# Supplementary material for: Targeting SWI/SNF ATPases in enhancer-addicted prostate cancer
Source: Nature. 2021 Dec 22;601(7893):434–9. doi: 10.1038/s41586-021-04246-z (PMC8770127; doi:10.1038/s41586-021-04246-z)
Supplement: Supplementary file 5 — Antibodies, qPCR primers, CRISPR–Cas9 single guide RNA sequences, short hairpin RNA sequences, and compounds used in this study. [file 41586_2021_4246_MOESM5_ESM.xlsx]

## Sheet: Antibodies
Antigen	Vendor	Catalog number	Application	Note
BAF155	Cell Signaling Technology	11956S	Western Blot, Co-IP	1:1000
SMARCA2/BRM	Bethyl laboratories	A301-016A	Western Blot	1:1000
SMARCA4/BRG1	Cell Signaling Technoly	52251S	Western Blot	1:1000
PBRM1	Bethyl laboratories	A301-591A	Western Blot	1:1000
Vinculin	Millipore Sigma	V9131	Western Blot	1:5000
VHL	Thermo Fisher Scientific	PA527322	Western Blot	1:1000
AR	Millipore Sigma	06-680	Western Blot, Co-IP	1:1000
ERG	Abcam	ab92513	Western Blot, Co-IP	1:1000
FOXA1	Thermo Fisher Scientific	PA5-27157	Western Blot, Co-IP	1:1000
c-Myc	Cell Signaling Technology	5605S	Western Blot	1:1000
KLK3	DAKO	A0562	Western Blot	1.43056
YY1	Diagenode	C15410345	Western Blot	1:1000
MED1	Bethyl laboratories	A300-793A	Western Blot	1:1000
H3K27Me3	Diagenode	C15410069	Western Blot	1:1000
H3K27Ac	Cell Signaling Technology	8173	Western Blot	1:1000
H3K4me3	Cell Signaling Technology	9751	Western Blot	1:1000
H3K4Me1	Abcam	ab8895	Western Blot	1:1000
Cleaved PARP (Asp214)	Cell Signaling Technology	9541	Western Blot	1:1000
SMARCA2/BRM	Millipore sigma	HPA029981	IHC	1:100
SMARCA4/BRG1	Abcam	108318	IHC	1:100
AR	Millipore Sigma	06-680	IHC	1:100
FOXA1	Thermo Fisher Scientific	PA5-27157	IHC	1:1000
ERG	Cell Signaling Technology	97249S	IHC	1:500
AR	Millipore/Sigma	06-680	ChIP-seq	10 mg/7-8M cells
ERG	Cell Signaling Technology	97249S	ChIP-seq	10 mg/7-8M cells
FOXA1	Thermo Fisher Scientific	PA5-27157	ChIP-seq	10 mg/7-8M cells
H3K27Ac	Abcam	ab4729	ChIP-seq	10 mg/10M cells
CTCF	Cell Signaling Technology	3418	HiChIP-seq	1.14 mg per IP
H3K4me3	Cell Signaling Technology	9751	HiChIP-seq	3.4 mg per IP
H3K27Ac	Cell Signaling Technology	8173	HiChIP-seq	0.4 mg per IP

## Sheet: qPCR primer
Name	sequence
AR_F	CAGTGGATGGGCTGAAAAAT
AR_R	GGAGCTTGGTGAGCTGGTAG
FOXA1_F	GAAGACTCCAGCCTCCTCAACTG
FOXA1_R	TGCCTTGAAGTCCAGCTTATGC
c-Myc_F	CGGAAGGACTATCCTGCTGC
c-Myc_R	CAAGACGTTGTGTGTTCGCC
KLK2_F	GTGTACAGTCATGGATGGGC
KLK2_R	CCCAGAATCACCCCCACAAG
KLK3_F	ACGCTGGACAGGGGGCAAAAG
KLK3_R	GGGCAGGGCACATGGTTCACT
BRG1_F	CACAGCCAAGGTTATATGTCACC
BRG1_R	TGCGGATCACCTGGGATGA
BRM_F	GACCAGCACTCCCAAGGTTAC
BRM_R	CTGGCCCGGAAGACATCTG
ACTB_F	AGGATGCAGAAGGAGATCACTG
ACTB_R	AGTACTTGCGCTCAGGAGGAG
PBRM1_F	AGGAGGAGACTTTCCAATCTTCC
PBRM1_R	CTTCGCTTTGGTGCCCTAATG

## Sheet: single guide RNA sequences
Name	Sequence
sgNT_F	caccgACGTGGGGACATATACGTGT
sgNT_R	aaacACACGTATATGTCCCCACGTc
sgBRG1_1_F	aaacCATGGTAAGACTGGCTGCCC
sgBRG1_1_R	CACCGGGCAGCCAGTCTTACCATG
sgBRG1_2_F	aaacCATTTAACCAGAACCAGCTGC
sgBRG1_2_R	CACCGCAGCTGGTTCTGGTTAAATG
sgBRG1_3_F	aaacTCGGTGTCCGCAACAGgacc
sgBRG1_3_R	CACCggtcCTGTTGCGGACACCGA
sgBRM_1_F	CACCGCTGCAAGCTGCAGCGTTTCG
sgBRM_1_R	aaacCGAAACGCTGCAGCTTGCAGC
sgBRM_2_F	aaacACCAGATGGTCTGTTGTAGTC
sgBRM_2_R	CACCGACTACAACAGACCATCTGGT
sgBRM_3_F	aaacCGGGCCAGCATTTTATAAGC
sgBRM_3_R	CACCGCTTATAAAATGCTGGCCCG

## Sheet: inducible shRNA
Target	Vendor	Catalog number	Sequence
shSMARCA2_1	Dharmacon	V3SH11252-227095613	ACAAAAGACTCAATGGCCC
shSMARCA2_2	Dharmacon	V3SH11252-227388488	CCATTGCACTCATCACTTA
shSMARCA2_3	Dharmacon	V3SH11252-227492834	AAGGGCACTGGTATGCGAC
shSMARCA4_1	Dharmacon	V3SH11252-224944534	CACGTGGCCTGCAGTCCTA
shSMARCA4_2	Dharmacon	V3SH11252-225289582	GATGAGGAGGGGTACCGCA
shSMARCA4_3	Dharmacon	V3SH11252-226665682	GAAGTAGCTCCGAGGTCTG

## Sheet: Compounds
Name	Vendor	Catalog number
AU-15330	Aurigene	n/a
AU-15330 dead analog	Aurigene	n/a
ZBC-260	medchemexpress	HY-101519
ARV-825	Cayman Chemical Company	21109
VZ-185	Tocris / R&D Systems	6936
dBRD9	Tocris / R&D Systems	6606
