# Supplementary material for: Targeting SWI/SNF ATPases in enhancer-addicted prostate cancer
Source: Nature. 2021 Dec 22;601(7893):434–9. doi: 10.1038/s41586-021-04246-z (PMC8770127; doi:10.1038/s41586-021-04246-z)
Supplement: Supplementary file 6 — Effects of AU-15330 on hERG potassium current. Raw measurement values from three independent experiments are included. E-4031 is an experimental class III antiarrhythmic drug that blocks hERG-type potassium channels and was used as a positive control. N, number of cells tested; SEM, standard error of the mean; SD, standard deviation; +1 = whitish discoloration (slight) along the flow of the stock solution as it disperses in the external buffer and it becomes clear without any visible particles upon shaking the contents. [file 41586_2021_4246_MOESM6_ESM.xlsx]

## Sheet: Summary
	Effects of Test Items on hERG Potassium Current
	Test item	Concentration	% Inhibition	SEM	N	Individual cell data	Precipitation Score*
		(μM)	(Mean ± SD)			(% Inhibition)
	AU-CBH-15330	10	3.7 ± 3.2	1.9	3	5	1
						0
						6
	N – Number of cells tested; SEM – Standard Error of Mean; S.D- Standard Deviation, +1 = Whitish discoloration (slight) along the flow of the stock solution as it disperses in the external buffer and it becomes clear without any visible particles upon shaking the contents
	Positive Control -Results
	Positive Control	Concentration	N	% Inhibition
		(µM)
	E-4031	0.5	1	100
	N – Number of cells tested

## Sheet: Raw data
	Experiment 1					Experiment 2					Experiment 3
	Concentration	Sweep no.	Steady State Current (pA)	% Inhibition		Concentration	Sweep no.	Steady State Current (pA)	% Inhibition		Concentration	Sweep no.	Steady State Current (pA)	% Inhibition
	Vehicle control (0.1% DMSO)	7	1121	-		Vehicle control (0.1% DMSO)	12	1516.5	-		Vehicle control (0.1% DMSO)	12	1094	-
		8	1100				13	1497.2				13	1131
		9	1088				14	1503.4				14	1151
		10	1063				15	1513.6				15	1130
		11	1076				16	1526.9				16	1139
		MEAN	1090				MEAN	1512				MEAN	1129
	AU-CBH-15530 (10 µM)	31	1054	5		AU-CBH-15530 (10 µM)	48	1533.7	-1		AU-CBH-15530 (10 µM)	33	1024	6
		32	1060				49	1537.9				34	1069
		33	1034				50	1521.8				35	1060
		34	1018				51	1523.6				36	1074
		35	1027				52	1519.6				-	-
		MEAN	1039				MEAN	1527				MEAN	1057
	E-4031 (0.5 µM)	53	0	100
	(0.5 µM)	54	0
		55	0
		-	-
		-	-
		MEAN	0
