# Supplementary material for: Targeting SWI/SNF ATPases in enhancer-addicted prostate cancer
Source: Nature. 2021 Dec 22;601(7893):434–9. doi: 10.1038/s41586-021-04246-z (PMC8770127; doi:10.1038/s41586-021-04246-z)
Supplement: Supplementary file 7 — Source Data Fig. 1 [file 41586_2021_4246_MOESM7_ESM.xlsx]

## Sheet: Figure 1c
Please refer to supplemental table 1. For reader's convenience the data is copied below.
Cell line	IC50 (mM)	Primary Site
NCI-H929	0.392	Multiple Myeloma
VCaP	0.9862	Prostate
LNCaP	2.299	Prostate
MM.1S	2.364	Multiple Myeloma
Karpas-25	2.5	Multiple Myeloma
U-937	4.983	Lymphoma
MDA Pca 2b	12.51	Prostate
WA-72-P	14.37	Breast
CHLA-10	18.18	Ewing sarcoma
DoHH2	20.45	Lymphoma
22Rv1	21.25	Prostate
WA-72-As	22.73	Breast
C4-2B	26.54	Prostate
HCC1428	28.85	Breast
LAPC-4	47.47	Prostate
SK-MEL-5	63.55	Melanoma
ZR-75-1	70.26	Breast
Capan-2	72.45	Pancreatic
HCC1500	82.6	Breast
CWR-R1	93.98	Prostate
LNCaP-AR	97.04	Prostate
BxPc-3	111.7	Pancreatic
T-47D	124.4	Breast
PC-3	216.9	Prostate
Karpas-417	244.5	Multiple Myeloma
DU 145	363.5	Prostate
RPMI 8226	432.3	Multiple Myeloma
MDA-MB-361	471.7	Breast
U266B1	599.3	Multiple Myeloma
WSU-NHL	895.5	Lymphoma
NCI-H838	1017	Lung
MDA-MB-468	1052	Breast
NCI-H716	1884	Colon
MDA-MB-231	2233	Breast
LHSR-AR	11074	Prostate
SW-1990	17608	Pancreatic
NCI-H1299	18490	Lung
MCF7	22233	Breast
UM-UC-3	22247	Bladder
COLO 205	30152	Colon
RWPE-1	30590	Prostate
A4573	47613	Ewing sarcoma
OVCAR-3	334765	Ovary
A-673	9128754	Ewing sarcoma
TC-71	26624899	Ewing sarcoma
MCF 10A	30573722	Breast
PNT2	64951468	Prostate
Panc 10.05	75632762	Pancreatic
SW-780	80667650	Bladder
MDA-MB-134	84475928	Breast
SJ-GBM2	90703502	Glioblastoma
BPH-1	94377499	Prostate
A549	99819380	Lung
Hela	103058423	Cervical
SK-MEL-2	137745440	Melanoma
HeP G2	140435081	Liver
OVCAR-5	157477902	Ovary
SCaBER	163118968	Bladder
MIA PaCa-2	182995294	Pancreatic
SK-MEL-28	391932641	Melanoma
HCT 116	424506487	Colon
DLD-1	485611015	Colon
HEK-293	590677208	Kidney
NCI-H460	609727136	Lung
COLO 320DM	23599684364	Colon
