# Supplementary material for: Targeting SWI/SNF ATPases in enhancer-addicted prostate cancer
Source: Nature. 2021 Dec 22;601(7893):434–9. doi: 10.1038/s41586-021-04246-z (PMC8770127; doi:10.1038/s41586-021-04246-z)
Supplement: Supplementary file 8 — Source Data Fig. 2 [file 41586_2021_4246_MOESM8_ESM.xlsx]

## Sheet: Figure 2e
VCaP						LNCaP						LAPC4
Gene	DMSO_Rep1	DMSO_Rep2	AU-15330_Rep1	AU-15330_Rep2		Gene	DMSO_Rep1	DMSO_Rep2	AU-15330_Rep1	AU-15330_Rep2		Gene	DMSO_Rep1	DMSO_Rep2	AU-15330_Rep1	AU-15330_Rep2
ABCC4	221.443	201.106	284.715	280.151		ABCC4	213.848	207.967	589.931	571.663		ABCC4	62.4709	61.4976	46.3268	48.3622
ABHD2	424.49	415.996	305.421	300.218		ABHD2	999.948	967.958	1663.24	1620.55		ABHD2	198.537	205.894	270.292	286.062
ACSL3	591.672	549.814	208.042	215.171		ACSL3	454.043	445.894	436.182	445.718		ACSL3	175.75	171.034	231.289	238.417
ACTN1	91.0146	96.7283	131.82	136.44		ACTN1	95.5983	86.9157	120.229	115.699		ACTN1	67.45	64.2296	84.3121	79.3632
ADAMTS1	30.4667	29.64	134.157	139.598		ADAMTS1	646.341	635.559	533.202	542.418		ADAMTS1	230.371	226.371	236.219	246.389
ADRM1	55.1487	57.4872	43.1336	40.4667		ADRM1	73.0653	69.0313	74.4154	65.5342		ADRM1	101.197	96.9873	124.796	112.762
AKAP12	28.3456	31.9905	148.795	150.109		AKAP12	2.12353	3.53131	5.56498	7.59941		AKAP12	2.03352	2.18295	1.99922	1.8529
AKT1	148.709	144.575	103.365	101.707		AKT1	148.962	159.364	237.87	226.573		AKT1	363.387	352.875	600.577	600.977
ALDH1A3	22.2909	19.5608	23.2069	22.4353		ALDH1A3	41.7628	36.1105	98.6165	92.5164		ALDH1A3	2.99047	3.13381	2.05093	2.08646
ANKH	189.935	182.222	137.232	134.487		ANKH	173.343	172.578	237.655	223.286		ANKH	193.842	190.935	199.716	205.469
APPBP2	89.4334	80.1953	105.374	109.434		APPBP2	129.496	135.746	109.056	102.763		APPBP2	130.041	135.102	78.0904	82.6019
ARID5B	148.207	151.228	200.744	195.727		ARID5B	251.875	258.886	68.8935	63.9545		ARID5B	239.686	236.375	145.754	145.6
AZGP1	0.192827	0	0.0820031	0.0830938		AZGP1	5.70208	6.07537	19.0245	17.2481		AZGP1	0.852284	0.696401	4.37761	3.93935
B2M	177.286	176.565	155.888	158.46		B2M	159.186	157.846	155.906	165.01		B2M	59.6598	58.5379	41.3632	38.506
B4GALT1	52.7962	45.8543	33.1292	29.8722		B4GALT1	114.356	111.141	136.752	136.277		B4GALT1	56.5049	58.0156	98.1343	103.435
BMPR1B	182.068	184.971	130.754	124.558		BMPR1B	39.0101	42.7174	66.4777	70.7428		BMPR1B	12.4403	12.7227	19.2167	20.2262
CAMKK2	175.589	168.518	113.902	115.916		CAMKK2	168.113	151.542	184.982	167.955		CAMKK2	107.956	106.737	85.3117	87.6623
CCND1	348.362	351.059	251.462	257.134		CCND1	177.276	171.022	348.825	347.78		CCND1	194.949	189.93	292.49	299.173
CCND3	14.1535	14.8598	11.2754	11.2177		CCND3	21.432	18.7577	33.3899	35.1366		CCND3	22.3089	21.6956	38.8125	36.9801
CDC14B	3.31663	3.10742	8.97934	9.22341		CDC14B	13.567	13.9354	10.3534	12.9361		CDC14B	25.7778	24.7223	20.9401	24.5704
CDK6	0.501351	0.557742	1.10704	2.28508		CDK6	4.71896	6.6829	3.66684	4.4828		CDK6	30.5626	30.7086	23.4564	24.7883
CENPN	66.3712	69.5185	47.9308	44.8706		CENPN	315.856	313.071	254.91	262.179		CENPN	66.5678	70.2696	94.2393	100.072
DBI	49.2481	44.5397	92.7455	89.6166		DBI	121.395	124.089	150.341	171.115		DBI	90.2523	89.6885	106.545	110.847
DHCR24	368.108	361.974	149.082	134.404		DHCR24	563.798	541.201	911.491	873.974		DHCR24	354.296	346.232	546.546	560.494
DNAJB9	11.2611	10.5971	8.65133	8.18473		DNAJB9	8.61211	9.60667	17.2126	17.9739		DNAJB9	20.2754	24.0125	31.5739	29.9266
ELK4	135.558	127.046	107.629	110.722		ELK4	176.057	183.97	279.284	278.659		ELK4	153.172	161.753	164.333	168.941
ELL2	323.102	321.458	364.094	349.118		ELL2	115.379	119.723	71.0505	69.5901		ELL2	60.7514	63.935	127.726	128.037
ELOVL5	153.684	142.862	73.8848	77.1941		ELOVL5	336.305	333.31	703.215	728.646		ELOVL5	200.287	199.157	437.33	455.221
FADS1	214.656	199.831	119.273	117.328		FADS1	115.497	107.61	260.217	250.823		FADS1	95.8744	95.5007	116.524	115.658
FKBP5	173.121	170.589	248.059	266.772		FKBP5	139.603	148.884	176.009	168.724		FKBP5	428.474	427.497	300.383	313.077
GNAI3	93.4442	92.3461	85.6112	79.9777		GNAI3	112.665	111.597	139.081	134.697		GNAI3	185.992	196.586	151.545	169.019
GPD1L	85.5383	77.4863	82.9871	80.1024		GPD1L	38.145	39.5278	31.4054	33.3008		GPD1L	114.924	116.781	227.429	240.051
GSR	71.539	67.1282	51.7849	52.2244		GSR	283.216	285.504	333.942	324.811		GSR	643.085	627.605	665.741	679.904
H1F0	371.039	379.703	592.226	586.31		H1F0	64.6105	58.969	100.299	97.7249		H1F0	342.244	346.326	181.102	192.343
HERC3	68.5309	68.2038	49.8579	51.5597		HERC3	143.299	141.708	169.408	166.845		HERC3	44.1244	46.2839	50.5149	54.9641
HMGCR	120.209	126.846	103.529	104.324		HMGCR	117.03	119.647	151.851	149.512		HMGCR	161.44	162.784	166.556	164.441
HMGCS1	327.807	314.885	122.472	117.121		HMGCS1	83.9582	82.4731	100.687	106.648		HMGCS1	184.946	180.649	242.285	244.38
HOMER2	354.841	370.739	111.565	103.784		HOMER2	95.6377	89.2699	155.992	156.087		HOMER2	103.485	100.322	129.036	129.345
HPGD	57.694	53.1847	53.589	56.1714		HPGD	26.4262	30.0731	15.6596	17.3762		HPGD	19.7371	20.2224	19.8027	19.759
HSD17B14	2.00541	1.31468	14.6786	14.3752		HSD17B14	13.6457	14.2391	2.28639	2.86045		HSD17B14	1.04666	0.589263	0.878969	0.934234
IDI1	111.069	107.525	66.1355	71.1283		IDI1	43.1392	42.0719	71.5682	74.7133		IDI1	88.9814	85.2824	109.32	120.096
INPP4B	22.4837	22.4292	2.5831	2.86673		INPP4B	19.3871	21.7194	47.4533	44.9133		INPP4B	2.75123	2.59811	9.96165	9.54476
INSIG1	195.566	199.233	124.153	125.43		INSIG1	72.9866	71.7273	181.832	172.438		INSIG1	185.648	168.663	219.673	217.895
IQGAP2	141.613	140.75	31.0382	29.7891		IQGAP2	17.8534	17.7704	72.8192	71.3405		IQGAP2	44.1244	49.9132	46.8611	48.985
ITGAV	79.792	86.45	78.2309	83.343		ITGAV	207.988	207.094	131.963	133.587		ITGAV	138.085	146.124	104.511	103.28
KLK2	3750.96	3770.33	51.2519	50.8118		KLK2	8.49414	8.3916	374.32	369.212		KLK2	2.15314	2.0892	80.7445	91.7106
KLK3	17.8944	17.7282	1.96807	2.53436		KLK3	62.133	55.5896	2176.73	2100.13		KLK3	3.45399	3.21416	142.083	146.877
KRT19	11.0683	12.7484	3.81314	4.27933		KRT19	0.0786494	0.189855	2.32952	2.47621		KRT19	6.98274	7.74077	54.2376	52.0057
KRT8	80.2548	86.6093	56.5001	54.925		KRT8	160.17	158.301	176.138	171.67		KRT8	94.5885	89.2599	170.296	157.325
LIFR	129.272	119.715	223.13	216.376		LIFR	51.9479	52.1342	46.6336	45.8953		LIFR	66.6426	64.0957	127.382	128.286
LMAN1	185.114	176.127	141.537	142.589		LMAN1	241.021	219.055	316.211	306.196		LMAN1	182.075	181.198	169.021	175.574
MAF	5.20634	4.46193	136.002	147.699		MAF	81.874	83.2325	22.0011	23.1398		MAF	88.8618	89.4608	25.7142	25.6914
MAK	7.44314	10.3182	50.3909	45.4938		MAK	45.9706	51.7545	36.1508	36.4174		MAK	20.3053	19.6867	16.6315	15.991
MAP7	152.681	154.534	122.964	133.407		MAP7	122.221	108.749	115.57	125.689		MAP7	90.8355	92.3937	110.871	115.3
MERTK	42.0364	44.699	53.589	52.5153		MERTK	67.2846	69.6389	44.4335	46.0661		MERTK	71.5769	68.1268	49.4808	52.3327
MYL12A	47.127	46.6909	47.0698	46.117		MYL12A	88.284	90.485	78.3411	85.2585		MYL12A	61.0056	62.7565	86.8456	91.1034
NCOA4	121.443	112.186	116.362	109.933		NCOA4	159.422	148.96	138.52	144.559		NCOA4	168.124	166.869	143.255	146.519
NDRG1	1667.19	1707.09	6416.33	6501.75		NDRG1	220.179	234.471	212.763	203.007		NDRG1	53.3649	54.5202	155.681	167.57
NGLY1	91.4002	90.1948	104.226	95.8486		NGLY1	66.1835	71.7273	58.3244	59.6852		NGLY1	66.0894	67.1893	70.4382	69.1489
NKX3-1	712.189	715.224	207.14	214.922		NKX3-1	68.189	64.3609	563.4	557.147		NKX3-1	29.3814	30.3202	183.187	188.015
PA2G4	75.1642	72.4267	36.6964	35.855		PA2G4	38.6562	40.629	74.1997	71.7247		PA2G4	52.7818	54.2791	65.1126	65.6767
PDLIM5	296.299	284.329	609.529	598.026		PDLIM5	178.77	188.526	160.22	164.881		PDLIM5	75.7037	75.1712	68.1632	68.4015
PGM3	84.6898	82.3864	49.7759	59.9106		PGM3	61.7791	63.6774	113.37	112.582		PGM3	132.194	140.285	251.058	247.572
PIAS1	147.59	141.587	268.109	246.207		PIAS1	90.2895	86.1942	78.0391	78.7691		PIAS1	81.9986	84.4253	87.173	85.8405
PMEPA1	1068.19	1157.31	531.749	516.926		PMEPA1	24.106	24.3015	86.5375	80.4769		PMEPA1	26.0918	25.5794	145.547	146.099
PTK2B	76.9382	79.279	36.9014	31.908		PTK2B	64.5318	63.5635	114.104	112.155		PTK2B	71.0087	71.8633	137.86	136.336
PTPN21	57.9254	57.6067	46.4958	50.7703		PTPN21	21.6286	21.4157	8.15334	7.98365		PTPN21	28.9029	29.6105	25.6797	25.816
RAB4A	87.3123	85.0158	65.0284	69.7157		RAB4A	94.0647	92.6113	88.3925	91.4063		RAB4A	77.8568	77.4211	65.4918	67.7475
RPS6KA3	116.622	107.007	71.1787	71.8346		RPS6KA3	81.992	82.2453	99.0048	104.556		RPS6KA3	59.929	64.002	59.2011	58.5298
RRP12	50.1351	44.2209	33.0472	32.6143		RRP12	56.9028	54.8302	64.5365	59.3437		RRP12	69.8424	69.9214	104.184	105.584
SAT1	48.1683	49.7585	465.983	473.676		SAT1	130.755	133.544	127.477	139.692		SAT1	9.76388	8.94608	6.54918	7.34931
SCD	878.561	862.667	361.306	348.121		SCD	300.205	276.467	1113.73	1057.38		SCD	540.079	517.48	901.064	930.917
SEC24D	35.6731	37.3687	28.0041	34.6916		SEC24D	44.5549	49.818	76.1409	71.1697		SEC24D	73.8795	75.9747	93.0156	96.2572
SGK1	0.809875	1.31468	8.85633	5.15181		SGK1	2.43813	2.16435	2.6315	2.60429		SGK1	24.2677	24.6151	30.6777	31.8574
SLC26A2	75.9355	71.4308	102.217	109.144		SLC26A2	55.0153	56.1971	32.6565	35.9904		SLC26A2	31.4597	31.6193	15.4767	15.6796
SLC38A2	297.649	288.631	439.455	447.834		SLC38A2	440.515	430.288	338.04	340.308		SLC38A2	419.144	420.613	363.169	377.711
SMS	45.9315	48.8422	34.8923	38.0985		SMS	50.5716	53.2354	33.2173	34.24		SMS	14.3542	13.2316	22.8877	22.0946
SORD	102.893	91.2704	40.7555	40.8406		SORD	245.819	247.04	582.295	573.584		SORD	99.0443	94.6035	398.19	399.899
SPCS3	65.4457	62.5866	35.7943	37.3091		SPCS3	54.0715	53.8809	143.179	147.548		SPCS3	61.2747	62.1137	66.3363	69.7717
SPDEF	163.749	180.828	42.2316	40.799		SPDEF	18.168	16.9351	131.316	120.993		SPDEF	12.1862	12.0933	127.95	119.535
SRF	34.8632	38.0061	43.0106	44.1643		SRF	56.0377	58.7412	48.2298	51.0612		SRF	59.7944	54.3863	49.9289	48.1753
SRP19	129.04	116.249	138.954	136.98		SRP19	170.826	175.046	174.93	181.831		SRP19	125.914	126.584	126.692	130.372
STEAP4	5.43774	4.50177	1.80407	1.16331		STEAP4	0.393247	0.531594	0.905926	0.853866		STEAP4	0.50838	0.857109	1.77517	1.72833
STK39	93.1742	90.3143	59.0012	61.2401		STK39	127.805	131	398.694	397.261		STK39	50.4193	49.7525	122.194	130.637
TMEM50A	56.3828	60.3556	67.0375	62.902		TMEM50A	34.1732	36.642	29.8956	33.3435		TMEM50A	107.283	107.808	90.9302	99.6672
TMPRSS2	305.824	322.733	249.412	238.188		TMPRSS2	40.5831	40.1734	645.839	610.002		TMPRSS2	76.6457	75.506	204.3	209.829
TNFAIP8	5.20634	3.66516	14.6376	13.3365		TNFAIP8	52.4198	54.1087	35.3311	38.8936		TNFAIP8	21.2174	21.8429	20.6299	23.2157
TPD52	675.899	660.685	761.727	780.79		TPD52	287.975	300.693	347.056	345.944		TPD52	288.117	299.426	303.365	313.918
TSC22D1	311.686	305.125	509.977	506.166		TSC22D1	248.729	246.964	154.655	151.433		TSC22D1	396.446	396.775	241.51	245.704
UAP1	116.815	115.692	40.0585	36.8521		UAP1	91.9805	98.0792	341.966	348.206		UAP1	91.6728	97.7373	119.074	120.407
UBE2I	80.9104	81.1913	70.3176	68.9263		UBE2I	115.733	105.711	153.015	164.881		UBE2I	164.356	161.418	200.336	207.54
UBE2J1	135.943	135.372	84.9142	90.6553		UBE2J1	59.6949	56.349	89.1259	92.3029		UBE2J1	92.5251	94.9784	108.527	108.138
VAPA	113.228	103.74	103.939	105.114		VAPA	110.188	111.521	110.782	114.503		VAPA	124.598	122.593	111.06	113.105
XRCC5	422.948	406.873	333.712	341.224		XRCC5	471.542	470.043	625.262	613.289		XRCC5	595.537	598.477	652.281	664.972
XRCC6	118.088	120.432	91.5974	96.4718		XRCC6	114.474	112.774	137.83	155.404		XRCC6	182.374	179.39	177.242	183.125
ZBTB10	391.787	370.739	544.993	533.005		ZBTB10	119.822	120.596	116.347	109.893		ZBTB10	85.1237	86.0993	66.1123	67.9032
ZMIZ1	93.907	101.31	148.098	143.918		ZMIZ1	370.321	363.573	141.325	117.833		ZMIZ1	143.333	147.235	203.904	216.228
Normalized read counts (RNAseq) from n=2 biological replicates are shown.
