# Supplementary material for: Targeting SWI/SNF ATPases in enhancer-addicted prostate cancer
Source: Nature. 2021 Dec 22;601(7893):434–9. doi: 10.1038/s41586-021-04246-z (PMC8770127; doi:10.1038/s41586-021-04246-z)
Supplement: Supplementary file 9 — Source Data Fig. 3 [file 41586_2021_4246_MOESM9_ESM.xlsx]

## Sheet: Figure 3b
Chromosome	Start	End	ChIP sample	Nearest gene	Slope
chr1	923990	925668	SI_28427_VCaP_DMSO_H3K27Ac_peak_18	SAMD11	0
chr1	932408	933667	SI_28427_VCaP_DMSO_H3K27Ac_peak_19	SAMD11	0
chr1	940547	942509	SI_28427_VCaP_DMSO_H3K27Ac_peak_20	SAMD11	0
chr1	958614	959227	SI_28427_VCaP_DMSO_H3K27Ac_peak_21	NOC2L	0
chr1	960342	961014	SI_28427_VCaP_DMSO_H3K27Ac_peak_22	KLHL17	0
chr1	966141	967170	SI_28427_VCaP_DMSO_H3K27Ac_peak_23	PLEKHN1	0
chr1	975771	977058	SI_28427_VCaP_DMSO_H3K27Ac_peak_24	PLEKHN1	0
chr1	975771	977058	SI_28427_VCaP_DMSO_H3K27Ac_peak_24	PERM1	0
chr1	998834	1001875	SI_28427_VCaP_DMSO_H3K27Ac_peak_25	HES4	0
chr1	998834	1001875	SI_28427_VCaP_DMSO_H3K27Ac_peak_25	ISG15	0
chr1	1012991	1013963	SI_28427_VCaP_DMSO_H3K27Ac_peak_26	ISG15	0
chr1	1019601	1020735	SI_28427_VCaP_DMSO_H3K27Ac_peak_27	AGRN	0
chr1	1032712	1034235	SI_28427_VCaP_DMSO_H3K27Ac_peak_28	AGRN	0
chr1	1059291	1060033	SI_28427_VCaP_DMSO_H3K27Ac_peak_29	AGRN	3174
chr1	1068255	1069691	SI_28427_VCaP_DMSO_H3K27Ac_peak_30	RNF223	1276
chr1	1079882	1080897	SI_28427_VCaP_DMSO_H3K27Ac_peak_31	C1orf159	922
chr1	1272836	1273831	SI_28427_VCaP_DMSO_H3K27Ac_peak_38	UBE2J2	0
chr1	1398554	1400180	SI_28427_VCaP_DMSO_H3K27Ac_peak_44	CCNL2	0
chr1	1406602	1407895	SI_28427_VCaP_DMSO_H3K27Ac_peak_45	MRPL20	0
chr1	1419895	1420714	SI_28427_VCaP_DMSO_H3K27Ac_peak_46	ANKRD65	0
chr1	1574140	1575574	SI_28427_VCaP_DMSO_H3K27Ac_peak_53	SSU72	0
chr1	1745496	1747160	SI_28427_VCaP_DMSO_H3K27Ac_peak_59	SLC35E2A	0
chr1	1758640	1759260	SI_28427_VCaP_DMSO_H3K27Ac_peak_60	NADK	0
chr1	1777933	1779143	SI_28427_VCaP_DMSO_H3K27Ac_peak_61	NADK	0
chr1	1782307	1782975	SI_28427_VCaP_DMSO_H3K27Ac_peak_62	NADK	1851
chr1	1828495	1829494	SI_28427_VCaP_DMSO_H3K27Ac_peak_64	GNB1	0
chr1	1857915	1859973	SI_28427_VCaP_DMSO_H3K27Ac_peak_65	GNB1	0
chr1	3899761	3901274	SI_28427_VCaP_DMSO_H3K27Ac_peak_113	C1orf174	0
chr1	6198544	6200058	SI_28427_VCaP_DMSO_H3K27Ac_peak_124	RPL22	0
chr1	6205651	6206527	SI_28427_VCaP_DMSO_H3K27Ac_peak_125	RPL22	0
chr1	6205651	6206527	SI_28427_VCaP_DMSO_H3K27Ac_peak_125	RNF207	0
chr1	6601455	6603363	SI_28427_VCaP_DMSO_H3K27Ac_peak_139	KLHL21	0
chr1	6612885	6615068	SI_28427_VCaP_DMSO_H3K27Ac_peak_140	KLHL21	0
chr1	6612885	6615068	SI_28427_VCaP_DMSO_H3K27Ac_peak_140	PHF13	0
chr1	6624900	6625819	SI_28427_VCaP_DMSO_H3K27Ac_peak_141	THAP3	0
chr1	7746230	7746671	SI_28427_VCaP_DMSO_H3K27Ac_peak_154	CAMTA1	0
chr1	7771356	7772078	SI_28427_VCaP_DMSO_H3K27Ac_peak_155	VAMP3	0
chr1	7784350	7784920	SI_28427_VCaP_DMSO_H3K27Ac_peak_156	PER3	0
chr1	7961123	7962658	SI_28427_VCaP_DMSO_H3K27Ac_peak_158	PARK7	0
chr1	7970278	7971911	SI_28427_VCaP_DMSO_H3K27Ac_peak_159	PARK7	0
chr1	8169184	8170588	SI_28427_VCaP_DMSO_H3K27Ac_peak_162	ERRFI1	142877
chr1	8174302	8174847	SI_28427_VCaP_DMSO_H3K27Ac_peak_163	SLC45A1	142980
chr1	8181711	8183408	SI_28427_VCaP_DMSO_H3K27Ac_peak_164	SLC45A1	134419
chr1	9428395	9429667	SI_28427_VCaP_DMSO_H3K27Ac_peak_197	SPSB1	58864
chr1	9435459	9437132	SI_28427_VCaP_DMSO_H3K27Ac_peak_198	SPSB1	65928
chr1	9823376	9824554	SI_28427_VCaP_DMSO_H3K27Ac_peak_205	CLSTN1	0
chr1	9843097	9844252	SI_28427_VCaP_DMSO_H3K27Ac_peak_206	CTNNBIP1	4025
chr1	10635046	10636629	SI_28427_VCaP_DMSO_H3K27Ac_peak_219	CASZ1	0
chr1	10765608	10766587	SI_28427_VCaP_DMSO_H3K27Ac_peak_226	CASZ1	0
chr1	11245479	11246964	SI_28427_VCaP_DMSO_H3K27Ac_peak_231	MTOR	0
chr1	11253712	11254089	SI_28427_VCaP_DMSO_H3K27Ac_peak_232	MTOR	0
chr1	11261945	11263062	SI_28427_VCaP_DMSO_H3K27Ac_peak_233	MTOR	0
chr1	11273180	11273951	SI_28427_VCaP_DMSO_H3K27Ac_peak_234	UBIAD1	0
chr1	11736198	11738029	SI_28427_VCaP_DMSO_H3K27Ac_peak_241	AGTRAP	0
chr1	12368282	12369295	SI_28427_VCaP_DMSO_H3K27Ac_peak_252	VPS13D	0
chr1	12380811	12381051	SI_28427_VCaP_DMSO_H3K27Ac_peak_253	VPS13D	0
chr1	12485346	12486061	SI_28427_VCaP_DMSO_H3K27Ac_peak_254	VPS13D	0
chr1	12495942	12496261	SI_28427_VCaP_DMSO_H3K27Ac_peak_255	VPS13D	0
chr1	15523986	15524823	SI_28427_VCaP_DMSO_H3K27Ac_peak_268	CASP9	0
chr1	15526962	15527300	SI_28427_VCaP_DMSO_H3K27Ac_peak_269	DNAJC16	0
chr1	15559259	15559967	SI_28427_VCaP_DMSO_H3K27Ac_peak_270	DNAJC16	0
chr1	15833169	15836361	SI_28427_VCaP_DMSO_H3K27Ac_peak_276	SPEN	11504
chr1	15847224	15849967	SI_28427_VCaP_DMSO_H3K27Ac_peak_277	SPEN	0
chr1	16175598	16176520	SI_28427_VCaP_DMSO_H3K27Ac_peak_280	EPHA2	19512
chr1	16644045	16645423	SI_28427_VCaP_DMSO_H3K27Ac_peak_292	NBPF1	30484
chr1	16895720	16896505	SI_28427_VCaP_DMSO_H3K27Ac_peak_302	CROCC	0
chr1	16903982	16905220	SI_28427_VCaP_DMSO_H3K27Ac_peak_303	CROCC	0
chr1	16913623	16914730	SI_28427_VCaP_DMSO_H3K27Ac_peak_304	CROCC	0
chr1	17437547	17439627	SI_28427_VCaP_DMSO_H3K27Ac_peak_310	RCC2	0
chr1	18902069	18903871	SI_28427_VCaP_DMSO_H3K27Ac_peak_321	AL080251.1	0
chr1	18902069	18903871	SI_28427_VCaP_DMSO_H3K27Ac_peak_321	ALDH4A1	0
chr1	19079024	19080857	SI_28427_VCaP_DMSO_H3K27Ac_peak_324	UBR4	0
chr1	19630738	19631197	SI_28427_VCaP_DMSO_H3K27Ac_peak_335	NBL1	0
chr1	19630738	19631197	SI_28427_VCaP_DMSO_H3K27Ac_peak_335	MINOS1-NBL1	0
chr1	19643967	19644771	SI_28427_VCaP_DMSO_H3K27Ac_peak_336	NBL1	0
chr1	19643967	19644771	SI_28427_VCaP_DMSO_H3K27Ac_peak_336	MINOS1-NBL1	0
chr1	19770417	19771019	SI_28427_VCaP_DMSO_H3K27Ac_peak_338	TMCO4	0
chr1	19776029	19776364	SI_28427_VCaP_DMSO_H3K27Ac_peak_339	TMCO4	0
chr1	19799639	19800212	SI_28427_VCaP_DMSO_H3K27Ac_peak_340	TMCO4	0
chr1	20485976	20486703	SI_28427_VCaP_DMSO_H3K27Ac_peak_349	CAMK2N1	0
chr1	21936969	21937727	SI_28427_VCaP_DMSO_H3K27Ac_peak_372	HSPG2	0
chr1	21957044	21957848	SI_28427_VCaP_DMSO_H3K27Ac_peak_373	CELA3B	19174
chr1	22025581	22026139	SI_28427_VCaP_DMSO_H3K27Ac_peak_374	AL031281.2	0
chr1	22052718	22053959	SI_28427_VCaP_DMSO_H3K27Ac_peak_375	AL031281.2	0
chr1	22052718	22053959	SI_28427_VCaP_DMSO_H3K27Ac_peak_375	CDC42	0
chr1	22826058	22827791	SI_28427_VCaP_DMSO_H3K27Ac_peak_382	EPHB2	0
chr1	23530515	23531762	SI_28427_VCaP_DMSO_H3K27Ac_peak_399	E2F2	0
chr1	23547188	23547744	SI_28427_VCaP_DMSO_H3K27Ac_peak_400	ID3	10175
chr1	23554482	23555436	SI_28427_VCaP_DMSO_H3K27Ac_peak_401	ID3	2483
chr1	23777695	23779422	SI_28427_VCaP_DMSO_H3K27Ac_peak_408	PITHD1	0
chr1	23784385	23785628	SI_28427_VCaP_DMSO_H3K27Ac_peak_409	PITHD1	0
chr1	23790692	23791830	SI_28427_VCaP_DMSO_H3K27Ac_peak_410	LYPLA2	0
chr1	23800254	23801485	SI_28427_VCaP_DMSO_H3K27Ac_peak_411	GALE	0
chr1	25231864	25233141	SI_28427_VCaP_DMSO_H3K27Ac_peak_430	SYF2	0
chr1	25239311	25240097	SI_28427_VCaP_DMSO_H3K27Ac_peak_431	RSRP1	2141
chr1	25246872	25248126	SI_28427_VCaP_DMSO_H3K27Ac_peak_432	RSRP1	0
chr1	25799718	25800809	SI_28427_VCaP_DMSO_H3K27Ac_peak_440	SELENON	0
chr1	25819655	25820711	SI_28427_VCaP_DMSO_H3K27Ac_peak_441	AL020996.2	0
chr1	25819655	25820711	SI_28427_VCaP_DMSO_H3K27Ac_peak_441	MTFR1L	0
chr1	25859155	25859845	SI_28427_VCaP_DMSO_H3K27Ac_peak_442	AUNIP	0
chr1	25867087	25868035	SI_28427_VCaP_DMSO_H3K27Ac_peak_443	PAQR7	0
chr1	26164044	26164585	SI_28427_VCaP_DMSO_H3K27Ac_peak_452	C1orf232	0
chr1	26169226	26170513	SI_28427_VCaP_DMSO_H3K27Ac_peak_453	AL391650.1	0
chr1	26169226	26170513	SI_28427_VCaP_DMSO_H3K27Ac_peak_453	ZNF593	0
chr1	26177511	26178401	SI_28427_VCaP_DMSO_H3K27Ac_peak_454	CNKSR1	0
chr1	26787375	26788685	SI_28427_VCaP_DMSO_H3K27Ac_peak_466	PIGV	0
chr1	26799224	26800686	SI_28427_VCaP_DMSO_H3K27Ac_peak_467	PIGV	827
chr1	26889891	26890634	SI_28427_VCaP_DMSO_H3K27Ac_peak_470	GPN2	0
chr1	26889891	26890634	SI_28427_VCaP_DMSO_H3K27Ac_peak_470	GPATCH3	0
chr1	26899707	26900711	SI_28427_VCaP_DMSO_H3K27Ac_peak_471	GPATCH3	0
chr1	26899707	26900711	SI_28427_VCaP_DMSO_H3K27Ac_peak_471	NUDC	0
chr1	28913644	28915336	SI_28427_VCaP_DMSO_H3K27Ac_peak_510	EPB41	0
chr1	30684988	30685796	SI_28427_VCaP_DMSO_H3K27Ac_peak_519	MATN1	25482
chr1	30718843	30719360	SI_28427_VCaP_DMSO_H3K27Ac_peak_520	MATN1	0
chr1	32200469	32200875	SI_28427_VCaP_DMSO_H3K27Ac_peak_539	CCDC28B	0
chr1	32205267	32206269	SI_28427_VCaP_DMSO_H3K27Ac_peak_540	CCDC28B	0
chr1	32205267	32206269	SI_28427_VCaP_DMSO_H3K27Ac_peak_540	IQCC	0
chr1	32221973	32223143	SI_28427_VCaP_DMSO_H3K27Ac_peak_541	TMEM234	0
chr1	32221973	32223143	SI_28427_VCaP_DMSO_H3K27Ac_peak_541	EIF3I	0
chr1	32335223	32336160	SI_28427_VCaP_DMSO_H3K27Ac_peak_545	MARCKSL1	0
chr1	32351663	32352844	SI_28427_VCaP_DMSO_H3K27Ac_peak_546	TSSK3	0
chr1	32361743	32362399	SI_28427_VCaP_DMSO_H3K27Ac_peak_547	TSSK3	0
chr1	32361743	32362399	SI_28427_VCaP_DMSO_H3K27Ac_peak_547	FAM229A	0
chr1	34858913	34859691	SI_28427_VCaP_DMSO_H3K27Ac_peak_578	SMIM12	0
chr1	34865559	34866472	SI_28427_VCaP_DMSO_H3K27Ac_peak_579	DLGAP3	0
chr1	36148936	36149423	SI_28427_VCaP_DMSO_H3K27Ac_peak_595	TRAPPC3	0
chr1	36155649	36157233	SI_28427_VCaP_DMSO_H3K27Ac_peak_596	TRAPPC3	0
chr1	36155649	36157233	SI_28427_VCaP_DMSO_H3K27Ac_peak_596	MAP7D1	0
chr1	36161471	36162189	SI_28427_VCaP_DMSO_H3K27Ac_peak_597	MAP7D1	0
chr1	36374186	36375237	SI_28427_VCaP_DMSO_H3K27Ac_peak_607	STK40	0
chr1	36384531	36385859	SI_28427_VCaP_DMSO_H3K27Ac_peak_608	STK40	0
chr1	37474591	37475063	SI_28427_VCaP_DMSO_H3K27Ac_peak_613	ZC3H12A	0
chr1	37484375	37484602	SI_28427_VCaP_DMSO_H3K27Ac_peak_614	ZC3H12A	0
chr1	37793448	37794011	SI_28427_VCaP_DMSO_H3K27Ac_peak_622	MANEAL	0
chr1	37807628	37808915	SI_28427_VCaP_DMSO_H3K27Ac_peak_623	YRDC	0
chr1	37807628	37808915	SI_28427_VCaP_DMSO_H3K27Ac_peak_623	C1orf122	0
chr1	37817300	37818027	SI_28427_VCaP_DMSO_H3K27Ac_peak_624	MTF1	0
chr1	42924038	42924811	SI_28427_VCaP_DMSO_H3K27Ac_peak_685	SLC2A1	565
chr1	42931992	42932286	SI_28427_VCaP_DMSO_H3K27Ac_peak_686	SLC2A1	0
chr1	42943593	42943937	SI_28427_VCaP_DMSO_H3K27Ac_peak_687	SLC2A1	0
chr1	43348758	43349836	SI_28427_VCaP_DMSO_H3K27Ac_peak_694	MPL	0
chr1	43358308	43359632	SI_28427_VCaP_DMSO_H3K27Ac_peak_695	CDC20	0
chr1	43367127	43368706	SI_28427_VCaP_DMSO_H3K27Ac_peak_696	ELOVL1	0
chr1	43389374	43390222	SI_28427_VCaP_DMSO_H3K27Ac_peak_697	MED8	0
chr1	43389374	43390222	SI_28427_VCaP_DMSO_H3K27Ac_peak_697	SZT2	0
chr1	43395999	43397257	SI_28427_VCaP_DMSO_H3K27Ac_peak_698	SZT2	0
chr1	43935247	43936888	SI_28427_VCaP_DMSO_H3K27Ac_peak_705	ARTN	0
chr1	43946327	43947218	SI_28427_VCaP_DMSO_H3K27Ac_peak_706	IPO13	0
chr1	43974609	43975533	SI_28427_VCaP_DMSO_H3K27Ac_peak_707	ATP6V0B	0
chr1	45490499	45491010	SI_28427_VCaP_DMSO_H3K27Ac_peak_725	TESK2	0
chr1	45499551	45500525	SI_28427_VCaP_DMSO_H3K27Ac_peak_726	CCDC163	0
chr1	45499551	45500525	SI_28427_VCaP_DMSO_H3K27Ac_peak_726	MMACHC	0
chr1	46667491	46668942	SI_28427_VCaP_DMSO_H3K27Ac_peak_749	ATPAF1	0
chr1	46667491	46668942	SI_28427_VCaP_DMSO_H3K27Ac_peak_749	TEX38	0
chr1	47313197	47315374	SI_28427_VCaP_DMSO_H3K27Ac_peak_755	STIL	0
chr1	47333401	47335053	SI_28427_VCaP_DMSO_H3K27Ac_peak_756	CMPK1	0
chr1	50959366	50961000	SI_28427_VCaP_DMSO_H3K27Ac_peak_768	FAF1	0
chr1	50959366	50961000	SI_28427_VCaP_DMSO_H3K27Ac_peak_768	CDKN2C	0
chr1	50977629	50978788	SI_28427_VCaP_DMSO_H3K27Ac_peak_769	CDKN2C	2997
chr1	51296611	51297851	SI_28427_VCaP_DMSO_H3K27Ac_peak_771	TTC39A	0
chr1	58699287	58700080	SI_28427_VCaP_DMSO_H3K27Ac_peak_831	MYSM1	0
chr1	58783127	58785079	SI_28427_VCaP_DMSO_H3K27Ac_peak_832	JUN	0
chr1	61724641	61725743	SI_28427_VCaP_DMSO_H3K27Ac_peak_866	TM2D1	0
chr1	61741776	61743004	SI_28427_VCaP_DMSO_H3K27Ac_peak_867	PATJ	0
chr1	67685452	67687049	SI_28427_VCaP_DMSO_H3K27Ac_peak_906	GADD45A	0
chr1	93447735	93449633	SI_28427_VCaP_DMSO_H3K27Ac_peak_1007	FNBP1L	0
chr1	93584347	93585125	SI_28427_VCaP_DMSO_H3K27Ac_peak_1010	BCAR3	0
chr1	93591647	93592961	SI_28427_VCaP_DMSO_H3K27Ac_peak_1011	BCAR3	0
chr1	94854682	94855273	SI_28427_VCaP_DMSO_H3K27Ac_peak_1029	SLC44A3	0
chr1	94872628	94874391	SI_28427_VCaP_DMSO_H3K27Ac_peak_1030	SLC44A3	0
chr1	94884069	94884743	SI_28427_VCaP_DMSO_H3K27Ac_peak_1031	SLC44A3	0
chr1	109181083	109182182	SI_28427_VCaP_DMSO_H3K27Ac_peak_1090	KIAA1324	0
chr1	109283440	109284066	SI_28427_VCaP_DMSO_H3K27Ac_peak_1092	PSRC1	255
chr1	109298305	109299612	SI_28427_VCaP_DMSO_H3K27Ac_peak_1093	MYBPHL	0
chr1	110202893	110203824	SI_28427_VCaP_DMSO_H3K27Ac_peak_1108	SLC6A17	692
chr1	110209676	110211354	SI_28427_VCaP_DMSO_H3K27Ac_peak_1109	KCNC4	0
chr1	111378518	111379156	SI_28427_VCaP_DMSO_H3K27Ac_peak_1120	PIFO	25506
chr1	112618088	112620318	SI_28427_VCaP_DMSO_H3K27Ac_peak_1135	ST7L	0
chr1	112618088	112620318	SI_28427_VCaP_DMSO_H3K27Ac_peak_1135	CAPZA1	0
chr1	113255221	113256763	SI_28427_VCaP_DMSO_H3K27Ac_peak_1141	LRIG2	122962
chr1	115837886	115839098	SI_28427_VCaP_DMSO_H3K27Ac_peak_1161	NHLH2	0
chr1	145918350	145919893	SI_28427_VCaP_DMSO_H3K27Ac_peak_1527	PEX11B	0
chr1	145918350	145919893	SI_28427_VCaP_DMSO_H3K27Ac_peak_1527	RBM8A	0
chr1	145926762	145928072	SI_28427_VCaP_DMSO_H3K27Ac_peak_1528	RBM8A	0
chr1	145926762	145928072	SI_28427_VCaP_DMSO_H3K27Ac_peak_1528	AC243547.3	0
chr1	147600216	147600818	SI_28427_VCaP_DMSO_H3K27Ac_peak_1551	BCL9	0
chr1	147612734	147613298	SI_28427_VCaP_DMSO_H3K27Ac_peak_1552	BCL9	0
chr1	150268083	150269558	SI_28427_VCaP_DMSO_H3K27Ac_peak_1602	APH1A	0
chr1	150268083	150269558	SI_28427_VCaP_DMSO_H3K27Ac_peak_1602	C1orf54	0
chr1	150281391	150282260	SI_28427_VCaP_DMSO_H3K27Ac_peak_1603	CIART	284
chr1	150293417	150294431	SI_28427_VCaP_DMSO_H3K27Ac_peak_1604	MRPS21	0
chr1	150561524	150562202	SI_28427_VCaP_DMSO_H3K27Ac_peak_1609	ADAMTSL4	588
chr1	151047580	151048492	SI_28427_VCaP_DMSO_H3K27Ac_peak_1618	BNIPL	0
chr1	151047580	151048492	SI_28427_VCaP_DMSO_H3K27Ac_peak_1618	C1orf56	0
chr1	151056224	151056535	SI_28427_VCaP_DMSO_H3K27Ac_peak_1619	CDC42SE1	0
chr1	151058389	151060058	SI_28427_VCaP_DMSO_H3K27Ac_peak_1620	CDC42SE1	0
chr1	151058389	151060058	SI_28427_VCaP_DMSO_H3K27Ac_peak_1620	MLLT11	0
chr1	151070217	151071130	SI_28427_VCaP_DMSO_H3K27Ac_peak_1621	CDC42SE1	0
chr1	151070217	151071130	SI_28427_VCaP_DMSO_H3K27Ac_peak_1621	GABPB2	0
chr1	151189472	151190706	SI_28427_VCaP_DMSO_H3K27Ac_peak_1624	VPS72	0
chr1	151198612	151199276	SI_28427_VCaP_DMSO_H3K27Ac_peak_1625	PIP5K1A	0
chr1	151762899	151763997	SI_28427_VCaP_DMSO_H3K27Ac_peak_1639	MRPL9	0
chr1	151762899	151763997	SI_28427_VCaP_DMSO_H3K27Ac_peak_1639	OAZ3	0
chr1	151768008	151769362	SI_28427_VCaP_DMSO_H3K27Ac_peak_1640	OAZ3	0
chr1	152034917	152037297	SI_28427_VCaP_DMSO_H3K27Ac_peak_1647	S100A11	0
chr1	152046969	152048802	SI_28427_VCaP_DMSO_H3K27Ac_peak_1648	S100A11	0
chr1	153658641	153659282	SI_28427_VCaP_DMSO_H3K27Ac_peak_1659	SNAPIN	0
chr1	153670348	153671908	SI_28427_VCaP_DMSO_H3K27Ac_peak_1660	ILF2	0
chr1	153728090	153728668	SI_28427_VCaP_DMSO_H3K27Ac_peak_1661	INTS3	0
chr1	153741455	153742460	SI_28427_VCaP_DMSO_H3K27Ac_peak_1662	INTS3	0
chr1	153767910	153768356	SI_28427_VCaP_DMSO_H3K27Ac_peak_1664	INTS3	0
chr1	153774869	153776379	SI_28427_VCaP_DMSO_H3K27Ac_peak_1665	SLC27A3	0
chr1	153783084	153783770	SI_28427_VCaP_DMSO_H3K27Ac_peak_1666	SLC27A3	2928
chr1	153945665	153946707	SI_28427_VCaP_DMSO_H3K27Ac_peak_1669	DENND4B	0
chr1	153957897	153958540	SI_28427_VCaP_DMSO_H3K27Ac_peak_1670	CRTC2	0
chr1	153977170	153978449	SI_28427_VCaP_DMSO_H3K27Ac_peak_1672	JTB	0
chr1	153977170	153978449	SI_28427_VCaP_DMSO_H3K27Ac_peak_1672	AL358472.6	0
chr1	153985935	153986508	SI_28427_VCaP_DMSO_H3K27Ac_peak_1673	AL358472.6	0
chr1	153985935	153986508	SI_28427_VCaP_DMSO_H3K27Ac_peak_1673	RAB13	0
chr1	153990265	153991273	SI_28427_VCaP_DMSO_H3K27Ac_peak_1674	RPS27	0
chr1	154405150	154405918	SI_28427_VCaP_DMSO_H3K27Ac_peak_1683	IL6R	0
chr1	154417899	154419523	SI_28427_VCaP_DMSO_H3K27Ac_peak_1684	IL6R	0
chr1	154558067	154559607	SI_28427_VCaP_DMSO_H3K27Ac_peak_1687	UBE2Q1	0
chr1	154567240	154568183	SI_28427_VCaP_DMSO_H3K27Ac_peak_1688	CHRNB2	0
chr1	154936106	154938125	SI_28427_VCaP_DMSO_H3K27Ac_peak_1703	PMVK	0
chr1	154954866	154956532	SI_28427_VCaP_DMSO_H3K27Ac_peak_1704	PBXIP1	0
chr1	154960710	154962727	SI_28427_VCaP_DMSO_H3K27Ac_peak_1705	PYGO2	0
chr1	154960710	154962727	SI_28427_VCaP_DMSO_H3K27Ac_peak_1705	SHC1	0
chr1	154973892	154976138	SI_28427_VCaP_DMSO_H3K27Ac_peak_1706	SHC1	0
chr1	154973892	154976138	SI_28427_VCaP_DMSO_H3K27Ac_peak_1706	CKS1B	0
chr1	154982628	154983969	SI_28427_VCaP_DMSO_H3K27Ac_peak_1707	FLAD1	0
chr1	155016814	155018380	SI_28427_VCaP_DMSO_H3K27Ac_peak_1709	ZBTB7B	0
chr1	155022283	155023645	SI_28427_VCaP_DMSO_H3K27Ac_peak_1710	DCST2	0
chr1	155038398	155039738	SI_28427_VCaP_DMSO_H3K27Ac_peak_1711	DCST1	0
chr1	155049975	155052023	SI_28427_VCaP_DMSO_H3K27Ac_peak_1712	DCST1	0
chr1	155049975	155052023	SI_28427_VCaP_DMSO_H3K27Ac_peak_1712	ADAM15	0
chr1	155063821	155064361	SI_28427_VCaP_DMSO_H3K27Ac_peak_1713	EFNA4	0
chr1	155063821	155064361	SI_28427_VCaP_DMSO_H3K27Ac_peak_1713	AL691442.1	0
chr1	155129660	155131235	SI_28427_VCaP_DMSO_H3K27Ac_peak_1715	EFNA1	0
chr1	155135426	155136271	SI_28427_VCaP_DMSO_H3K27Ac_peak_1716	SLC50A1	0
chr1	155140145	155140469	SI_28427_VCaP_DMSO_H3K27Ac_peak_1717	DPM3	0
chr1	155254911	155255688	SI_28427_VCaP_DMSO_H3K27Ac_peak_1723	FAM189B	0
chr1	155261390	155262975	SI_28427_VCaP_DMSO_H3K27Ac_peak_1724	SCAMP3	0
chr1	155261390	155262975	SI_28427_VCaP_DMSO_H3K27Ac_peak_1724	CLK2	0
chr1	155273018	155274010	SI_28427_VCaP_DMSO_H3K27Ac_peak_1725	CLK2	0
chr1	156053215	156054496	SI_28427_VCaP_DMSO_H3K27Ac_peak_1740	UBQLN4	0
chr1	156290250	156291457	SI_28427_VCaP_DMSO_H3K27Ac_peak_1747	TMEM79	0
chr1	156290250	156291457	SI_28427_VCaP_DMSO_H3K27Ac_peak_1747	GLMP	0
chr1	156500294	156501664	SI_28427_VCaP_DMSO_H3K27Ac_peak_1751	MEF2D	0
chr1	156505255	156505801	SI_28427_VCaP_DMSO_H3K27Ac_peak_1752	MEF2D	4428
chr1	156511219	156511498	SI_28427_VCaP_DMSO_H3K27Ac_peak_1753	MEF2D	10392
chr1	156727932	156729324	SI_28427_VCaP_DMSO_H3K27Ac_peak_1757	ISG20L2	0
chr1	156727932	156729324	SI_28427_VCaP_DMSO_H3K27Ac_peak_1757	RRNAD1	0
chr1	156740817	156741821	SI_28427_VCaP_DMSO_H3K27Ac_peak_1758	MRPL24	0
chr1	156750616	156752405	SI_28427_VCaP_DMSO_H3K27Ac_peak_1759	HDGF	0
chr1	156750616	156752405	SI_28427_VCaP_DMSO_H3K27Ac_peak_1759	PRCC	0
chr1	161037994	161038930	SI_28427_VCaP_DMSO_H3K27Ac_peak_1781	AL591806.3	0
chr1	161037994	161038930	SI_28427_VCaP_DMSO_H3K27Ac_peak_1781	TSTD1	0
chr1	161045458	161046588	SI_28427_VCaP_DMSO_H3K27Ac_peak_1782	USF1	0
chr1	161153491	161154840	SI_28427_VCaP_DMSO_H3K27Ac_peak_1787	UFC1	0
chr1	161159246	161160099	SI_28427_VCaP_DMSO_H3K27Ac_peak_1788	USP21	0
chr1	161165439	161166944	SI_28427_VCaP_DMSO_H3K27Ac_peak_1789	USP21	0
chr1	161165439	161166944	SI_28427_VCaP_DMSO_H3K27Ac_peak_1789	PPOX	0
chr1	161177205	161177971	SI_28427_VCaP_DMSO_H3K27Ac_peak_1790	PPOX	0
chr1	161177205	161177971	SI_28427_VCaP_DMSO_H3K27Ac_peak_1790	B4GALT3	0
chr1	162560968	162562166	SI_28427_VCaP_DMSO_H3K27Ac_peak_1805	UAP1	0
chr1	162568278	162568780	SI_28427_VCaP_DMSO_H3K27Ac_peak_1806	UAP1	0
chr1	162578314	162578926	SI_28427_VCaP_DMSO_H3K27Ac_peak_1807	UAP1	0
chr1	167926959	167927591	SI_28427_VCaP_DMSO_H3K27Ac_peak_1844	MPC2	0
chr1	167935663	167936874	SI_28427_VCaP_DMSO_H3K27Ac_peak_1845	MPC2	0
chr1	167935663	167936874	SI_28427_VCaP_DMSO_H3K27Ac_peak_1845	DCAF6	0
chr1	197774498	197775432	SI_28427_VCaP_DMSO_H3K27Ac_peak_1985	DENND1B	0
chr1	197783188	197784300	SI_28427_VCaP_DMSO_H3K27Ac_peak_1986	DENND1B	7493
chr1	202009901	202011184	SI_28427_VCaP_DMSO_H3K27Ac_peak_2020	ELF3	0
chr1	202034351	202035721	SI_28427_VCaP_DMSO_H3K27Ac_peak_2021	ELF3	17164
chr1	202045888	202046669	SI_28427_VCaP_DMSO_H3K27Ac_peak_2022	ELF3	28701
chr1	203304903	203306533	SI_28427_VCaP_DMSO_H3K27Ac_peak_2040	BTG2	0
chr1	205592477	205592841	SI_28427_VCaP_DMSO_H3K27Ac_peak_2063	MFSD4A	0
chr1	205619271	205619979	SI_28427_VCaP_DMSO_H3K27Ac_peak_2064	ELK4	0
chr1	205631605	205632702	SI_28427_VCaP_DMSO_H3K27Ac_peak_2065	ELK4	0
chr1	206112276	206112547	SI_28427_VCaP_DMSO_H3K27Ac_peak_2068	AVPR1B	0
chr1	206117476	206118064	SI_28427_VCaP_DMSO_H3K27Ac_peak_2069	AVPR1B	0
chr1	206550099	206551035	SI_28427_VCaP_DMSO_H3K27Ac_peak_2075	RASSF5	0
chr1	226109369	226110740	SI_28427_VCaP_DMSO_H3K27Ac_peak_2211	ACBD3	33940
chr1	226114845	226115716	SI_28427_VCaP_DMSO_H3K27Ac_peak_2212	ACBD3	28964
chr1	226121786	226122637	SI_28427_VCaP_DMSO_H3K27Ac_peak_2213	ACBD3	22043
chr1	226702573	226703705	SI_28427_VCaP_DMSO_H3K27Ac_peak_2220	ITPKB	0
chr1	228720942	228722227	SI_28427_VCaP_DMSO_H3K27Ac_peak_2240	RHOU	12851
chr1	228727482	228729131	SI_28427_VCaP_DMSO_H3K27Ac_peak_2241	RHOU	5947
chr1	228734862	228737620	SI_28427_VCaP_DMSO_H3K27Ac_peak_2242	RHOU	0
chr1	229057941	229060404	SI_28427_VCaP_DMSO_H3K27Ac_peak_2249	RAB4A	210659
chr1	234987766	234988001	SI_28427_VCaP_DMSO_H3K27Ac_peak_2305	TOMM20	121336
chr1	234996505	234997923	SI_28427_VCaP_DMSO_H3K27Ac_peak_2306	TOMM20	111414
chr1	235503564	235505471	SI_28427_VCaP_DMSO_H3K27Ac_peak_2313	B3GALNT2	0
chr1	236150880	236151676	SI_28427_VCaP_DMSO_H3K27Ac_peak_2317	GPR137B	0
chr1	236514756	236515581	SI_28427_VCaP_DMSO_H3K27Ac_peak_2320	LGALS8	2420
chr1	236523544	236524747	SI_28427_VCaP_DMSO_H3K27Ac_peak_2321	LGALS8	0
chr1	244047540	244048085	SI_28427_VCaP_DMSO_H3K27Ac_peak_2348	ZBTB18	855
chr10	1048414	1049756	SI_28427_VCaP_DMSO_H3K27Ac_peak_2413	IDI1	0
chr10	1048414	1049756	SI_28427_VCaP_DMSO_H3K27Ac_peak_2413	WDR37	0
chr10	1056089	1058460	SI_28427_VCaP_DMSO_H3K27Ac_peak_2414	WDR37	0
chr10	3471879	3473234	SI_28427_VCaP_DMSO_H3K27Ac_peak_2429	PITRM1	299039
chr10	5503926	5504201	SI_28427_VCaP_DMSO_H3K27Ac_peak_2447	CALML5	4372
chr10	5890377	5890860	SI_28427_VCaP_DMSO_H3K27Ac_peak_2462	FBH1	0
chr10	21526006	21527705	SI_28427_VCaP_DMSO_H3K27Ac_peak_2558	SKIDA1	0
chr10	21526006	21527705	SI_28427_VCaP_DMSO_H3K27Ac_peak_2558	MLLT10	0
chr10	21533781	21534873	SI_28427_VCaP_DMSO_H3K27Ac_peak_2559	MLLT10	0
chr10	43396280	43397932	SI_28427_VCaP_DMSO_H3K27Ac_peak_2776	HNRNPF	0
chr10	43406698	43409825	SI_28427_VCaP_DMSO_H3K27Ac_peak_2777	HNRNPF	0
chr10	43420490	43421473	SI_28427_VCaP_DMSO_H3K27Ac_peak_2778	HNRNPF	11325
chr10	46052366	46052828	SI_28427_VCaP_DMSO_H3K27Ac_peak_2800	MSMB	6098
chr10	60778100	60779044	SI_28427_VCaP_DMSO_H3K27Ac_peak_2856	CDK1	0
chr10	63521537	63522826	SI_28427_VCaP_DMSO_H3K27Ac_peak_2866	JMJD1C	0
chr10	63521537	63522826	SI_28427_VCaP_DMSO_H3K27Ac_peak_2866	REEP3	0
chr10	68331111	68332785	SI_28427_VCaP_DMSO_H3K27Ac_peak_2883	PBLD	0
chr10	68331111	68332785	SI_28427_VCaP_DMSO_H3K27Ac_peak_2883	HNRNPH3	0
chr10	69317409	69319494	SI_28427_VCaP_DMSO_H3K27Ac_peak_2894	HK1	0
chr10	72096054	72097551	SI_28427_VCaP_DMSO_H3K27Ac_peak_2918	ASCC1	0
chr10	72247615	72248749	SI_28427_VCaP_DMSO_H3K27Ac_peak_2921	ANAPC16	11756
chr10	72254773	72255486	SI_28427_VCaP_DMSO_H3K27Ac_peak_2922	DDIT4	18435
chr10	72273165	72274373	SI_28427_VCaP_DMSO_H3K27Ac_peak_2923	DDIT4	0
chr10	73096253	73097686	SI_28427_VCaP_DMSO_H3K27Ac_peak_2933	P4HA1	0
chr10	73772261	73772845	SI_28427_VCaP_DMSO_H3K27Ac_peak_2955	FUT11	0
chr10	73782119	73782617	SI_28427_VCaP_DMSO_H3K27Ac_peak_2956	CHCHD1	0
chr10	73785391	73786094	SI_28427_VCaP_DMSO_H3K27Ac_peak_2957	ZSWIM8	0
chr10	74961293	74961727	SI_28427_VCaP_DMSO_H3K27Ac_peak_2968	KAT6B	0
chr10	77287329	77287574	SI_28427_VCaP_DMSO_H3K27Ac_peak_2983	KCNMA1	0
chr10	77485812	77486184	SI_28427_VCaP_DMSO_H3K27Ac_peak_2985	KCNMA1	0
chr10	77495360	77495592	SI_28427_VCaP_DMSO_H3K27Ac_peak_2986	KCNMA1	0
chr10	77497754	77498906	SI_28427_VCaP_DMSO_H3K27Ac_peak_2987	KCNMA1	0
chr10	80453803	80454952	SI_28427_VCaP_DMSO_H3K27Ac_peak_3018	TSPAN14	0
chr10	86968099	86968914	SI_28427_VCaP_DMSO_H3K27Ac_peak_3037	MMRN2	0
chr10	86968099	86968914	SI_28427_VCaP_DMSO_H3K27Ac_peak_3037	ADIRF	0
chr10	91608226	91609595	SI_28427_VCaP_DMSO_H3K27Ac_peak_3064	PPP1R3C	18848
chr10	96275746	96276731	SI_28427_VCaP_DMSO_H3K27Ac_peak_3109	BLNK	4160
chr10	96287610	96288535	SI_28427_VCaP_DMSO_H3K27Ac_peak_3110	DNTT	15862
chr10	96381469	96382474	SI_28427_VCaP_DMSO_H3K27Ac_peak_3111	TLL2	0
chr10	96586161	96587936	SI_28427_VCaP_DMSO_H3K27Ac_peak_3113	TM9SF3	0
chr10	101042962	101043754	SI_28427_VCaP_DMSO_H3K27Ac_peak_3164	SFXN3	1719
chr10	101060330	101061645	SI_28427_VCaP_DMSO_H3K27Ac_peak_3165	KAZALD1	197
chr10	101065953	101067922	SI_28427_VCaP_DMSO_H3K27Ac_peak_3166	KAZALD1	0
chr10	101111368	101111622	SI_28427_VCaP_DMSO_H3K27Ac_peak_3169	TLX1	18884
chr10	101123134	101123631	SI_28427_VCaP_DMSO_H3K27Ac_peak_3170	TLX1	6875
chr10	102449864	102450958	SI_28427_VCaP_DMSO_H3K27Ac_peak_3186	C10orf95	0
chr10	104331146	104332304	SI_28427_VCaP_DMSO_H3K27Ac_peak_3215	ITPRIP	0
chr10	104338633	104339986	SI_28427_VCaP_DMSO_H3K27Ac_peak_3216	ITPRIP	186
chr10	126558553	126558848	SI_28427_VCaP_DMSO_H3K27Ac_peak_3324	C10orf90	0
chr11	555404	555853	SI_28427_VCaP_DMSO_H3K27Ac_peak_3372	LMNTD2	0
chr11	560416	561913	SI_28427_VCaP_DMSO_H3K27Ac_peak_3373	LMNTD2	0
chr11	560416	561913	SI_28427_VCaP_DMSO_H3K27Ac_peak_3373	RASSF7	0
chr11	568141	569149	SI_28427_VCaP_DMSO_H3K27Ac_peak_3374	RASSF7	4121
chr11	575435	577351	SI_28427_VCaP_DMSO_H3K27Ac_peak_3375	PHRF1	0
chr11	797666	798192	SI_28427_VCaP_DMSO_H3K27Ac_peak_3384	SLC25A22	0
chr11	797666	798192	SI_28427_VCaP_DMSO_H3K27Ac_peak_3384	PANO1	0
chr11	809144	810611	SI_28427_VCaP_DMSO_H3K27Ac_peak_3385	PIDD1	0
chr11	809144	810611	SI_28427_VCaP_DMSO_H3K27Ac_peak_3385	RPLP2	0
chr11	819483	820415	SI_28427_VCaP_DMSO_H3K27Ac_peak_3386	PNPLA2	0
chr11	827221	827801	SI_28427_VCaP_DMSO_H3K27Ac_peak_3387	CRACR2B	0
chr11	832600	833677	SI_28427_VCaP_DMSO_H3K27Ac_peak_3388	CD151	0
chr11	841890	843226	SI_28427_VCaP_DMSO_H3K27Ac_peak_3389	POLR2L	0
chr11	841890	843226	SI_28427_VCaP_DMSO_H3K27Ac_peak_3389	TSPAN4	0
chr11	849377	850418	SI_28427_VCaP_DMSO_H3K27Ac_peak_3390	TSPAN4	0
chr11	1494545	1495232	SI_28427_VCaP_DMSO_H3K27Ac_peak_3402	MOB2	0
chr11	1502797	1503938	SI_28427_VCaP_DMSO_H3K27Ac_peak_3403	MOB2	1551
chr11	2257211	2257753	SI_28427_VCaP_DMSO_H3K27Ac_peak_3412	ASCL2	10743
chr11	2884406	2885463	SI_28427_VCaP_DMSO_H3K27Ac_peak_3422	CDKN1C	0
chr11	2890918	2891182	SI_28427_VCaP_DMSO_H3K27Ac_peak_3423	SLC22A18AS	0
chr11	2901306	2902675	SI_28427_VCaP_DMSO_H3K27Ac_peak_3424	SLC22A18AS	0
chr11	2901306	2902675	SI_28427_VCaP_DMSO_H3K27Ac_peak_3424	SLC22A18	0
chr11	2912233	2913539	SI_28427_VCaP_DMSO_H3K27Ac_peak_3425	SLC22A18	0
chr11	6473767	6475108	SI_28427_VCaP_DMSO_H3K27Ac_peak_3450	TRIM3	0
chr11	6473767	6475108	SI_28427_VCaP_DMSO_H3K27Ac_peak_3450	ARFIP2	0
chr11	6480579	6481971	SI_28427_VCaP_DMSO_H3K27Ac_peak_3451	ARFIP2	0
chr11	6480579	6481971	SI_28427_VCaP_DMSO_H3K27Ac_peak_3451	TIMM10B	0
chr11	6480579	6481971	SI_28427_VCaP_DMSO_H3K27Ac_peak_3451	AC084337.2	0
chr11	6603231	6604297	SI_28427_VCaP_DMSO_H3K27Ac_peak_3452	RRP8	0
chr11	6603231	6604297	SI_28427_VCaP_DMSO_H3K27Ac_peak_3452	ILK	0
chr11	6611762	6613027	SI_28427_VCaP_DMSO_H3K27Ac_peak_3453	TAF10	0
chr11	6611762	6613027	SI_28427_VCaP_DMSO_H3K27Ac_peak_3453	TPP1	0
chr11	6619135	6619792	SI_28427_VCaP_DMSO_H3K27Ac_peak_3454	TPP1	0
chr11	7597470	7598983	SI_28427_VCaP_DMSO_H3K27Ac_peak_3459	PPFIBP2	0
chr11	8682237	8683399	SI_28427_VCaP_DMSO_H3K27Ac_peak_3465	TRIM66	0
chr11	8682237	8683399	SI_28427_VCaP_DMSO_H3K27Ac_peak_3465	RPL27A	0
chr11	8688280	8689354	SI_28427_VCaP_DMSO_H3K27Ac_peak_3466	RPL27A	0
chr11	9758384	9758801	SI_28427_VCaP_DMSO_H3K27Ac_peak_3481	SWAP70	5394
chr11	11581006	11581278	SI_28427_VCaP_DMSO_H3K27Ac_peak_3493	GALNT18	0
chr11	14635162	14635801	SI_28427_VCaP_DMSO_H3K27Ac_peak_3520	PSMA1	0
chr11	14644111	14644795	SI_28427_VCaP_DMSO_H3K27Ac_peak_3521	PDE3B	0
chr11	16924374	16925188	SI_28427_VCaP_DMSO_H3K27Ac_peak_3532	PLEKHA7	0
chr11	17405119	17406760	SI_28427_VCaP_DMSO_H3K27Ac_peak_3538	ABCC8	0
chr11	17413151	17413483	SI_28427_VCaP_DMSO_H3K27Ac_peak_3539	ABCC8	0
chr11	18384021	18384762	SI_28427_VCaP_DMSO_H3K27Ac_peak_3545	LDHA	9627
chr11	47248869	47249164	SI_28427_VCaP_DMSO_H3K27Ac_peak_3666	ACP2	0
chr11	47248869	47249164	SI_28427_VCaP_DMSO_H3K27Ac_peak_3666	NR1H3	0
chr11	47268828	47270378	SI_28427_VCaP_DMSO_H3K27Ac_peak_3667	NR1H3	0
chr11	47268828	47270378	SI_28427_VCaP_DMSO_H3K27Ac_peak_3667	MADD	0
chr11	47565416	47565922	SI_28427_VCaP_DMSO_H3K27Ac_peak_3670	CELF1	0
chr11	47565416	47565922	SI_28427_VCaP_DMSO_H3K27Ac_peak_3670	NDUFS3	0
chr11	47565416	47565922	SI_28427_VCaP_DMSO_H3K27Ac_peak_3670	PTPMT1	0
chr11	47578406	47579733	SI_28427_VCaP_DMSO_H3K27Ac_peak_3671	NDUFS3	0
chr11	47578406	47579733	SI_28427_VCaP_DMSO_H3K27Ac_peak_3671	KBTBD4	0
chr11	47980719	47981576	SI_28427_VCaP_DMSO_H3K27Ac_peak_3675	PTPRJ	0
chr11	47990353	47991988	SI_28427_VCaP_DMSO_H3K27Ac_peak_3676	PTPRJ	0
chr11	47998428	47999455	SI_28427_VCaP_DMSO_H3K27Ac_peak_3677	PTPRJ	0
chr11	57311058	57311418	SI_28427_VCaP_DMSO_H3K27Ac_peak_3773	TNKS1BP1	0
chr11	57325274	57326205	SI_28427_VCaP_DMSO_H3K27Ac_peak_3774	SSRP1	0
chr11	57335233	57335879	SI_28427_VCaP_DMSO_H3K27Ac_peak_3775	SSRP1	0
chr11	57345501	57345745	SI_28427_VCaP_DMSO_H3K27Ac_peak_3776	P2RX3	0
chr11	57657189	57658267	SI_28427_VCaP_DMSO_H3K27Ac_peak_3783	CLP1	0
chr11	57667498	57668822	SI_28427_VCaP_DMSO_H3K27Ac_peak_3784	ZDHHC5	0
chr11	57740962	57742563	SI_28427_VCaP_DMSO_H3K27Ac_peak_3786	TMX2	0
chr11	57740962	57742563	SI_28427_VCaP_DMSO_H3K27Ac_peak_3786	TMX2-CTNND1	0
chr11	57740962	57742563	SI_28427_VCaP_DMSO_H3K27Ac_peak_3786	SELENOH	0
chr11	57740962	57742563	SI_28427_VCaP_DMSO_H3K27Ac_peak_3786	AP001931.1	0
chr11	57761221	57762629	SI_28427_VCaP_DMSO_H3K27Ac_peak_3787	TMX2-CTNND1	0
chr11	57761221	57762629	SI_28427_VCaP_DMSO_H3K27Ac_peak_3787	AP001931.1	0
chr11	57761221	57762629	SI_28427_VCaP_DMSO_H3K27Ac_peak_3787	CTNND1	0
chr11	60905354	60907067	SI_28427_VCaP_DMSO_H3K27Ac_peak_3806	PRPF19	0
chr11	60913983	60914434	SI_28427_VCaP_DMSO_H3K27Ac_peak_3807	TMEM109	0
chr11	62590883	62592402	SI_28427_VCaP_DMSO_H3K27Ac_peak_3842	AP002990.1	0
chr11	62590883	62592402	SI_28427_VCaP_DMSO_H3K27Ac_peak_3842	TUT1	0
chr11	62600651	62601703	SI_28427_VCaP_DMSO_H3K27Ac_peak_3843	MTA2	0
chr11	62612146	62613032	SI_28427_VCaP_DMSO_H3K27Ac_peak_3844	EML3	0
chr11	62612146	62613032	SI_28427_VCaP_DMSO_H3K27Ac_peak_3844	ROM1	0
chr11	62621143	62621859	SI_28427_VCaP_DMSO_H3K27Ac_peak_3845	B3GAT3	0
chr11	62645868	62646585	SI_28427_VCaP_DMSO_H3K27Ac_peak_3846	GANAB	0
chr11	62652812	62653288	SI_28427_VCaP_DMSO_H3K27Ac_peak_3847	INTS5	0
chr11	62652812	62653288	SI_28427_VCaP_DMSO_H3K27Ac_peak_3847	AP001458.2	0
chr11	62664728	62665717	SI_28427_VCaP_DMSO_H3K27Ac_peak_3848	AP001458.2	0
chr11	62664728	62665717	SI_28427_VCaP_DMSO_H3K27Ac_peak_3848	C11orf98	0
chr11	62664728	62665717	SI_28427_VCaP_DMSO_H3K27Ac_peak_3848	LBHD1	0
chr11	62664728	62665717	SI_28427_VCaP_DMSO_H3K27Ac_peak_3848	CSKMT	0
chr11	62671230	62672291	SI_28427_VCaP_DMSO_H3K27Ac_peak_3849	LBHD1	0
chr11	62671230	62672291	SI_28427_VCaP_DMSO_H3K27Ac_peak_3849	UQCC3	0
chr11	62830915	62832633	SI_28427_VCaP_DMSO_H3K27Ac_peak_3857	STX5	0
chr11	62830915	62832633	SI_28427_VCaP_DMSO_H3K27Ac_peak_3857	TEX54	0
chr11	62830915	62832633	SI_28427_VCaP_DMSO_H3K27Ac_peak_3857	WDR74	0
chr11	62839744	62840204	SI_28427_VCaP_DMSO_H3K27Ac_peak_3858	WDR74	0
chr11	62841816	62842527	SI_28427_VCaP_DMSO_H3K27Ac_peak_3859	WDR74	8
chr11	62908598	62909938	SI_28427_VCaP_DMSO_H3K27Ac_peak_3862	CHRM1	0
chr11	62921153	62922061	SI_28427_VCaP_DMSO_H3K27Ac_peak_3863	CHRM1	0
chr11	63528439	63529218	SI_28427_VCaP_DMSO_H3K27Ac_peak_3869	RARRES3	7592
chr11	63536582	63537839	SI_28427_VCaP_DMSO_H3K27Ac_peak_3870	RARRES3	0
chr11	63613153	63614912	SI_28427_VCaP_DMSO_H3K27Ac_peak_3873	PLA2G16	0
chr11	63619591	63620526	SI_28427_VCaP_DMSO_H3K27Ac_peak_3874	PLA2G16	2709
chr11	63670226	63671539	SI_28427_VCaP_DMSO_H3K27Ac_peak_3876	ATL3	0
chr11	63680742	63683264	SI_28427_VCaP_DMSO_H3K27Ac_peak_3877	RTN3	0
chr11	63812832	63814489	SI_28427_VCaP_DMSO_H3K27Ac_peak_3880	SPINDOC	0
chr11	63826314	63827145	SI_28427_VCaP_DMSO_H3K27Ac_peak_3881	SPINDOC	0
chr11	63837647	63839998	SI_28427_VCaP_DMSO_H3K27Ac_peak_3882	MARK2	0
chr11	63846987	63848367	SI_28427_VCaP_DMSO_H3K27Ac_peak_3883	MARK2	0
chr11	63938041	63939779	SI_28427_VCaP_DMSO_H3K27Ac_peak_3887	NAA40	0
chr11	63945628	63945860	SI_28427_VCaP_DMSO_H3K27Ac_peak_3888	NAA40	0
chr11	63974581	63975543	SI_28427_VCaP_DMSO_H3K27Ac_peak_3889	COX8A	0
chr11	63974581	63975543	SI_28427_VCaP_DMSO_H3K27Ac_peak_3889	AP000721.1	0
chr11	63985641	63987095	SI_28427_VCaP_DMSO_H3K27Ac_peak_3890	AP000721.1	0
chr11	63985641	63987095	SI_28427_VCaP_DMSO_H3K27Ac_peak_3890	OTUB1	0
chr11	63999188	64000854	SI_28427_VCaP_DMSO_H3K27Ac_peak_3891	OTUB1	0
chr11	63999188	64000854	SI_28427_VCaP_DMSO_H3K27Ac_peak_3891	MACROD1	0
chr11	64008018	64008360	SI_28427_VCaP_DMSO_H3K27Ac_peak_3892	MACROD1	0
chr11	64085046	64086089	SI_28427_VCaP_DMSO_H3K27Ac_peak_3894	MACROD1	0
chr11	64122467	64123640	SI_28427_VCaP_DMSO_H3K27Ac_peak_3896	MACROD1	0
chr11	64130339	64132525	SI_28427_VCaP_DMSO_H3K27Ac_peak_3897	MACROD1	0
chr11	64141579	64142522	SI_28427_VCaP_DMSO_H3K27Ac_peak_3898	MACROD1	0
chr11	64165118	64167099	SI_28427_VCaP_DMSO_H3K27Ac_peak_3900	MACROD1	0
chr11	64185040	64186933	SI_28427_VCaP_DMSO_H3K27Ac_peak_3901	STIP1	0
chr11	64218526	64218773	SI_28427_VCaP_DMSO_H3K27Ac_peak_3902	FERMT3	0
chr11	64225789	64226697	SI_28427_VCaP_DMSO_H3K27Ac_peak_3903	TRPT1	0
chr11	64225789	64226697	SI_28427_VCaP_DMSO_H3K27Ac_peak_3903	NUDT22	0
chr11	64240214	64241950	SI_28427_VCaP_DMSO_H3K27Ac_peak_3905	FKBP2	0
chr11	64245894	64247350	SI_28427_VCaP_DMSO_H3K27Ac_peak_3906	PPP1R14B	0
chr11	64251546	64252535	SI_28427_VCaP_DMSO_H3K27Ac_peak_3907	PLCB3	0
chr11	64284101	64286459	SI_28427_VCaP_DMSO_H3K27Ac_peak_3909	BAD	0
chr11	64284101	64286459	SI_28427_VCaP_DMSO_H3K27Ac_peak_3909	GPR137	0
chr11	64299253	64299789	SI_28427_VCaP_DMSO_H3K27Ac_peak_3911	KCNK4	0
chr11	64304465	64306365	SI_28427_VCaP_DMSO_H3K27Ac_peak_3912	CATSPERZ	0
chr11	64304465	64306365	SI_28427_VCaP_DMSO_H3K27Ac_peak_3912	ESRRA	0
chr11	64316833	64318833	SI_28427_VCaP_DMSO_H3K27Ac_peak_3913	TRMT112	0
chr11	64316833	64318833	SI_28427_VCaP_DMSO_H3K27Ac_peak_3913	PRDX5	0
chr11	64328992	64330241	SI_28427_VCaP_DMSO_H3K27Ac_peak_3914	PRDX5	7182
chr11	64341986	64343202	SI_28427_VCaP_DMSO_H3K27Ac_peak_3915	CCDC88B	0
chr11	64355275	64355997	SI_28427_VCaP_DMSO_H3K27Ac_peak_3916	CCDC88B	0
chr11	64358706	64359558	SI_28427_VCaP_DMSO_H3K27Ac_peak_3917	RPS6KA4	0
chr11	64377668	64379322	SI_28427_VCaP_DMSO_H3K27Ac_peak_3918	RPS6KA4	5454
chr11	64565929	64567295	SI_28427_VCaP_DMSO_H3K27Ac_peak_3922	SLC22A11	0
chr11	64778031	64780113	SI_28427_VCaP_DMSO_H3K27Ac_peak_3929	SF1	0
chr11	64802643	64804222	SI_28427_VCaP_DMSO_H3K27Ac_peak_3930	MAP4K2	0
chr11	64802643	64804222	SI_28427_VCaP_DMSO_H3K27Ac_peak_3930	MEN1	0
chr11	64809699	64810535	SI_28427_VCaP_DMSO_H3K27Ac_peak_3931	MEN1	0
chr11	64844061	64845069	SI_28427_VCaP_DMSO_H3K27Ac_peak_3932	CDC42BPG	0
chr11	64878125	64879593	SI_28427_VCaP_DMSO_H3K27Ac_peak_3933	EHD1	0
chr11	64916423	64917993	SI_28427_VCaP_DMSO_H3K27Ac_peak_3934	ATG2A	0
chr11	64916423	64917993	SI_28427_VCaP_DMSO_H3K27Ac_peak_3934	PPP2R5B	0
chr11	64923811	64925417	SI_28427_VCaP_DMSO_H3K27Ac_peak_3935	PPP2R5B	0
chr11	65013744	65014830	SI_28427_VCaP_DMSO_H3K27Ac_peak_3937	ARL2	0
chr11	65013744	65014830	SI_28427_VCaP_DMSO_H3K27Ac_peak_3937	ARL2-SNX15	0
chr11	65027100	65028298	SI_28427_VCaP_DMSO_H3K27Ac_peak_3938	ARL2-SNX15	0
chr11	65027100	65028298	SI_28427_VCaP_DMSO_H3K27Ac_peak_3938	SNX15	0
chr11	65040227	65042117	SI_28427_VCaP_DMSO_H3K27Ac_peak_3939	ARL2-SNX15	0
chr11	65040227	65042117	SI_28427_VCaP_DMSO_H3K27Ac_peak_3939	SNX15	0
chr11	65040227	65042117	SI_28427_VCaP_DMSO_H3K27Ac_peak_3939	SAC3D1	0
chr11	65083474	65084818	SI_28427_VCaP_DMSO_H3K27Ac_peak_3940	CDCA5	0
chr11	65083474	65084818	SI_28427_VCaP_DMSO_H3K27Ac_peak_3940	ZFPL1	0
chr11	65095875	65097283	SI_28427_VCaP_DMSO_H3K27Ac_peak_3941	VPS51	0
chr11	65111911	65113305	SI_28427_VCaP_DMSO_H3K27Ac_peak_3942	TM7SF2	0
chr11	65116785	65117549	SI_28427_VCaP_DMSO_H3K27Ac_peak_3943	ZNHIT2	0
chr11	65121507	65123085	SI_28427_VCaP_DMSO_H3K27Ac_peak_3944	FAU	0
chr11	65121507	65123085	SI_28427_VCaP_DMSO_H3K27Ac_peak_3944	SYVN1	0
chr11	65121507	65123085	SI_28427_VCaP_DMSO_H3K27Ac_peak_3944	MRPL49	0
chr11	65133963	65135831	SI_28427_VCaP_DMSO_H3K27Ac_peak_3945	SYVN1	0
chr11	65261287	65262901	SI_28427_VCaP_DMSO_H3K27Ac_peak_3949	POLA2	0
chr11	65261287	65262901	SI_28427_VCaP_DMSO_H3K27Ac_peak_3949	AP000944.2	0
chr11	65314522	65316139	SI_28427_VCaP_DMSO_H3K27Ac_peak_3951	AP000944.2	0
chr11	65314522	65316139	SI_28427_VCaP_DMSO_H3K27Ac_peak_3951	CDC42EP2	0
chr11	65354156	65355647	SI_28427_VCaP_DMSO_H3K27Ac_peak_3953	TIGD3	0
chr11	65365511	65366236	SI_28427_VCaP_DMSO_H3K27Ac_peak_3954	TIGD3	7899
chr11	65476610	65478383	SI_28427_VCaP_DMSO_H3K27Ac_peak_3959	SCYL1	46695
chr11	65539681	65541300	SI_28427_VCaP_DMSO_H3K27Ac_peak_3965	LTBP3	0
chr11	65546180	65546528	SI_28427_VCaP_DMSO_H3K27Ac_peak_3966	LTBP3	0
chr11	65557459	65559880	SI_28427_VCaP_DMSO_H3K27Ac_peak_3967	LTBP3	0
chr11	65569253	65570819	SI_28427_VCaP_DMSO_H3K27Ac_peak_3968	SSSCA1	0
chr11	65613708	65616458	SI_28427_VCaP_DMSO_H3K27Ac_peak_3970	MAP3K11	0
chr11	65613708	65616458	SI_28427_VCaP_DMSO_H3K27Ac_peak_3970	PCNX3	0
chr11	65638113	65638551	SI_28427_VCaP_DMSO_H3K27Ac_peak_3971	SIPA1	0
chr11	65651999	65653424	SI_28427_VCaP_DMSO_H3K27Ac_peak_3973	RELA	173
chr11	65662329	65663923	SI_28427_VCaP_DMSO_H3K27Ac_peak_3974	RELA	0
chr11	65711559	65712523	SI_28427_VCaP_DMSO_H3K27Ac_peak_3977	KAT5	0
chr11	65720030	65720767	SI_28427_VCaP_DMSO_H3K27Ac_peak_3978	RNASEH2C	0
chr11	65780240	65781575	SI_28427_VCaP_DMSO_H3K27Ac_peak_3980	AP5B1	0
chr11	65787124	65788293	SI_28427_VCaP_DMSO_H3K27Ac_peak_3981	OVOL1	0
chr11	65817620	65818201	SI_28427_VCaP_DMSO_H3K27Ac_peak_3983	CFL1	4822
chr11	65823345	65823790	SI_28427_VCaP_DMSO_H3K27Ac_peak_3984	CFL1	0
chr11	65843770	65844111	SI_28427_VCaP_DMSO_H3K27Ac_peak_3985	CFL1	0
chr11	65843770	65844111	SI_28427_VCaP_DMSO_H3K27Ac_peak_3985	SNX32	0
chr11	65857372	65861229	SI_28427_VCaP_DMSO_H3K27Ac_peak_3986	CFL1	0
chr11	65857372	65861229	SI_28427_VCaP_DMSO_H3K27Ac_peak_3986	MUS81	0
chr11	65873228	65874332	SI_28427_VCaP_DMSO_H3K27Ac_peak_3987	EFEMP2	0
chr11	65887868	65889023	SI_28427_VCaP_DMSO_H3K27Ac_peak_3988	FIBP	0
chr11	65890302	65890910	SI_28427_VCaP_DMSO_H3K27Ac_peak_3989	CCDC85B	0
chr11	65901036	65901342	SI_28427_VCaP_DMSO_H3K27Ac_peak_3990	FOSL1	464
chr11	65918120	65920366	SI_28427_VCaP_DMSO_H3K27Ac_peak_3991	C11orf68	0
chr11	65918120	65920366	SI_28427_VCaP_DMSO_H3K27Ac_peak_3991	DRAP1	0
chr11	65960986	65962306	SI_28427_VCaP_DMSO_H3K27Ac_peak_3992	SART1	0
chr11	66001872	66003443	SI_28427_VCaP_DMSO_H3K27Ac_peak_3993	EIF1AD	0
chr11	66001872	66003443	SI_28427_VCaP_DMSO_H3K27Ac_peak_3993	BANF1	0
chr11	66051268	66053154	SI_28427_VCaP_DMSO_H3K27Ac_peak_3995	SF3B2	0
chr11	66257288	66258882	SI_28427_VCaP_DMSO_H3K27Ac_peak_4004	KLC2	0
chr11	66267494	66269536	SI_28427_VCaP_DMSO_H3K27Ac_peak_4005	KLC2	0
chr11	66267494	66269536	SI_28427_VCaP_DMSO_H3K27Ac_peak_4005	RAB1B	0
chr11	66282207	66282927	SI_28427_VCaP_DMSO_H3K27Ac_peak_4006	CNIH2	0
chr11	66288380	66290084	SI_28427_VCaP_DMSO_H3K27Ac_peak_4007	YIF1A	0
chr11	66370968	66373860	SI_28427_VCaP_DMSO_H3K27Ac_peak_4012	SLC29A2	0
chr11	66466384	66467830	SI_28427_VCaP_DMSO_H3K27Ac_peak_4018	MRPL11	0
chr11	66466384	66467830	SI_28427_VCaP_DMSO_H3K27Ac_peak_4018	PELI3	0
chr11	66479273	66480990	SI_28427_VCaP_DMSO_H3K27Ac_peak_4019	DPP3	0
chr11	66545262	66546595	SI_28427_VCaP_DMSO_H3K27Ac_peak_4021	ZDHHC24	0
chr11	66545262	66546595	SI_28427_VCaP_DMSO_H3K27Ac_peak_4021	ACTN3	0
chr11	66556713	66557509	SI_28427_VCaP_DMSO_H3K27Ac_peak_4022	ACTN3	0
chr11	66568090	66569250	SI_28427_VCaP_DMSO_H3K27Ac_peak_4023	CTSF	0
chr11	66615909	66617574	SI_28427_VCaP_DMSO_H3K27Ac_peak_4025	RBM14	0
chr11	66615909	66617574	SI_28427_VCaP_DMSO_H3K27Ac_peak_4025	RBM14-RBM4	0
chr11	66717762	66719251	SI_28427_VCaP_DMSO_H3K27Ac_peak_4028	SPTBN2	0
chr11	66727337	66728812	SI_28427_VCaP_DMSO_H3K27Ac_peak_4029	SPTBN2	0
chr11	66842682	66844034	SI_28427_VCaP_DMSO_H3K27Ac_peak_4034	C11orf80	0
chr11	66842682	66844034	SI_28427_VCaP_DMSO_H3K27Ac_peak_4034	RCE1	0
chr11	66855515	66857416	SI_28427_VCaP_DMSO_H3K27Ac_peak_4035	PC	0
chr11	66855515	66857416	SI_28427_VCaP_DMSO_H3K27Ac_peak_4035	LRFN4	0
chr11	67118276	67120098	SI_28427_VCaP_DMSO_H3K27Ac_peak_4040	KDM2A	0
chr11	67240064	67241141	SI_28427_VCaP_DMSO_H3K27Ac_peak_4041	KDM2A	0
chr11	67266817	67268282	SI_28427_VCaP_DMSO_H3K27Ac_peak_4042	GRK2	0
chr11	67287742	67290093	SI_28427_VCaP_DMSO_H3K27Ac_peak_4043	ANKRD13D	0
chr11	67372638	67374190	SI_28427_VCaP_DMSO_H3K27Ac_peak_4047	RAD9A	0
chr11	67372638	67374190	SI_28427_VCaP_DMSO_H3K27Ac_peak_4047	AP003419.1	0
chr11	67372638	67374190	SI_28427_VCaP_DMSO_H3K27Ac_peak_4047	CLCF1	0
chr11	67390775	67392369	SI_28427_VCaP_DMSO_H3K27Ac_peak_4048	RAD9A	0
chr11	67400935	67402433	SI_28427_VCaP_DMSO_H3K27Ac_peak_4049	PPP1CA	0
chr11	67420250	67421180	SI_28427_VCaP_DMSO_H3K27Ac_peak_4051	PPP1CA	0
chr11	67420250	67421180	SI_28427_VCaP_DMSO_H3K27Ac_peak_4051	CARNS1	0
chr11	67427765	67429408	SI_28427_VCaP_DMSO_H3K27Ac_peak_4052	RPS6KB2	0
chr11	67442837	67444729	SI_28427_VCaP_DMSO_H3K27Ac_peak_4053	CORO1B	0
chr11	67452013	67452875	SI_28427_VCaP_DMSO_H3K27Ac_peak_4054	GPR152	0
chr11	67452013	67452875	SI_28427_VCaP_DMSO_H3K27Ac_peak_4054	CABP4	0
chr11	67464864	67465450	SI_28427_VCaP_DMSO_H3K27Ac_peak_4055	TMEM134	0
chr11	67468486	67469760	SI_28427_VCaP_DMSO_H3K27Ac_peak_4056	TMEM134	0
chr11	67606938	67607540	SI_28427_VCaP_DMSO_H3K27Ac_peak_4061	NDUFV1	0
chr11	67674188	67675735	SI_28427_VCaP_DMSO_H3K27Ac_peak_4064	ALDH3B2	0
chr11	67681377	67682502	SI_28427_VCaP_DMSO_H3K27Ac_peak_4065	ALDH3B2	178
chr11	67804909	67807178	SI_28427_VCaP_DMSO_H3K27Ac_peak_4069	ALDH3B2	123710
chr11	68029744	68031326	SI_28427_VCaP_DMSO_H3K27Ac_peak_4077	NDUFS8	0
chr11	68038953	68039382	SI_28427_VCaP_DMSO_H3K27Ac_peak_4078	TCIRG1	0
chr11	68081076	68083628	SI_28427_VCaP_DMSO_H3K27Ac_peak_4080	CHKA	0
chr11	68089860	68091970	SI_28427_VCaP_DMSO_H3K27Ac_peak_4081	CHKA	0
chr11	68098765	68100441	SI_28427_VCaP_DMSO_H3K27Ac_peak_4082	CHKA	0
chr11	68120357	68122154	SI_28427_VCaP_DMSO_H3K27Ac_peak_4083	CHKA	0
chr11	68127948	68129192	SI_28427_VCaP_DMSO_H3K27Ac_peak_4084	CHKA	6505
chr11	68137516	68138928	SI_28427_VCaP_DMSO_H3K27Ac_peak_4085	KMT5B	15936
chr11	68145659	68147884	SI_28427_VCaP_DMSO_H3K27Ac_peak_4086	KMT5B	6980
chr11	68271005	68272577	SI_28427_VCaP_DMSO_H3K27Ac_peak_4089	C11orf24	0
chr11	68399758	68400254	SI_28427_VCaP_DMSO_H3K27Ac_peak_4093	LRP5	0
chr11	68838867	68839922	SI_28427_VCaP_DMSO_H3K27Ac_peak_4102	CPT1A	0
chr11	68841353	68841793	SI_28427_VCaP_DMSO_H3K27Ac_peak_4103	CPT1A	0
chr11	68844197	68844435	SI_28427_VCaP_DMSO_H3K27Ac_peak_4104	CPT1A	0
chr11	68855358	68856065	SI_28427_VCaP_DMSO_H3K27Ac_peak_4105	CPT1A	10949
chr11	69105507	69107322	SI_28427_VCaP_DMSO_H3K27Ac_peak_4110	TPCN2	0
chr11	71102615	71104254	SI_28427_VCaP_DMSO_H3K27Ac_peak_4133	SHANK2	0
chr11	71112228	71113841	SI_28427_VCaP_DMSO_H3K27Ac_peak_4134	SHANK2	0
chr11	71205504	71206837	SI_28427_VCaP_DMSO_H3K27Ac_peak_4136	SHANK2	0
chr11	72102467	72103982	SI_28427_VCaP_DMSO_H3K27Ac_peak_4151	LRTOMT	0
chr11	72102467	72103982	SI_28427_VCaP_DMSO_H3K27Ac_peak_4151	AP000812.5	0
chr11	72102467	72103982	SI_28427_VCaP_DMSO_H3K27Ac_peak_4151	LAMTOR1	0
chr11	72111804	72113635	SI_28427_VCaP_DMSO_H3K27Ac_peak_4152	ANAPC15	0
chr11	72780895	72781742	SI_28427_VCaP_DMSO_H3K27Ac_peak_4160	ARAP1	0
chr11	72780895	72781742	SI_28427_VCaP_DMSO_H3K27Ac_peak_4160	STARD10	0
chr11	72793812	72794070	SI_28427_VCaP_DMSO_H3K27Ac_peak_4161	STARD10	132
chr11	72813821	72814914	SI_28427_VCaP_DMSO_H3K27Ac_peak_4162	ATG16L2	0
chr11	72821576	72821864	SI_28427_VCaP_DMSO_H3K27Ac_peak_4163	ATG16L2	0
chr11	73778977	73780353	SI_28427_VCaP_DMSO_H3K27Ac_peak_4178	MRPL48	6964
chr11	73787167	73788076	SI_28427_VCaP_DMSO_H3K27Ac_peak_4179	MRPL48	0
chr11	73876159	73877618	SI_28427_VCaP_DMSO_H3K27Ac_peak_4180	COA4	0
chr11	73876159	73877618	SI_28427_VCaP_DMSO_H3K27Ac_peak_4180	PAAF1	0
chr11	75343212	75344410	SI_28427_VCaP_DMSO_H3K27Ac_peak_4194	ARRB1	0
chr11	75351345	75352037	SI_28427_VCaP_DMSO_H3K27Ac_peak_4195	ARRB1	0
chr11	75371855	75372328	SI_28427_VCaP_DMSO_H3K27Ac_peak_4196	ARRB1	20151
chr11	75507410	75508830	SI_28427_VCaP_DMSO_H3K27Ac_peak_4199	GDPD5	0
chr11	75525375	75526621	SI_28427_VCaP_DMSO_H3K27Ac_peak_4200	GDPD5	0
chr11	76444077	76445553	SI_28427_VCaP_DMSO_H3K27Ac_peak_4212	EMSY	0
chr11	77060661	77060931	SI_28427_VCaP_DMSO_H3K27Ac_peak_4219	CAPN5	6011
chr11	77066089	77067121	SI_28427_VCaP_DMSO_H3K27Ac_peak_4220	CAPN5	0
chr11	78045998	78046252	SI_28427_VCaP_DMSO_H3K27Ac_peak_4232	KCTD14	0
chr11	78045998	78046252	SI_28427_VCaP_DMSO_H3K27Ac_peak_4232	NDUFC2-KCTD14	0
chr11	78079312	78080367	SI_28427_VCaP_DMSO_H3K27Ac_peak_4233	NDUFC2-KCTD14	0
chr11	78079312	78080367	SI_28427_VCaP_DMSO_H3K27Ac_peak_4233	NDUFC2	0
chr11	78099642	78100776	SI_28427_VCaP_DMSO_H3K27Ac_peak_4234	ALG8	161
chr11	83138984	83140146	SI_28427_VCaP_DMSO_H3K27Ac_peak_4252	PCF11	16843
chr11	86999406	86999930	SI_28427_VCaP_DMSO_H3K27Ac_peak_4277	TMEM135	37915
chr11	87005556	87006331	SI_28427_VCaP_DMSO_H3K27Ac_peak_4278	TMEM135	31514
chr11	94768457	94769320	SI_28427_VCaP_DMSO_H3K27Ac_peak_4312	AMOTL1	0
chr11	102466727	102467970	SI_28427_VCaP_DMSO_H3K27Ac_peak_4348	TMEM123	0
chr11	102476759	102477445	SI_28427_VCaP_DMSO_H3K27Ac_peak_4349	TMEM123	6376
chr11	111918288	111919441	SI_28427_VCaP_DMSO_H3K27Ac_peak_4399	CRYAB	0
chr11	111918288	111919441	SI_28427_VCaP_DMSO_H3K27Ac_peak_4399	HSPB2-C11orf52	0
chr11	111918288	111919441	SI_28427_VCaP_DMSO_H3K27Ac_peak_4399	C11orf52	0
chr11	111926682	111927731	SI_28427_VCaP_DMSO_H3K27Ac_peak_4400	HSPB2-C11orf52	0
chr11	111926682	111927731	SI_28427_VCaP_DMSO_H3K27Ac_peak_4400	C11orf52	0
chr11	111926682	111927731	SI_28427_VCaP_DMSO_H3K27Ac_peak_4400	DIXDC1	0
chr11	112024872	112025966	SI_28427_VCaP_DMSO_H3K27Ac_peak_4403	DLAT	0
chr11	112074011	112074732	SI_28427_VCaP_DMSO_H3K27Ac_peak_4404	PIH1D2	0
chr11	112074011	112074732	SI_28427_VCaP_DMSO_H3K27Ac_peak_4404	NKAPD1	0
chr11	112086290	112087384	SI_28427_VCaP_DMSO_H3K27Ac_peak_4405	TIMM8B	0
chr11	112086290	112087384	SI_28427_VCaP_DMSO_H3K27Ac_peak_4405	SDHD	0
chr11	112086290	112087384	SI_28427_VCaP_DMSO_H3K27Ac_peak_4405	AP002884.3	0
chr11	113772991	113774378	SI_28427_VCaP_DMSO_H3K27Ac_peak_4415	ZW10	0
chr11	113781171	113783154	SI_28427_VCaP_DMSO_H3K27Ac_peak_4416	CLDN25	672
chr11	113875097	113876197	SI_28427_VCaP_DMSO_H3K27Ac_peak_4417	USP28	0
chr11	113895290	113895847	SI_28427_VCaP_DMSO_H3K27Ac_peak_4418	HTR3B	8831
chr11	117221720	117222494	SI_28427_VCaP_DMSO_H3K27Ac_peak_4454	PCSK7	0
chr11	117231606	117233046	SI_28427_VCaP_DMSO_H3K27Ac_peak_4455	PCSK7	0
chr11	117231606	117233046	SI_28427_VCaP_DMSO_H3K27Ac_peak_4455	RNF214	0
chr11	118077232	118077585	SI_28427_VCaP_DMSO_H3K27Ac_peak_4463	SMIM35	0
chr11	118077232	118077585	SI_28427_VCaP_DMSO_H3K27Ac_peak_4463	TMPRSS4	0
chr11	118083935	118085141	SI_28427_VCaP_DMSO_H3K27Ac_peak_4464	SMIM35	0
chr11	118083935	118085141	SI_28427_VCaP_DMSO_H3K27Ac_peak_4464	TMPRSS4	0
chr11	118091198	118091874	SI_28427_VCaP_DMSO_H3K27Ac_peak_4465	TMPRSS4	0
chr11	118251641	118252845	SI_28427_VCaP_DMSO_H3K27Ac_peak_4469	MPZL3	0
chr11	118274556	118275018	SI_28427_VCaP_DMSO_H3K27Ac_peak_4470	MPZL2	10021
chr11	118790345	118792012	SI_28427_VCaP_DMSO_H3K27Ac_peak_4481	DDX6	0
chr11	119017551	119019352	SI_28427_VCaP_DMSO_H3K27Ac_peak_4487	RPS25	0
chr11	119017551	119019352	SI_28427_VCaP_DMSO_H3K27Ac_peak_4487	TRAPPC4	0
chr11	119029613	119030823	SI_28427_VCaP_DMSO_H3K27Ac_peak_4488	SLC37A4	0
chr11	119056329	119057993	SI_28427_VCaP_DMSO_H3K27Ac_peak_4489	HYOU1	0
chr11	119067201	119068323	SI_28427_VCaP_DMSO_H3K27Ac_peak_4490	VPS11	0
chr11	119084505	119085767	SI_28427_VCaP_DMSO_H3K27Ac_peak_4491	HMBS	0
chr11	119094306	119095429	SI_28427_VCaP_DMSO_H3K27Ac_peak_4492	H2AFX	0
chr11	119101921	119102150	SI_28427_VCaP_DMSO_H3K27Ac_peak_4493	DPAGT1	0
chr11	119106873	119107714	SI_28427_VCaP_DMSO_H3K27Ac_peak_4494	DPAGT1	0
chr11	119106873	119107714	SI_28427_VCaP_DMSO_H3K27Ac_peak_4494	C2CD2L	0
chr11	119320961	119321641	SI_28427_VCaP_DMSO_H3K27Ac_peak_4499	MCAM	0
chr11	119334067	119334987	SI_28427_VCaP_DMSO_H3K27Ac_peak_4500	RNF26	0
chr11	120325292	120326199	SI_28427_VCaP_DMSO_H3K27Ac_peak_4508	TMEM136	0
chr11	120335711	120336967	SI_28427_VCaP_DMSO_H3K27Ac_peak_4509	ARHGEF12	0
chr11	121451929	121452559	SI_28427_VCaP_DMSO_H3K27Ac_peak_4523	SORL1	0
chr11	123062704	123063910	SI_28427_VCaP_DMSO_H3K27Ac_peak_4532	HSPA8	0
chr11	123083412	123084838	SI_28427_VCaP_DMSO_H3K27Ac_peak_4533	CLMP	0
chr11	126062995	126063336	SI_28427_VCaP_DMSO_H3K27Ac_peak_4571	CDON	0
chr11	126071632	126073728	SI_28427_VCaP_DMSO_H3K27Ac_peak_4572	CDON	8298
chr11	129808040	129808857	SI_28427_VCaP_DMSO_H3K27Ac_peak_4606	TMEM45B	6963
chr11	129815902	129816693	SI_28427_VCaP_DMSO_H3K27Ac_peak_4607	TMEM45B	0
chr11	129827926	129829156	SI_28427_VCaP_DMSO_H3K27Ac_peak_4608	TMEM45B	0
chr11	130001918	130003773	SI_28427_VCaP_DMSO_H3K27Ac_peak_4611	PRDM10	0
chr11	130159522	130160723	SI_28427_VCaP_DMSO_H3K27Ac_peak_4616	ST14	0
chr11	130181184	130182142	SI_28427_VCaP_DMSO_H3K27Ac_peak_4617	ST14	0
chr11	131415484	131416413	SI_28427_VCaP_DMSO_H3K27Ac_peak_4630	NTM	0
chr11	133956372	133957929	SI_28427_VCaP_DMSO_H3K27Ac_peak_4640	IGSF9B	0
chr11	133967539	133968428	SI_28427_VCaP_DMSO_H3K27Ac_peak_4641	IGSF9B	10555
chr11	134124881	134125496	SI_28427_VCaP_DMSO_H3K27Ac_peak_4644	JAM3	0
chr11	134246451	134247402	SI_28427_VCaP_DMSO_H3K27Ac_peak_4646	VPS26B	0
chr11	134252782	134253780	SI_28427_VCaP_DMSO_H3K27Ac_peak_4647	THYN1	0
chr11	134252782	134253780	SI_28427_VCaP_DMSO_H3K27Ac_peak_4647	ACAD8	0
chr11	134258335	134259123	SI_28427_VCaP_DMSO_H3K27Ac_peak_4648	ACAD8	0
chr11	134276385	134277099	SI_28427_VCaP_DMSO_H3K27Ac_peak_4649	GLB1L3	0
chr11	134410531	134412827	SI_28427_VCaP_DMSO_H3K27Ac_peak_4654	B3GAT1	0
chr12	1575376	1576999	SI_28427_VCaP_DMSO_H3K27Ac_peak_4686	WNT5B	0
chr12	1575376	1576999	SI_28427_VCaP_DMSO_H3K27Ac_peak_4686	FBXL14	0
chr12	1594578	1595753	SI_28427_VCaP_DMSO_H3K27Ac_peak_4687	WNT5B	0
chr12	1605543	1605796	SI_28427_VCaP_DMSO_H3K27Ac_peak_4688	WNT5B	0
chr12	2003531	2004926	SI_28427_VCaP_DMSO_H3K27Ac_peak_4696	DCP1B	0
chr12	2003531	2004926	SI_28427_VCaP_DMSO_H3K27Ac_peak_4696	CACNA1C	0
chr12	2022761	2024239	SI_28427_VCaP_DMSO_H3K27Ac_peak_4697	CACNA1C	0
chr12	3862958	3863509	SI_28427_VCaP_DMSO_H3K27Ac_peak_4718	PARP11	0
chr12	3872118	3873347	SI_28427_VCaP_DMSO_H3K27Ac_peak_4719	PARP11	0
chr12	6383384	6384910	SI_28427_VCaP_DMSO_H3K27Ac_peak_4743	LTBR	0
chr12	6765765	6767259	SI_28427_VCaP_DMSO_H3K27Ac_peak_4758	MLF2	0
chr12	6765765	6767259	SI_28427_VCaP_DMSO_H3K27Ac_peak_4758	PTMS	0
chr12	6904488	6905492	SI_28427_VCaP_DMSO_H3K27Ac_peak_4764	LRRC23	0
chr12	6927305	6928747	SI_28427_VCaP_DMSO_H3K27Ac_peak_4765	ATN1	0
chr12	6937214	6938557	SI_28427_VCaP_DMSO_H3K27Ac_peak_4766	ATN1	0
chr12	6962918	6964951	SI_28427_VCaP_DMSO_H3K27Ac_peak_4769	PHB2	377
chr12	6969442	6971210	SI_28427_VCaP_DMSO_H3K27Ac_peak_4770	PHB2	0
chr12	6969442	6971210	SI_28427_VCaP_DMSO_H3K27Ac_peak_4770	EMG1	0
chr12	6987636	6989984	SI_28427_VCaP_DMSO_H3K27Ac_peak_4771	EMG1	0
chr12	6987636	6989984	SI_28427_VCaP_DMSO_H3K27Ac_peak_4771	LPCAT3	0
chr12	6987636	6989984	SI_28427_VCaP_DMSO_H3K27Ac_peak_4771	C1S	0
chr12	8026061	8027576	SI_28427_VCaP_DMSO_H3K27Ac_peak_4784	FOXJ2	5128
chr12	8032305	8033490	SI_28427_VCaP_DMSO_H3K27Ac_peak_4785	FOXJ2	0
chr12	8949476	8950033	SI_28427_VCaP_DMSO_H3K27Ac_peak_4791	M6PR	0
chr12	8970031	8970937	SI_28427_VCaP_DMSO_H3K27Ac_peak_4792	KLRG1	0
chr12	10612984	10614050	SI_28427_VCaP_DMSO_H3K27Ac_peak_4805	MAGOHB	0
chr12	10636016	10637181	SI_28427_VCaP_DMSO_H3K27Ac_peak_4806	STYK1	0
chr12	10653269	10654268	SI_28427_VCaP_DMSO_H3K27Ac_peak_4807	STYK1	0
chr12	10673431	10674117	SI_28427_VCaP_DMSO_H3K27Ac_peak_4808	STYK1	0
chr12	12349081	12350952	SI_28427_VCaP_DMSO_H3K27Ac_peak_4824	MANSC1	0
chr12	12356642	12357711	SI_28427_VCaP_DMSO_H3K27Ac_peak_4825	BORCS5	0
chr12	12611437	12613125	SI_28427_VCaP_DMSO_H3K27Ac_peak_4830	CREBL2	0
chr12	14934792	14935796	SI_28427_VCaP_DMSO_H3K27Ac_peak_4856	ERP27	0
chr12	25958127	25959597	SI_28427_VCaP_DMSO_H3K27Ac_peak_4888	RASSF8	0
chr12	25967699	25968471	SI_28427_VCaP_DMSO_H3K27Ac_peak_4889	RASSF8	0
chr12	26112709	26114541	SI_28427_VCaP_DMSO_H3K27Ac_peak_4890	BHLHE41	5486
chr12	26125811	26126509	SI_28427_VCaP_DMSO_H3K27Ac_peak_4891	SSPN	0
chr12	29725460	29726901	SI_28427_VCaP_DMSO_H3K27Ac_peak_4915	TMTC1	0
chr12	31317403	31318095	SI_28427_VCaP_DMSO_H3K27Ac_peak_4930	SINHCAF	0
chr12	31323522	31325659	SI_28427_VCaP_DMSO_H3K27Ac_peak_4931	SINHCAF	0
chr12	32106416	32108173	SI_28427_VCaP_DMSO_H3K27Ac_peak_4941	BICD1	0
chr12	32115480	32117067	SI_28427_VCaP_DMSO_H3K27Ac_peak_4942	BICD1	0
chr12	39912060	39913229	SI_28427_VCaP_DMSO_H3K27Ac_peak_5040	SLC2A13	0
chr12	46268009	46268947	SI_28427_VCaP_DMSO_H3K27Ac_peak_5058	SLC38A1	0
chr12	46371075	46373116	SI_28427_VCaP_DMSO_H3K27Ac_peak_5059	SLC38A2	0
chr12	46382954	46384206	SI_28427_VCaP_DMSO_H3K27Ac_peak_5060	SLC38A2	10088
chr12	47801548	47802297	SI_28427_VCaP_DMSO_H3K27Ac_peak_5071	HDAC7	0
chr12	47819131	47820758	SI_28427_VCaP_DMSO_H3K27Ac_peak_5072	HDAC7	0
chr12	48105217	48106627	SI_28427_VCaP_DMSO_H3K27Ac_peak_5077	SENP1	0
chr12	48105217	48106627	SI_28427_VCaP_DMSO_H3K27Ac_peak_5077	PFKM	0
chr12	48157118	48157494	SI_28427_VCaP_DMSO_H3K27Ac_peak_5078	ASB8	0
chr12	48183177	48184253	SI_28427_VCaP_DMSO_H3K27Ac_peak_5079	CCDC184	0
chr12	48788356	48789895	SI_28427_VCaP_DMSO_H3K27Ac_peak_5083	ADCY6	0
chr12	49059586	49060822	SI_28427_VCaP_DMSO_H3K27Ac_peak_5091	KMT2D	0
chr12	50056948	50057715	SI_28427_VCaP_DMSO_H3K27Ac_peak_5108	ASIC1	0
chr12	50085197	50085606	SI_28427_VCaP_DMSO_H3K27Ac_peak_5109	SMARCD1	0
chr12	50400444	50401709	SI_28427_VCaP_DMSO_H3K27Ac_peak_5115	LARP4	0
chr12	52086746	52087011	SI_28427_VCaP_DMSO_H3K27Ac_peak_5150	OR7E47P	0
chr12	52907457	52907948	SI_28427_VCaP_DMSO_H3K27Ac_peak_5158	KRT8	0
chr12	53046480	53048291	SI_28427_VCaP_DMSO_H3K27Ac_peak_5163	TNS2	0
chr12	53053856	53054832	SI_28427_VCaP_DMSO_H3K27Ac_peak_5164	TNS2	0
chr12	53060957	53062297	SI_28427_VCaP_DMSO_H3K27Ac_peak_5165	TNS2	0
chr12	53179829	53180954	SI_28427_VCaP_DMSO_H3K27Ac_peak_5168	CSAD	0
chr12	53179829	53180954	SI_28427_VCaP_DMSO_H3K27Ac_peak_5168	ZNF740	0
chr12	53370487	53371695	SI_28427_VCaP_DMSO_H3K27Ac_peak_5177	SP1	8482
chr12	53378866	53380639	SI_28427_VCaP_DMSO_H3K27Ac_peak_5178	SP1	0
chr12	53492645	53493839	SI_28427_VCaP_DMSO_H3K27Ac_peak_5182	MAP3K12	0
chr12	53500481	53501719	SI_28427_VCaP_DMSO_H3K27Ac_peak_5183	TARBP2	0
chr12	53675195	53676563	SI_28427_VCaP_DMSO_H3K27Ac_peak_5191	ATP5MC2	0
chr12	53699482	53700424	SI_28427_VCaP_DMSO_H3K27Ac_peak_5192	CALCOCO1	8094
chr12	53701471	53702249	SI_28427_VCaP_DMSO_H3K27Ac_peak_5193	CALCOCO1	6269
chr12	53754219	53754948	SI_28427_VCaP_DMSO_H3K27Ac_peak_5195	CALCOCO1	26475
chr12	53999540	54000736	SI_28427_VCaP_DMSO_H3K27Ac_peak_5200	AC012531.2	0
chr12	53999540	54000736	SI_28427_VCaP_DMSO_H3K27Ac_peak_5200	HOXC6	0
chr12	53999540	54000736	SI_28427_VCaP_DMSO_H3K27Ac_peak_5200	HOXC9	0
chr12	54016287	54018572	SI_28427_VCaP_DMSO_H3K27Ac_peak_5201	AC012531.2	0
chr12	54016287	54018572	SI_28427_VCaP_DMSO_H3K27Ac_peak_5201	HOXC6	0
chr12	54016287	54018572	SI_28427_VCaP_DMSO_H3K27Ac_peak_5201	HOXC4	0
chr12	54028484	54029134	SI_28427_VCaP_DMSO_H3K27Ac_peak_5202	AC012531.2	0
chr12	54028484	54029134	SI_28427_VCaP_DMSO_H3K27Ac_peak_5202	HOXC6	0
chr12	54028484	54029134	SI_28427_VCaP_DMSO_H3K27Ac_peak_5202	HOXC4	0
chr12	54033236	54034141	SI_28427_VCaP_DMSO_H3K27Ac_peak_5203	AC012531.2	0
chr12	54033236	54034141	SI_28427_VCaP_DMSO_H3K27Ac_peak_5203	HOXC4	0
chr12	54033236	54034141	SI_28427_VCaP_DMSO_H3K27Ac_peak_5203	HOXC5	0
chr12	54891692	54892825	SI_28427_VCaP_DMSO_H3K27Ac_peak_5214	MUCL1	33300
chr12	55715485	55716660	SI_28427_VCaP_DMSO_H3K27Ac_peak_5216	ITGA7	0
chr12	55715485	55716660	SI_28427_VCaP_DMSO_H3K27Ac_peak_5216	BLOC1S1-RDH5	0
chr12	55715485	55716660	SI_28427_VCaP_DMSO_H3K27Ac_peak_5216	BLOC1S1	0
chr12	55729101	55730719	SI_28427_VCaP_DMSO_H3K27Ac_peak_5217	CD63	0
chr12	55737923	55738875	SI_28427_VCaP_DMSO_H3K27Ac_peak_5218	GDF11	4406
chr12	55816372	55817687	SI_28427_VCaP_DMSO_H3K27Ac_peak_5219	SARNP	0
chr12	55816372	55817687	SI_28427_VCaP_DMSO_H3K27Ac_peak_5219	AC023055.1	0
chr12	55829087	55830605	SI_28427_VCaP_DMSO_H3K27Ac_peak_5220	DNAJC14	0
chr12	55908589	55910085	SI_28427_VCaP_DMSO_H3K27Ac_peak_5221	PYM1	0
chr12	55926690	55927972	SI_28427_VCaP_DMSO_H3K27Ac_peak_5222	PYM1	0
chr12	55926690	55927972	SI_28427_VCaP_DMSO_H3K27Ac_peak_5222	DGKA	0
chr12	55940078	55940646	SI_28427_VCaP_DMSO_H3K27Ac_peak_5223	DGKA	0
chr12	55966368	55967252	SI_28427_VCaP_DMSO_H3K27Ac_peak_5224	PMEL	0
chr12	55966368	55967252	SI_28427_VCaP_DMSO_H3K27Ac_peak_5224	CDK2	0
chr12	55974107	55974911	SI_28427_VCaP_DMSO_H3K27Ac_peak_5225	RAB5B	0
chr12	55996756	55997638	SI_28427_VCaP_DMSO_H3K27Ac_peak_5226	SUOX	0
chr12	56007137	56008202	SI_28427_VCaP_DMSO_H3K27Ac_peak_5227	IKZF4	0
chr12	56103868	56105160	SI_28427_VCaP_DMSO_H3K27Ac_peak_5230	AC034102.2	0
chr12	56103868	56105160	SI_28427_VCaP_DMSO_H3K27Ac_peak_5230	PA2G4	0
chr12	56115784	56117933	SI_28427_VCaP_DMSO_H3K27Ac_peak_5231	RPL41	0
chr12	56128348	56128830	SI_28427_VCaP_DMSO_H3K27Ac_peak_5232	ESYT1	0
chr12	56150921	56153024	SI_28427_VCaP_DMSO_H3K27Ac_peak_5233	MYL6B	0
chr12	56158394	56159147	SI_28427_VCaP_DMSO_H3K27Ac_peak_5234	MYL6B	0
chr12	56158394	56159147	SI_28427_VCaP_DMSO_H3K27Ac_peak_5234	MYL6	0
chr12	57077876	57078741	SI_28427_VCaP_DMSO_H3K27Ac_peak_5257	NEMP1	0
chr12	57086825	57088573	SI_28427_VCaP_DMSO_H3K27Ac_peak_5258	NEMP1	0
chr12	57726288	57727460	SI_28427_VCaP_DMSO_H3K27Ac_peak_5276	AGAP2	0
chr12	57751569	57753127	SI_28427_VCaP_DMSO_H3K27Ac_peak_5277	CDK4	0
chr12	57765020	57765383	SI_28427_VCaP_DMSO_H3K27Ac_peak_5278	CYP27B1	0
chr12	57771835	57773340	SI_28427_VCaP_DMSO_H3K27Ac_peak_5279	METTL1	0
chr12	57771835	57773340	SI_28427_VCaP_DMSO_H3K27Ac_peak_5279	EEF1AKMT3	0
chr12	57771835	57773340	SI_28427_VCaP_DMSO_H3K27Ac_peak_5279	AC025165.3	0
chr12	57782498	57783155	SI_28427_VCaP_DMSO_H3K27Ac_peak_5280	EEF1AKMT3	0
chr12	57782498	57783155	SI_28427_VCaP_DMSO_H3K27Ac_peak_5280	AC025165.3	0
chr12	57782498	57783155	SI_28427_VCaP_DMSO_H3K27Ac_peak_5280	TSFM	0
chr12	57896434	57897241	SI_28427_VCaP_DMSO_H3K27Ac_peak_5283	ATP23	8799
chr12	64403704	64405039	SI_28427_VCaP_DMSO_H3K27Ac_peak_5319	XPOT	0
chr12	64625003	64626758	SI_28427_VCaP_DMSO_H3K27Ac_peak_5322	RASSF3	0
chr12	64633291	64634543	SI_28427_VCaP_DMSO_H3K27Ac_peak_5323	RASSF3	0
chr12	64758994	64760323	SI_28427_VCaP_DMSO_H3K27Ac_peak_5327	GNS	0
chr12	64780572	64782122	SI_28427_VCaP_DMSO_H3K27Ac_peak_5328	TBC1D30	0
chr12	65168682	65170941	SI_28427_VCaP_DMSO_H3K27Ac_peak_5332	LEMD3	0
chr12	68807392	68809595	SI_28427_VCaP_DMSO_H3K27Ac_peak_5352	MDM2	0
chr12	69698691	69699434	SI_28427_VCaP_DMSO_H3K27Ac_peak_5361	BEST3	0
chr12	76084103	76085324	SI_28427_VCaP_DMSO_H3K27Ac_peak_5391	NAP1L1	0
chr12	79555124	79555436	SI_28427_VCaP_DMSO_H3K27Ac_peak_5407	PAWR	19544
chr12	79565933	79566930	SI_28427_VCaP_DMSO_H3K27Ac_peak_5408	PAWR	8050
chr12	89353171	89354604	SI_28427_VCaP_DMSO_H3K27Ac_peak_5444	DUSP6	0
chr12	93135729	93136112	SI_28427_VCaP_DMSO_H3K27Ac_peak_5463	EEA1	206399
chr12	93155781	93156601	SI_28427_VCaP_DMSO_H3K27Ac_peak_5464	NUDT4	221283
chr12	95473262	95474642	SI_28427_VCaP_DMSO_H3K27Ac_peak_5495	METAP2	0
chr12	98503123	98504221	SI_28427_VCaP_DMSO_H3K27Ac_peak_5525	TMPO	11292
chr12	98514706	98516785	SI_28427_VCaP_DMSO_H3K27Ac_peak_5526	TMPO	0
chr12	102060619	102062050	SI_28427_VCaP_DMSO_H3K27Ac_peak_5552	WASHC3	0
chr12	103956727	103957709	SI_28427_VCaP_DMSO_H3K27Ac_peak_5565	C12orf73	0
chr12	103965131	103966881	SI_28427_VCaP_DMSO_H3K27Ac_peak_5566	C12orf73	0
chr12	103965131	103966881	SI_28427_VCaP_DMSO_H3K27Ac_peak_5566	TDG	0
chr12	109695955	109696793	SI_28427_VCaP_DMSO_H3K27Ac_peak_5612	FAM222A	17436
chr12	109706482	109707464	SI_28427_VCaP_DMSO_H3K27Ac_peak_5613	FAM222A	6765
chr12	109714165	109715029	SI_28427_VCaP_DMSO_H3K27Ac_peak_5614	FAM222A	0
chr12	109879928	109880948	SI_28427_VCaP_DMSO_H3K27Ac_peak_5617	GLTP	0
chr12	110270081	110271010	SI_28427_VCaP_DMSO_H3K27Ac_peak_5628	ATP2A2	9747
chr12	110280653	110282329	SI_28427_VCaP_DMSO_H3K27Ac_peak_5629	ATP2A2	0
chr12	111597983	111599640	SI_28427_VCaP_DMSO_H3K27Ac_peak_5653	ATXN2	0
chr12	111766457	111767439	SI_28427_VCaP_DMSO_H3K27Ac_peak_5656	AC002996.1	0
chr12	111766457	111767439	SI_28427_VCaP_DMSO_H3K27Ac_peak_5656	ALDH2	0
chr12	111775270	111776207	SI_28427_VCaP_DMSO_H3K27Ac_peak_5657	AC002996.1	0
chr12	111775270	111776207	SI_28427_VCaP_DMSO_H3K27Ac_peak_5657	ALDH2	0
chr12	111841355	111842943	SI_28427_VCaP_DMSO_H3K27Ac_peak_5660	MAPKAPK5	0
chr12	112381306	112382666	SI_28427_VCaP_DMSO_H3K27Ac_peak_5665	HECTD4	0
chr12	112408413	112409524	SI_28427_VCaP_DMSO_H3K27Ac_peak_5666	RPL6	0
chr12	112418444	112419757	SI_28427_VCaP_DMSO_H3K27Ac_peak_5667	RPL6	0
chr12	112418444	112419757	SI_28427_VCaP_DMSO_H3K27Ac_peak_5667	PTPN11	0
chr12	117090422	117091697	SI_28427_VCaP_DMSO_H3K27Ac_peak_5710	TESC	0
chr12	117098386	117099426	SI_28427_VCaP_DMSO_H3K27Ac_peak_5711	TESC	0
chr12	117490953	117491196	SI_28427_VCaP_DMSO_H3K27Ac_peak_5715	KSR2	0
chr12	117496923	117497754	SI_28427_VCaP_DMSO_H3K27Ac_peak_5716	KSR2	0
chr12	118131669	118131939	SI_28427_VCaP_DMSO_H3K27Ac_peak_5726	VSIG10	0
chr12	118135816	118137018	SI_28427_VCaP_DMSO_H3K27Ac_peak_5727	VSIG10	0
chr12	118135816	118137018	SI_28427_VCaP_DMSO_H3K27Ac_peak_5727	PEBP1	0
chr12	120194279	120195205	SI_28427_VCaP_DMSO_H3K27Ac_peak_5747	GCN1	0
chr12	120200448	120202087	SI_28427_VCaP_DMSO_H3K27Ac_peak_5748	RPLP0	0
chr12	120317142	120318407	SI_28427_VCaP_DMSO_H3K27Ac_peak_5754	PLA2G1B	3705
chr12	120438159	120438434	SI_28427_VCaP_DMSO_H3K27Ac_peak_5757	COX6A1	0
chr12	120438159	120438434	SI_28427_VCaP_DMSO_H3K27Ac_peak_5757	AL021546.1	0
chr12	120445833	120446954	SI_28427_VCaP_DMSO_H3K27Ac_peak_5758	AL021546.1	0
chr12	120445833	120446954	SI_28427_VCaP_DMSO_H3K27Ac_peak_5758	TRIAP1	0
chr12	120445833	120446954	SI_28427_VCaP_DMSO_H3K27Ac_peak_5758	GATC	0
chr12	120528715	120529703	SI_28427_VCaP_DMSO_H3K27Ac_peak_5761	COQ5	0
chr12	120534403	120535564	SI_28427_VCaP_DMSO_H3K27Ac_peak_5762	COQ5	0
chr12	120534403	120535564	SI_28427_VCaP_DMSO_H3K27Ac_peak_5762	RNF10	0
chr12	120544974	120545706	SI_28427_VCaP_DMSO_H3K27Ac_peak_5763	RNF10	0
chr12	120686529	120687588	SI_28427_VCaP_DMSO_H3K27Ac_peak_5766	MLEC	0
chr12	120710468	120711364	SI_28427_VCaP_DMSO_H3K27Ac_peak_5767	UNC119B	0
chr12	122022006	122023454	SI_28427_VCaP_DMSO_H3K27Ac_peak_5797	BCL7A	0
chr12	122063345	122065542	SI_28427_VCaP_DMSO_H3K27Ac_peak_5799	BCL7A	1302
chr12	122072010	122072697	SI_28427_VCaP_DMSO_H3K27Ac_peak_5800	MLXIP	6026
chr12	122078331	122079533	SI_28427_VCaP_DMSO_H3K27Ac_peak_5801	MLXIP	0
chr12	122871137	122871890	SI_28427_VCaP_DMSO_H3K27Ac_peak_5817	VPS37B	0
chr12	122974226	122975677	SI_28427_VCaP_DMSO_H3K27Ac_peak_5820	ABCB9	0
chr12	122974226	122975677	SI_28427_VCaP_DMSO_H3K27Ac_peak_5820	OGFOD2	0
chr12	122980433	122981459	SI_28427_VCaP_DMSO_H3K27Ac_peak_5821	ABCB9	0
chr12	122980433	122981459	SI_28427_VCaP_DMSO_H3K27Ac_peak_5821	ARL6IP4	0
chr12	123389607	123389839	SI_28427_VCaP_DMSO_H3K27Ac_peak_5830	KMT5A	0
chr12	123397984	123399280	SI_28427_VCaP_DMSO_H3K27Ac_peak_5831	KMT5A	0
chr12	123436150	123437138	SI_28427_VCaP_DMSO_H3K27Ac_peak_5832	RILPL2	0
chr12	123445483	123446664	SI_28427_VCaP_DMSO_H3K27Ac_peak_5833	RILPL2	8767
chr12	123457712	123458998	SI_28427_VCaP_DMSO_H3K27Ac_peak_5834	SNRNP35	0
chr12	123686509	123687191	SI_28427_VCaP_DMSO_H3K27Ac_peak_5841	TCTN2	0
chr12	123689893	123690165	SI_28427_VCaP_DMSO_H3K27Ac_peak_5842	TCTN2	0
chr12	123695815	123697419	SI_28427_VCaP_DMSO_H3K27Ac_peak_5843	TCTN2	0
chr12	123971896	123974004	SI_28427_VCaP_DMSO_H3K27Ac_peak_5845	CCDC92	0
chr12	123971896	123974004	SI_28427_VCaP_DMSO_H3K27Ac_peak_5845	ZNF664	0
chr12	123971896	123974004	SI_28427_VCaP_DMSO_H3K27Ac_peak_5845	RFLNA	0
chr12	123971896	123974004	SI_28427_VCaP_DMSO_H3K27Ac_peak_5845	AC068790.8	0
chr12	124359087	124360688	SI_28427_VCaP_DMSO_H3K27Ac_peak_5851	NCOR2	0
chr12	124368827	124370242	SI_28427_VCaP_DMSO_H3K27Ac_peak_5852	NCOR2	0
chr12	124387415	124389259	SI_28427_VCaP_DMSO_H3K27Ac_peak_5853	NCOR2	0
chr12	124396508	124396865	SI_28427_VCaP_DMSO_H3K27Ac_peak_5854	NCOR2	0
chr12	124409209	124409511	SI_28427_VCaP_DMSO_H3K27Ac_peak_5855	NCOR2	0
chr12	124566730	124567975	SI_28427_VCaP_DMSO_H3K27Ac_peak_5858	NCOR2	0
chr12	124863216	124864440	SI_28427_VCaP_DMSO_H3K27Ac_peak_5863	SCARB1	0
chr12	130632121	130633832	SI_28427_VCaP_DMSO_H3K27Ac_peak_5875	RIMBP2	0
chr12	130639160	130640990	SI_28427_VCaP_DMSO_H3K27Ac_peak_5876	RIMBP2	0
chr12	132686690	132688153	SI_28427_VCaP_DMSO_H3K27Ac_peak_5904	POLE	0
chr12	132686690	132688153	SI_28427_VCaP_DMSO_H3K27Ac_peak_5904	PXMP2	0
chr12	132710279	132710510	SI_28427_VCaP_DMSO_H3K27Ac_peak_5905	PGAM5	310
chr13	20118374	20119319	SI_28427_VCaP_DMSO_H3K27Ac_peak_5968	GJA3	18937
chr13	20127898	20128607	SI_28427_VCaP_DMSO_H3K27Ac_peak_5969	GJA3	9649
chr13	21033126	21033987	SI_28427_VCaP_DMSO_H3K27Ac_peak_5982	LATS2	0
chr13	21060554	21061493	SI_28427_VCaP_DMSO_H3K27Ac_peak_5983	LATS2	0
chr13	30395062	30396358	SI_28427_VCaP_DMSO_H3K27Ac_peak_6039	UBE2L5	26131
chr13	30420571	30421674	SI_28427_VCaP_DMSO_H3K27Ac_peak_6040	UBE2L5	815
chr13	32427334	32428418	SI_28427_VCaP_DMSO_H3K27Ac_peak_6053	N4BP2L1	0
chr13	34335326	34336316	SI_28427_VCaP_DMSO_H3K27Ac_peak_6066	RFC3	368769
chr13	34347379	34348747	SI_28427_VCaP_DMSO_H3K27Ac_peak_6067	RFC3	380822
chr13	42039994	42040393	SI_28427_VCaP_DMSO_H3K27Ac_peak_6105	DGKH	0
chr13	43545175	43546279	SI_28427_VCaP_DMSO_H3K27Ac_peak_6116	ENOX1	0
chr13	43553380	43554006	SI_28427_VCaP_DMSO_H3K27Ac_peak_6117	ENOX1	0
chr13	49996318	49997314	SI_28427_VCaP_DMSO_H3K27Ac_peak_6172	TRIM13	0
chr13	50357272	50357541	SI_28427_VCaP_DMSO_H3K27Ac_peak_6176	KCNRG	336351
chr13	50365859	50367260	SI_28427_VCaP_DMSO_H3K27Ac_peak_6177	DLEU7	343749
chr13	51785823	51786878	SI_28427_VCaP_DMSO_H3K27Ac_peak_6191	AL162377.3	0
chr13	51785823	51786878	SI_28427_VCaP_DMSO_H3K27Ac_peak_6191	DHRS12	0
chr13	51803353	51804494	SI_28427_VCaP_DMSO_H3K27Ac_peak_6192	AL162377.3	0
chr13	51803353	51804494	SI_28427_VCaP_DMSO_H3K27Ac_peak_6192	DHRS12	0
chr13	51911873	51912578	SI_28427_VCaP_DMSO_H3K27Ac_peak_6193	ATP7B	17859
chr13	51919111	51919468	SI_28427_VCaP_DMSO_H3K27Ac_peak_6194	ATP7B	10969
chr13	98302108	98302575	SI_28427_VCaP_DMSO_H3K27Ac_peak_6278	FARP1	0
chr13	99200089	99201317	SI_28427_VCaP_DMSO_H3K27Ac_peak_6288	UBAC2	0
chr13	99339664	99341888	SI_28427_VCaP_DMSO_H3K27Ac_peak_6289	UBAC2	0
chr13	109569925	109571066	SI_28427_VCaP_DMSO_H3K27Ac_peak_6349	IRS2	181633
chr13	109575892	109577701	SI_28427_VCaP_DMSO_H3K27Ac_peak_6350	IRS2	174998
chr13	109684613	109685409	SI_28427_VCaP_DMSO_H3K27Ac_peak_6354	IRS2	67290
chr13	109691744	109692466	SI_28427_VCaP_DMSO_H3K27Ac_peak_6355	IRS2	60233
chr13	109836711	109837011	SI_28427_VCaP_DMSO_H3K27Ac_peak_6361	IRS2	50144
chr13	110006550	110006859	SI_28427_VCaP_DMSO_H3K27Ac_peak_6365	COL4A1	142105
chr13	110014345	110015987	SI_28427_VCaP_DMSO_H3K27Ac_peak_6366	COL4A1	132977
chr13	110055095	110056022	SI_28427_VCaP_DMSO_H3K27Ac_peak_6367	COL4A1	92942
chr13	110506773	110509671	SI_28427_VCaP_DMSO_H3K27Ac_peak_6379	COL4A2	0
chr13	110559794	110562316	SI_28427_VCaP_DMSO_H3K27Ac_peak_6382	RAB20	0
chr13	110615027	110617390	SI_28427_VCaP_DMSO_H3K27Ac_peak_6384	NAXD	0
chr13	110625230	110626460	SI_28427_VCaP_DMSO_H3K27Ac_peak_6385	NAXD	0
chr13	110705470	110706070	SI_28427_VCaP_DMSO_H3K27Ac_peak_6387	CARS2	0
chr13	110711506	110716150	SI_28427_VCaP_DMSO_H3K27Ac_peak_6388	CARS2	0
chr13	110711506	110716150	SI_28427_VCaP_DMSO_H3K27Ac_peak_6388	ING1	0
chr13	110836671	110839001	SI_28427_VCaP_DMSO_H3K27Ac_peak_6394	ANKRD10	39540
chr13	110913688	110915991	SI_28427_VCaP_DMSO_H3K27Ac_peak_6398	ANKRD10	0
chr13	111006399	111007522	SI_28427_VCaP_DMSO_H3K27Ac_peak_6399	ANKRD10	91331
chr13	111152933	111154610	SI_28427_VCaP_DMSO_H3K27Ac_peak_6403	ARHGEF7	0
chr13	111632713	111634411	SI_28427_VCaP_DMSO_H3K27Ac_peak_6413	TEX29	288465
chr13	111993330	111994263	SI_28427_VCaP_DMSO_H3K27Ac_peak_6426	SOX1	73385
chr14	20453845	20456048	SI_28427_VCaP_DMSO_H3K27Ac_peak_6475	OSGEP	0
chr14	20453845	20456048	SI_28427_VCaP_DMSO_H3K27Ac_peak_6475	APEX1	0
chr14	20461055	20462139	SI_28427_VCaP_DMSO_H3K27Ac_peak_6476	PIP4P1	0
chr14	20469805	20470135	SI_28427_VCaP_DMSO_H3K27Ac_peak_6477	PNP	0
chr14	23550849	23551125	SI_28427_VCaP_DMSO_H3K27Ac_peak_6516	ZFHX2	0
chr14	23555986	23556603	SI_28427_VCaP_DMSO_H3K27Ac_peak_6517	ZFHX2	0
chr14	23555986	23556603	SI_28427_VCaP_DMSO_H3K27Ac_peak_6517	THTPA	0
chr14	23567250	23568263	SI_28427_VCaP_DMSO_H3K27Ac_peak_6518	AP1G2	0
chr14	23567250	23568263	SI_28427_VCaP_DMSO_H3K27Ac_peak_6518	JPH4	0
chr14	24141121	24142131	SI_28427_VCaP_DMSO_H3K27Ac_peak_6527	EMC9	0
chr14	24146941	24147793	SI_28427_VCaP_DMSO_H3K27Ac_peak_6528	PSME2	0
chr14	24146941	24147793	SI_28427_VCaP_DMSO_H3K27Ac_peak_6528	RNF31	0
chr14	24429547	24430611	SI_28427_VCaP_DMSO_H3K27Ac_peak_6538	CBLN3	0
chr14	24429547	24430611	SI_28427_VCaP_DMSO_H3K27Ac_peak_6538	KHNYN	0
chr14	24442050	24443227	SI_28427_VCaP_DMSO_H3K27Ac_peak_6539	SDR39U1	0
chr14	31025495	31027360	SI_28427_VCaP_DMSO_H3K27Ac_peak_6554	STRN3	0
chr14	31025495	31027360	SI_28427_VCaP_DMSO_H3K27Ac_peak_6554	AP4S1	0
chr14	35341888	35342503	SI_28427_VCaP_DMSO_H3K27Ac_peak_6584	PSMA6	24396
chr14	35353581	35354551	SI_28427_VCaP_DMSO_H3K27Ac_peak_6585	PSMA6	36089
chr14	49584882	49586340	SI_28427_VCaP_DMSO_H3K27Ac_peak_6629	RPS29	0
chr14	49598086	49599157	SI_28427_VCaP_DMSO_H3K27Ac_peak_6630	RPS29	0
chr14	49598086	49599157	SI_28427_VCaP_DMSO_H3K27Ac_peak_6630	LRR1	0
chr14	49619772	49621020	SI_28427_VCaP_DMSO_H3K27Ac_peak_6631	RPL36AL	0
chr14	49619772	49621020	SI_28427_VCaP_DMSO_H3K27Ac_peak_6631	MGAT2	0
chr14	49632868	49635620	SI_28427_VCaP_DMSO_H3K27Ac_peak_6632	DNAAF2	0
chr14	49641607	49642401	SI_28427_VCaP_DMSO_H3K27Ac_peak_6633	POLE2	1155
chr14	49852002	49852948	SI_28427_VCaP_DMSO_H3K27Ac_peak_6638	NEMF	0
chr14	49861717	49862108	SI_28427_VCaP_DMSO_H3K27Ac_peak_6639	NEMF	8515
chr14	49867781	49868932	SI_28427_VCaP_DMSO_H3K27Ac_peak_6640	NEMF	14579
chr14	52545256	52546583	SI_28427_VCaP_DMSO_H3K27Ac_peak_6668	TXNDC16	0
chr14	52551922	52553812	SI_28427_VCaP_DMSO_H3K27Ac_peak_6669	TXNDC16	0
chr14	52551922	52553812	SI_28427_VCaP_DMSO_H3K27Ac_peak_6669	GPR137C	0
chr14	52695061	52695922	SI_28427_VCaP_DMSO_H3K27Ac_peak_6670	ERO1A	0
chr14	52706514	52707481	SI_28427_VCaP_DMSO_H3K27Ac_peak_6671	PSMC6	0
chr14	59188742	59189733	SI_28427_VCaP_DMSO_H3K27Ac_peak_6714	DAAM1	0
chr14	60647535	60648397	SI_28427_VCaP_DMSO_H3K27Ac_peak_6730	SIX1	0
chr14	61513806	61514689	SI_28427_VCaP_DMSO_H3K27Ac_peak_6736	PRKCH	0
chr14	61537199	61538155	SI_28427_VCaP_DMSO_H3K27Ac_peak_6737	PRKCH	0
chr14	61537199	61538155	SI_28427_VCaP_DMSO_H3K27Ac_peak_6737	AL355916.2	0
chr14	64503240	64505239	SI_28427_VCaP_DMSO_H3K27Ac_peak_6757	ZBTB25	0
chr14	64503240	64505239	SI_28427_VCaP_DMSO_H3K27Ac_peak_6757	ZBTB1	0
chr14	64514808	64516128	SI_28427_VCaP_DMSO_H3K27Ac_peak_6758	ZBTB1	0
chr14	65411937	65413307	SI_28427_VCaP_DMSO_H3K27Ac_peak_6770	FUT8	0
chr14	69230844	69231495	SI_28427_VCaP_DMSO_H3K27Ac_peak_6796	EXD2	0
chr14	69643759	69644315	SI_28427_VCaP_DMSO_H3K27Ac_peak_6801	SUSD6	0
chr14	73977112	73978659	SI_28427_VCaP_DMSO_H3K27Ac_peak_6833	ENTPD5	0
chr14	75050776	75051447	SI_28427_VCaP_DMSO_H3K27Ac_peak_6845	MLH3	0
chr14	75069007	75069574	SI_28427_VCaP_DMSO_H3K27Ac_peak_6846	ACYP1	0
chr14	75069007	75069574	SI_28427_VCaP_DMSO_H3K27Ac_peak_6846	ZC2HC1C	0
chr14	77087828	77088959	SI_28427_VCaP_DMSO_H3K27Ac_peak_6871	CIPC	9139
chr14	77097138	77098907	SI_28427_VCaP_DMSO_H3K27Ac_peak_6872	CIPC	0
chr14	77097138	77098907	SI_28427_VCaP_DMSO_H3K27Ac_peak_6872	AC007375.1	0
chr14	89910373	89911549	SI_28427_VCaP_DMSO_H3K27Ac_peak_6919	EFCAB11	0
chr14	90715860	90716420	SI_28427_VCaP_DMSO_H3K27Ac_peak_6930	TTC7B	0
chr14	91253103	91253933	SI_28427_VCaP_DMSO_H3K27Ac_peak_6936	GPR68	0
chr14	91264270	91264749	SI_28427_VCaP_DMSO_H3K27Ac_peak_6937	CCDC88C	6575
chr14	92946173	92946648	SI_28427_VCaP_DMSO_H3K27Ac_peak_6955	ITPK1	0
chr14	92963074	92964474	SI_28427_VCaP_DMSO_H3K27Ac_peak_6956	ITPK1	0
chr14	92973660	92974097	SI_28427_VCaP_DMSO_H3K27Ac_peak_6957	ITPK1	0
chr14	95340019	95341004	SI_28427_VCaP_DMSO_H3K27Ac_peak_6980	CLMN	20114
chr14	95348177	95349320	SI_28427_VCaP_DMSO_H3K27Ac_peak_6981	CLMN	28272
chr14	95516147	95516551	SI_28427_VCaP_DMSO_H3K27Ac_peak_6982	GLRX5	16953
chr14	95533877	95535413	SI_28427_VCaP_DMSO_H3K27Ac_peak_6983	GLRX5	0
chr14	95875941	95877261	SI_28427_VCaP_DMSO_H3K27Ac_peak_6984	TUNAR	0
chr14	95885837	95888113	SI_28427_VCaP_DMSO_H3K27Ac_peak_6985	TUNAR	0
chr14	99971505	99972243	SI_28427_VCaP_DMSO_H3K27Ac_peak_7005	EVL	0
chr14	103562213	103563182	SI_28427_VCaP_DMSO_H3K27Ac_peak_7049	BAG5	0
chr14	103562213	103563182	SI_28427_VCaP_DMSO_H3K27Ac_peak_7049	KLC1	0
chr14	103562213	103563182	SI_28427_VCaP_DMSO_H3K27Ac_peak_7049	APOPT1	0
chr14	103562213	103563182	SI_28427_VCaP_DMSO_H3K27Ac_peak_7049	AL139300.1	0
chr14	103571120	103571917	SI_28427_VCaP_DMSO_H3K27Ac_peak_7050	KLC1	0
chr14	103571120	103571917	SI_28427_VCaP_DMSO_H3K27Ac_peak_7050	APOPT1	0
chr14	103571120	103571917	SI_28427_VCaP_DMSO_H3K27Ac_peak_7050	AL139300.1	0
chr14	103576197	103577400	SI_28427_VCaP_DMSO_H3K27Ac_peak_7051	KLC1	0
chr14	103576197	103577400	SI_28427_VCaP_DMSO_H3K27Ac_peak_7051	APOPT1	0
chr14	103576197	103577400	SI_28427_VCaP_DMSO_H3K27Ac_peak_7051	AL139300.1	0
chr14	103715880	103716438	SI_28427_VCaP_DMSO_H3K27Ac_peak_7054	ZFYVE21	0
chr14	103727508	103729496	SI_28427_VCaP_DMSO_H3K27Ac_peak_7055	ZFYVE21	0
chr14	103847779	103848670	SI_28427_VCaP_DMSO_H3K27Ac_peak_7056	PPP1R13B	190
chr14	103879459	103880833	SI_28427_VCaP_DMSO_H3K27Ac_peak_7057	ATP5MPL	31456
chr14	104677770	104678325	SI_28427_VCaP_DMSO_H3K27Ac_peak_7061	INF2	11282
chr14	104689057	104690050	SI_28427_VCaP_DMSO_H3K27Ac_peak_7062	INF2	0
chr14	104794449	104796227	SI_28427_VCaP_DMSO_H3K27Ac_peak_7066	AKT1	0
chr14	104800169	104801432	SI_28427_VCaP_DMSO_H3K27Ac_peak_7067	ZBTB42	0
chr14	105398223	105399071	SI_28427_VCaP_DMSO_H3K27Ac_peak_7079	TEX22	0
chr14	105419520	105421154	SI_28427_VCaP_DMSO_H3K27Ac_peak_7080	TEX22	0
chr14	105419520	105421154	SI_28427_VCaP_DMSO_H3K27Ac_peak_7080	MTA1	0
chr14	105473483	105475134	SI_28427_VCaP_DMSO_H3K27Ac_peak_7081	CRIP2	0
chr14	105481104	105482654	SI_28427_VCaP_DMSO_H3K27Ac_peak_7082	CRIP2	935
chr14	105489903	105491641	SI_28427_VCaP_DMSO_H3K27Ac_peak_7083	AL928654.3	0
chr14	105489903	105491641	SI_28427_VCaP_DMSO_H3K27Ac_peak_7083	TEDC1	0
chr15	32718543	32719953	SI_28427_VCaP_DMSO_H3K27Ac_peak_7173	GREM1	0
chr15	41115732	41117299	SI_28427_VCaP_DMSO_H3K27Ac_peak_7251	INO80	0
chr15	42045841	42046559	SI_28427_VCaP_DMSO_H3K27Ac_peak_7271	PLA2G4E	0
chr15	42057281	42057507	SI_28427_VCaP_DMSO_H3K27Ac_peak_7272	PLA2G4E	6092
chr15	43791639	43793128	SI_28427_VCaP_DMSO_H3K27Ac_peak_7292	AC018512.1	0
chr15	43791639	43793128	SI_28427_VCaP_DMSO_H3K27Ac_peak_7292	SERF2	0
chr15	43800265	43801009	SI_28427_VCaP_DMSO_H3K27Ac_peak_7293	SERF2	0
chr15	43800265	43801009	SI_28427_VCaP_DMSO_H3K27Ac_peak_7293	HYPK	0
chr15	48964519	48964774	SI_28427_VCaP_DMSO_H3K27Ac_peak_7334	SHC4	1076
chr15	48975481	48976121	SI_28427_VCaP_DMSO_H3K27Ac_peak_7335	SHC4	12038
chr15	57496469	57497690	SI_28427_VCaP_DMSO_H3K27Ac_peak_7378	CGNL1	0
chr15	57505523	57506715	SI_28427_VCaP_DMSO_H3K27Ac_peak_7379	CGNL1	0
chr15	62545249	62546934	SI_28427_VCaP_DMSO_H3K27Ac_peak_7414	TLN2	0
chr15	63042230	63043698	SI_28427_VCaP_DMSO_H3K27Ac_peak_7417	TPM1	0
chr15	63048536	63049786	SI_28427_VCaP_DMSO_H3K27Ac_peak_7418	TPM1	0
chr15	63600332	63601563	SI_28427_VCaP_DMSO_H3K27Ac_peak_7434	FBXL22	0
chr15	64151768	64152126	SI_28427_VCaP_DMSO_H3K27Ac_peak_7442	SNX22	0
chr15	64162307	64162966	SI_28427_VCaP_DMSO_H3K27Ac_peak_7443	PPIB	0
chr15	65285924	65287423	SI_28427_VCaP_DMSO_H3K27Ac_peak_7465	PARP16	0
chr15	65295609	65296110	SI_28427_VCaP_DMSO_H3K27Ac_peak_7466	PARP16	0
chr15	65303520	65304701	SI_28427_VCaP_DMSO_H3K27Ac_peak_7467	PARP16	2903
chr15	66293160	66294029	SI_28427_VCaP_DMSO_H3K27Ac_peak_7476	DIS3L	0
chr15	66497181	66497650	SI_28427_VCaP_DMSO_H3K27Ac_peak_7481	SNAPC5	0
chr15	66504381	66505501	SI_28427_VCaP_DMSO_H3K27Ac_peak_7482	RPL4	0
chr15	66504381	66505501	SI_28427_VCaP_DMSO_H3K27Ac_peak_7482	ZWILCH	0
chr15	66700862	66702708	SI_28427_VCaP_DMSO_H3K27Ac_peak_7488	SMAD6	0
chr15	69452918	69453464	SI_28427_VCaP_DMSO_H3K27Ac_peak_7521	RPLP1	0
chr15	69462505	69463233	SI_28427_VCaP_DMSO_H3K27Ac_peak_7522	RPLP1	6312
chr15	69468170	69468650	SI_28427_VCaP_DMSO_H3K27Ac_peak_7523	RPLP1	11977
chr15	73683492	73685318	SI_28427_VCaP_DMSO_H3K27Ac_peak_7571	CD276	0
chr15	73926820	73928179	SI_28427_VCaP_DMSO_H3K27Ac_peak_7574	LOXL1	0
chr15	73933918	73934187	SI_28427_VCaP_DMSO_H3K27Ac_peak_7575	LOXL1	0
chr15	73983068	73983797	SI_28427_VCaP_DMSO_H3K27Ac_peak_7577	STOML1	0
chr15	73991909	73992186	SI_28427_VCaP_DMSO_H3K27Ac_peak_7578	STOML1	0
chr15	74240344	74240754	SI_28427_VCaP_DMSO_H3K27Ac_peak_7584	CCDC33	0
chr15	74250914	74251187	SI_28427_VCaP_DMSO_H3K27Ac_peak_7585	CCDC33	0
chr15	74641608	74644340	SI_28427_VCaP_DMSO_H3K27Ac_peak_7592	CLK3	0
chr15	74641608	74644340	SI_28427_VCaP_DMSO_H3K27Ac_peak_7592	EDC3	0
chr15	74662943	74665565	SI_28427_VCaP_DMSO_H3K27Ac_peak_7593	EDC3	0
chr15	74937289	74938701	SI_28427_VCaP_DMSO_H3K27Ac_peak_7603	COX5A	0
chr15	74956394	74957467	SI_28427_VCaP_DMSO_H3K27Ac_peak_7604	RPP25	0
chr15	74956394	74957467	SI_28427_VCaP_DMSO_H3K27Ac_peak_7604	SCAMP5	0
chr15	75638720	75640735	SI_28427_VCaP_DMSO_H3K27Ac_peak_7622	IMP3	0
chr15	75646691	75648441	SI_28427_VCaP_DMSO_H3K27Ac_peak_7623	IMP3	0
chr15	75646691	75648441	SI_28427_VCaP_DMSO_H3K27Ac_peak_7623	SNX33	0
chr15	75831568	75832497	SI_28427_VCaP_DMSO_H3K27Ac_peak_7627	UBE2Q2	10789
chr15	75842972	75844264	SI_28427_VCaP_DMSO_H3K27Ac_peak_7628	UBE2Q2	0
chr15	76177840	76179047	SI_28427_VCaP_DMSO_H3K27Ac_peak_7635	TMEM266	0
chr15	76196488	76197754	SI_28427_VCaP_DMSO_H3K27Ac_peak_7636	TMEM266	0
chr15	76904633	76905948	SI_28427_VCaP_DMSO_H3K27Ac_peak_7643	SCAPER	0
chr15	78003089	78004514	SI_28427_VCaP_DMSO_H3K27Ac_peak_7653	TBC1D2B	0
chr15	78131372	78132153	SI_28427_VCaP_DMSO_H3K27Ac_peak_7656	CIB2	0
chr15	78131372	78132153	SI_28427_VCaP_DMSO_H3K27Ac_peak_7656	IDH3A	0
chr15	78148834	78150158	SI_28427_VCaP_DMSO_H3K27Ac_peak_7657	IDH3A	0
chr15	78429905	78430368	SI_28427_VCaP_DMSO_H3K27Ac_peak_7663	IREB2	7064
chr15	78438252	78439005	SI_28427_VCaP_DMSO_H3K27Ac_peak_7664	IREB2	0
chr15	78540174	78541843	SI_28427_VCaP_DMSO_H3K27Ac_peak_7666	PSMA4	0
chr15	80059693	80060813	SI_28427_VCaP_DMSO_H3K27Ac_peak_7685	ZFAND6	0
chr15	80906168	80907364	SI_28427_VCaP_DMSO_H3K27Ac_peak_7698	CEMIP	0
chr15	80912977	80914075	SI_28427_VCaP_DMSO_H3K27Ac_peak_7699	CEMIP	0
chr15	80988988	80990324	SI_28427_VCaP_DMSO_H3K27Ac_peak_7701	MESD	0
chr15	81000260	81002144	SI_28427_VCaP_DMSO_H3K27Ac_peak_7702	TLNRD1	0
chr15	82890349	82892145	SI_28427_VCaP_DMSO_H3K27Ac_peak_7729	HOMER2	0
chr15	82900819	82902632	SI_28427_VCaP_DMSO_H3K27Ac_peak_7730	HOMER2	0
chr15	84570114	84570920	SI_28427_VCaP_DMSO_H3K27Ac_peak_7761	ZSCAN2	30067
chr15	84579060	84579925	SI_28427_VCaP_DMSO_H3K27Ac_peak_7762	ZSCAN2	21062
chr15	84601048	84601415	SI_28427_VCaP_DMSO_H3K27Ac_peak_7763	ZSCAN2	0
chr15	84606676	84607344	SI_28427_VCaP_DMSO_H3K27Ac_peak_7764	ZSCAN2	0
chr15	89334009	89334847	SI_28427_VCaP_DMSO_H3K27Ac_peak_7812	POLG	0
chr15	89680187	89681003	SI_28427_VCaP_DMSO_H3K27Ac_peak_7822	PEX11A	0
chr15	89690324	89691345	SI_28427_VCaP_DMSO_H3K27Ac_peak_7823	PEX11A	0
chr15	89690324	89691345	SI_28427_VCaP_DMSO_H3K27Ac_peak_7823	WDR93	0
chr15	89750224	89752359	SI_28427_VCaP_DMSO_H3K27Ac_peak_7824	MESP1	0
chr15	89756594	89757525	SI_28427_VCaP_DMSO_H3K27Ac_peak_7825	MESP2	3067
chr15	89776287	89776860	SI_28427_VCaP_DMSO_H3K27Ac_peak_7826	MESP2	0
chr15	89808894	89809681	SI_28427_VCaP_DMSO_H3K27Ac_peak_7827	ANPEP	0
chr15	89812496	89812835	SI_28427_VCaP_DMSO_H3K27Ac_peak_7828	ANPEP	0
chr15	90046516	90047391	SI_28427_VCaP_DMSO_H3K27Ac_peak_7832	ZNF710	0
chr15	90054529	90054867	SI_28427_VCaP_DMSO_H3K27Ac_peak_7833	ZNF710	0
chr15	90062255	90062504	SI_28427_VCaP_DMSO_H3K27Ac_peak_7834	ZNF710	0
chr15	90174338	90175359	SI_28427_VCaP_DMSO_H3K27Ac_peak_7840	SEMA4B	0
chr15	90183684	90185432	SI_28427_VCaP_DMSO_H3K27Ac_peak_7841	SEMA4B	0
chr15	90201062	90202093	SI_28427_VCaP_DMSO_H3K27Ac_peak_7842	SEMA4B	0
chr15	90233161	90234768	SI_28427_VCaP_DMSO_H3K27Ac_peak_7843	CIB1	0
chr15	90233161	90234768	SI_28427_VCaP_DMSO_H3K27Ac_peak_7843	GDPGP1	0
chr15	90233161	90234768	SI_28427_VCaP_DMSO_H3K27Ac_peak_7843	AC091167.7	0
chr15	90265115	90266652	SI_28427_VCaP_DMSO_H3K27Ac_peak_7845	AC091167.7	0
chr15	90265115	90266652	SI_28427_VCaP_DMSO_H3K27Ac_peak_7845	TTLL13P	0
chr15	90265115	90266652	SI_28427_VCaP_DMSO_H3K27Ac_peak_7845	AC091167.2	0
chr15	90265115	90266652	SI_28427_VCaP_DMSO_H3K27Ac_peak_7845	NGRN	0
chr15	90265115	90266652	SI_28427_VCaP_DMSO_H3K27Ac_peak_7845	AC091167.6	0
chr15	90388335	90388962	SI_28427_VCaP_DMSO_H3K27Ac_peak_7847	IQGAP1	0
chr15	90400448	90401631	SI_28427_VCaP_DMSO_H3K27Ac_peak_7848	IQGAP1	0
chr15	90859822	90861798	SI_28427_VCaP_DMSO_H3K27Ac_peak_7856	FURIN	6795
chr15	90871071	90872278	SI_28427_VCaP_DMSO_H3K27Ac_peak_7857	FURIN	0
chr15	90884108	90884746	SI_28427_VCaP_DMSO_H3K27Ac_peak_7858	FES	0
chr15	90895207	90896345	SI_28427_VCaP_DMSO_H3K27Ac_peak_7859	FES	0
chr15	90902178	90903651	SI_28427_VCaP_DMSO_H3K27Ac_peak_7860	MAN2A2	0
chr15	90929778	90930621	SI_28427_VCaP_DMSO_H3K27Ac_peak_7861	HDDC3	0
chr15	90929778	90930621	SI_28427_VCaP_DMSO_H3K27Ac_peak_7861	UNC45A	0
chr15	90932075	90932451	SI_28427_VCaP_DMSO_H3K27Ac_peak_7862	HDDC3	0
chr15	90932075	90932451	SI_28427_VCaP_DMSO_H3K27Ac_peak_7862	UNC45A	0
chr15	90935308	90935936	SI_28427_VCaP_DMSO_H3K27Ac_peak_7863	UNC45A	0
chr15	90993917	90995651	SI_28427_VCaP_DMSO_H3K27Ac_peak_7865	PRC1	0
chr15	90993917	90995651	SI_28427_VCaP_DMSO_H3K27Ac_peak_7865	AC068831.7	0
chr15	92695160	92696733	SI_28427_VCaP_DMSO_H3K27Ac_peak_7886	FAM174B	0
chr15	92714227	92714923	SI_28427_VCaP_DMSO_H3K27Ac_peak_7887	FAM174B	0
chr15	94230650	94231670	SI_28427_VCaP_DMSO_H3K27Ac_peak_7900	MCTP2	0
chr15	94239376	94239908	SI_28427_VCaP_DMSO_H3K27Ac_peak_7901	MCTP2	0
chr15	94248225	94248615	SI_28427_VCaP_DMSO_H3K27Ac_peak_7902	MCTP2	0
chr15	99565440	99566640	SI_28427_VCaP_DMSO_H3K27Ac_peak_7935	MEF2A	0
chr15	100918325	100919790	SI_28427_VCaP_DMSO_H3K27Ac_peak_7954	LRRK1	0
chr15	100928630	100929529	SI_28427_VCaP_DMSO_H3K27Ac_peak_7955	LRRK1	0
chr15	101250900	101251907	SI_28427_VCaP_DMSO_H3K27Ac_peak_7963	CHSY1	0
chr15	101641081	101641825	SI_28427_VCaP_DMSO_H3K27Ac_peak_7970	TM2D3	0
chr15	101651384	101653058	SI_28427_VCaP_DMSO_H3K27Ac_peak_7971	TM2D3	0
chr16	635882	637031	SI_28427_VCaP_DMSO_H3K27Ac_peak_7995	METTL26	0
chr16	635882	637031	SI_28427_VCaP_DMSO_H3K27Ac_peak_7995	MCRIP2	0
chr16	641513	642219	SI_28427_VCaP_DMSO_H3K27Ac_peak_7996	MCRIP2	0
chr16	648773	649804	SI_28427_VCaP_DMSO_H3K27Ac_peak_7997	WDR90	0
chr16	720773	721385	SI_28427_VCaP_DMSO_H3K27Ac_peak_8001	FAM173A	0
chr16	727148	729143	SI_28427_VCaP_DMSO_H3K27Ac_peak_8002	HAGHL	0
chr16	740697	741750	SI_28427_VCaP_DMSO_H3K27Ac_peak_8003	CIAO3	0
chr16	1408087	1408591	SI_28427_VCaP_DMSO_H3K27Ac_peak_8014	UNKL	0
chr16	1414259	1414631	SI_28427_VCaP_DMSO_H3K27Ac_peak_8015	UNKL	0
chr16	1420105	1421623	SI_28427_VCaP_DMSO_H3K27Ac_peak_8016	C16orf91	0
chr16	1430802	1431656	SI_28427_VCaP_DMSO_H3K27Ac_peak_8017	AL032819.3	0
chr16	1964432	1965657	SI_28427_VCaP_DMSO_H3K27Ac_peak_8030	RPS2	0
chr16	1971646	1972586	SI_28427_VCaP_DMSO_H3K27Ac_peak_8031	TBL3	0
chr16	1983754	1984811	SI_28427_VCaP_DMSO_H3K27Ac_peak_8032	NOXO1	0
chr16	1983754	1984811	SI_28427_VCaP_DMSO_H3K27Ac_peak_8032	GFER	0
chr16	2026483	2027318	SI_28427_VCaP_DMSO_H3K27Ac_peak_8034	SLC9A3R2	0
chr16	2054506	2055471	SI_28427_VCaP_DMSO_H3K27Ac_peak_8035	TSC2	0
chr16	2148276	2148534	SI_28427_VCaP_DMSO_H3K27Ac_peak_8038	RAB26	0
chr16	2154228	2155302	SI_28427_VCaP_DMSO_H3K27Ac_peak_8039	RAB26	64
chr16	2205260	2205663	SI_28427_VCaP_DMSO_H3K27Ac_peak_8040	MLST8	0
chr16	2214349	2216483	SI_28427_VCaP_DMSO_H3K27Ac_peak_8041	PGP	0
chr16	2223637	2224086	SI_28427_VCaP_DMSO_H3K27Ac_peak_8042	E4F1	0
chr16	2459785	2460600	SI_28427_VCaP_DMSO_H3K27Ac_peak_8047	TEDC2	0
chr16	2467799	2469151	SI_28427_VCaP_DMSO_H3K27Ac_peak_8048	NTN3	2349
chr16	2474374	2475960	SI_28427_VCaP_DMSO_H3K27Ac_peak_8049	TBC1D24	0
chr16	2969475	2970217	SI_28427_VCaP_DMSO_H3K27Ac_peak_8067	PKMYT1	0
chr16	2969475	2970217	SI_28427_VCaP_DMSO_H3K27Ac_peak_8067	PAQR4	0
chr16	2980166	2980844	SI_28427_VCaP_DMSO_H3K27Ac_peak_8068	PKMYT1	0
chr16	19067582	19068366	SI_28427_VCaP_DMSO_H3K27Ac_peak_8152	COQ7	0
chr16	19417695	19418211	SI_28427_VCaP_DMSO_H3K27Ac_peak_8156	TMC5	0
chr16	30064016	30065444	SI_28427_VCaP_DMSO_H3K27Ac_peak_8225	AC093512.2	0
chr16	30064016	30065444	SI_28427_VCaP_DMSO_H3K27Ac_peak_8225	ALDOA	0
chr16	30075464	30076499	SI_28427_VCaP_DMSO_H3K27Ac_peak_8226	PPP4C	0
chr16	30395109	30395967	SI_28427_VCaP_DMSO_H3K27Ac_peak_8234	ZNF48	0
chr16	30395109	30395967	SI_28427_VCaP_DMSO_H3K27Ac_peak_8234	2021-09-01	0
chr16	30407317	30407841	SI_28427_VCaP_DMSO_H3K27Ac_peak_8235	ZNF771	0
chr16	30445418	30445841	SI_28427_VCaP_DMSO_H3K27Ac_peak_8236	SEPHS2	0
chr16	31094058	31094532	SI_28427_VCaP_DMSO_H3K27Ac_peak_8256	AC135050.2	0
chr16	31094058	31094532	SI_28427_VCaP_DMSO_H3K27Ac_peak_8256	VKORC1	0
chr16	31108426	31108721	SI_28427_VCaP_DMSO_H3K27Ac_peak_8257	BCKDK	0
chr16	31117225	31118676	SI_28427_VCaP_DMSO_H3K27Ac_peak_8258	KAT8	0
chr16	31130620	31130958	SI_28427_VCaP_DMSO_H3K27Ac_peak_8259	KAT8	0
chr16	67183687	67184134	SI_28427_VCaP_DMSO_H3K27Ac_peak_8364	KIAA0895L	0
chr16	67430885	67431271	SI_28427_VCaP_DMSO_H3K27Ac_peak_8370	HSD11B2	0
chr16	67440854	67441263	SI_28427_VCaP_DMSO_H3K27Ac_peak_8371	ATP6V0D1	0
chr16	67461379	67462653	SI_28427_VCaP_DMSO_H3K27Ac_peak_8372	ATP6V0D1	0
chr16	67480301	67481677	SI_28427_VCaP_DMSO_H3K27Ac_peak_8373	ATP6V0D1	0
chr16	67644940	67645338	SI_28427_VCaP_DMSO_H3K27Ac_peak_8377	CARMIL2	0
chr16	67659740	67661414	SI_28427_VCaP_DMSO_H3K27Ac_peak_8378	ACD	0
chr16	67659740	67661414	SI_28427_VCaP_DMSO_H3K27Ac_peak_8378	PARD6A	0
chr16	68737673	68738060	SI_28427_VCaP_DMSO_H3K27Ac_peak_8394	CDH1	0
chr16	68744184	68745250	SI_28427_VCaP_DMSO_H3K27Ac_peak_8395	CDH1	0
chr16	69329382	69331135	SI_28427_VCaP_DMSO_H3K27Ac_peak_8401	COG8	0
chr16	69329382	69331135	SI_28427_VCaP_DMSO_H3K27Ac_peak_8401	PDF	0
chr16	69329382	69331135	SI_28427_VCaP_DMSO_H3K27Ac_peak_8401	AC026464.6	0
chr16	69339006	69339514	SI_28427_VCaP_DMSO_H3K27Ac_peak_8402	COG8	0
chr16	69339006	69339514	SI_28427_VCaP_DMSO_H3K27Ac_peak_8402	AC026464.3	0
chr16	69339006	69339514	SI_28427_VCaP_DMSO_H3K27Ac_peak_8402	AC026464.1	0
chr16	69339006	69339514	SI_28427_VCaP_DMSO_H3K27Ac_peak_8402	NIP7	0
chr16	84356220	84357056	SI_28427_VCaP_DMSO_H3K27Ac_peak_8491	ATP2C2	11472
chr16	84368201	84369255	SI_28427_VCaP_DMSO_H3K27Ac_peak_8492	ATP2C2	0
chr17	751782	753081	SI_28427_VCaP_DMSO_H3K27Ac_peak_8524	GEMIN4	0
chr17	1087273	1088772	SI_28427_VCaP_DMSO_H3K27Ac_peak_8532	ABR	0
chr17	1108637	1109787	SI_28427_VCaP_DMSO_H3K27Ac_peak_8533	ABR	0
chr17	1114754	1115694	SI_28427_VCaP_DMSO_H3K27Ac_peak_8534	ABR	0
chr17	1485015	1486454	SI_28427_VCaP_DMSO_H3K27Ac_peak_8544	MYO1C	0
chr17	1491205	1492116	SI_28427_VCaP_DMSO_H3K27Ac_peak_8545	MYO1C	0
chr17	1515321	1517364	SI_28427_VCaP_DMSO_H3K27Ac_peak_8546	INPP5K	0
chr17	1569046	1569478	SI_28427_VCaP_DMSO_H3K27Ac_peak_8548	SLC43A2	0
chr17	1597470	1598906	SI_28427_VCaP_DMSO_H3K27Ac_peak_8549	SLC43A2	0
chr17	2030217	2031070	SI_28427_VCaP_DMSO_H3K27Ac_peak_8560	DPH1	0
chr17	2042038	2042741	SI_28427_VCaP_DMSO_H3K27Ac_peak_8561	DPH1	0
chr17	2042038	2042741	SI_28427_VCaP_DMSO_H3K27Ac_peak_8561	OVCA2	0
chr17	2050197	2051443	SI_28427_VCaP_DMSO_H3K27Ac_peak_8562	HIC1	2712
chr17	2085482	2085926	SI_28427_VCaP_DMSO_H3K27Ac_peak_8563	SMG6	0
chr17	2101248	2102174	SI_28427_VCaP_DMSO_H3K27Ac_peak_8564	SMG6	0
chr17	2111216	2111657	SI_28427_VCaP_DMSO_H3K27Ac_peak_8565	SMG6	0
chr17	2336195	2337952	SI_28427_VCaP_DMSO_H3K27Ac_peak_8570	TSR1	0
chr17	2336195	2337952	SI_28427_VCaP_DMSO_H3K27Ac_peak_8570	SGSM2	0
chr17	2374945	2375513	SI_28427_VCaP_DMSO_H3K27Ac_peak_8572	SGSM2	0
chr17	2392946	2393772	SI_28427_VCaP_DMSO_H3K27Ac_peak_8573	MNT	0
chr17	2965100	2966849	SI_28427_VCaP_DMSO_H3K27Ac_peak_8584	RAP1GAP2	0
chr17	2975304	2976528	SI_28427_VCaP_DMSO_H3K27Ac_peak_8585	RAP1GAP2	0
chr17	2995460	2995954	SI_28427_VCaP_DMSO_H3K27Ac_peak_8586	RAP1GAP2	0
chr17	3003629	3005295	SI_28427_VCaP_DMSO_H3K27Ac_peak_8587	RAP1GAP2	0
chr17	4703428	4703867	SI_28427_VCaP_DMSO_H3K27Ac_peak_8607	PELP1	0
chr17	4730817	4731636	SI_28427_VCaP_DMSO_H3K27Ac_peak_8608	MED11	0
chr17	4939698	4941128	SI_28427_VCaP_DMSO_H3K27Ac_peak_8611	SLC25A11	0
chr17	4939698	4941128	SI_28427_VCaP_DMSO_H3K27Ac_peak_8611	RNF167	0
chr17	4947686	4948379	SI_28427_VCaP_DMSO_H3K27Ac_peak_8612	PFN1	0
chr17	4947686	4948379	SI_28427_VCaP_DMSO_H3K27Ac_peak_8612	ENO3	0
chr17	7234051	7234455	SI_28427_VCaP_DMSO_H3K27Ac_peak_8636	DVL2	0
chr17	7242013	7243308	SI_28427_VCaP_DMSO_H3K27Ac_peak_8637	GABARAP	0
chr17	7242013	7243308	SI_28427_VCaP_DMSO_H3K27Ac_peak_8637	AC120057.2	0
chr17	7251505	7252898	SI_28427_VCaP_DMSO_H3K27Ac_peak_8638	CTDNEP1	0
chr17	7251505	7252898	SI_28427_VCaP_DMSO_H3K27Ac_peak_8638	AC003688.1	0
chr17	7251505	7252898	SI_28427_VCaP_DMSO_H3K27Ac_peak_8638	ELP5	0
chr17	7260905	7263116	SI_28427_VCaP_DMSO_H3K27Ac_peak_8639	AC003688.1	0
chr17	7260905	7263116	SI_28427_VCaP_DMSO_H3K27Ac_peak_8639	CLDN7	0
chr17	7835069	7836828	SI_28427_VCaP_DMSO_H3K27Ac_peak_8653	DNAH2	1326
chr17	7841880	7842238	SI_28427_VCaP_DMSO_H3K27Ac_peak_8654	KDM6B	0
chr17	7843780	7844797	SI_28427_VCaP_DMSO_H3K27Ac_peak_8655	KDM6B	0
chr17	8150929	8152274	SI_28427_VCaP_DMSO_H3K27Ac_peak_8663	PER1	0
chr17	8150929	8152274	SI_28427_VCaP_DMSO_H3K27Ac_peak_8663	AC129492.3	0
chr17	8162464	8163378	SI_28427_VCaP_DMSO_H3K27Ac_peak_8664	AC129492.3	0
chr17	8162464	8163378	SI_28427_VCaP_DMSO_H3K27Ac_peak_8664	VAMP2	0
chr17	8173604	8173871	SI_28427_VCaP_DMSO_H3K27Ac_peak_8665	TMEM107	0
chr17	8189870	8190098	SI_28427_VCaP_DMSO_H3K27Ac_peak_8666	BORCS6	0
chr17	8210381	8211013	SI_28427_VCaP_DMSO_H3K27Ac_peak_8667	AURKB	0
chr17	8221098	8221431	SI_28427_VCaP_DMSO_H3K27Ac_peak_8668	CTC1	3391
chr17	17227978	17228731	SI_28427_VCaP_DMSO_H3K27Ac_peak_8723	AC055811.2	0
chr17	17227978	17228731	SI_28427_VCaP_DMSO_H3K27Ac_peak_8723	FLCN	0
chr17	17236821	17237688	SI_28427_VCaP_DMSO_H3K27Ac_peak_8724	AC055811.2	0
chr17	17236821	17237688	SI_28427_VCaP_DMSO_H3K27Ac_peak_8724	FLCN	0
chr17	28334479	28336591	SI_28427_VCaP_DMSO_H3K27Ac_peak_8854	IFT20	0
chr17	28334479	28336591	SI_28427_VCaP_DMSO_H3K27Ac_peak_8854	TNFAIP1	0
chr17	28356763	28358292	SI_28427_VCaP_DMSO_H3K27Ac_peak_8855	POLDIP2	0
chr17	28356763	28358292	SI_28427_VCaP_DMSO_H3K27Ac_peak_8855	TMEM199	0
chr17	28371079	28372742	SI_28427_VCaP_DMSO_H3K27Ac_peak_8856	SARM1	0
chr17	28371079	28372742	SI_28427_VCaP_DMSO_H3K27Ac_peak_8856	VTN	0
chr17	28383946	28385038	SI_28427_VCaP_DMSO_H3K27Ac_peak_8857	SARM1	0
chr17	28552192	28553034	SI_28427_VCaP_DMSO_H3K27Ac_peak_8861	AC005726.1	0
chr17	28552192	28553034	SI_28427_VCaP_DMSO_H3K27Ac_peak_8861	UNC119	0
chr17	28570325	28571833	SI_28427_VCaP_DMSO_H3K27Ac_peak_8862	AC005726.1	0
chr17	28570325	28571833	SI_28427_VCaP_DMSO_H3K27Ac_peak_8862	PIGS	0
chr17	28698075	28698463	SI_28427_VCaP_DMSO_H3K27Ac_peak_8867	SUPT6H	0
chr17	28710233	28711328	SI_28427_VCaP_DMSO_H3K27Ac_peak_8868	PROCA1	0
chr17	28719977	28720761	SI_28427_VCaP_DMSO_H3K27Ac_peak_8869	RPL23A	0
chr17	28727555	28728952	SI_28427_VCaP_DMSO_H3K27Ac_peak_8870	TLCD1	0
chr17	28727555	28728952	SI_28427_VCaP_DMSO_H3K27Ac_peak_8870	NEK8	0
chr17	28841933	28843077	SI_28427_VCaP_DMSO_H3K27Ac_peak_8874	FAM222B	0
chr17	28854462	28855596	SI_28427_VCaP_DMSO_H3K27Ac_peak_8875	FAM222B	0
chr17	28854462	28855596	SI_28427_VCaP_DMSO_H3K27Ac_peak_8875	ERAL1	0
chr17	28897148	28897721	SI_28427_VCaP_DMSO_H3K27Ac_peak_8876	FLOT2	0
chr17	28902177	28902936	SI_28427_VCaP_DMSO_H3K27Ac_peak_8877	DHRS13	0
chr17	28948947	28949738	SI_28427_VCaP_DMSO_H3K27Ac_peak_8879	PHF12	0
chr17	28950952	28952342	SI_28427_VCaP_DMSO_H3K27Ac_peak_8880	PHF12	0
chr17	28950952	28952342	SI_28427_VCaP_DMSO_H3K27Ac_peak_8880	PIPOX	0
chr17	29292561	29294817	SI_28427_VCaP_DMSO_H3K27Ac_peak_8888	NUFIP2	0
chr17	29379660	29380027	SI_28427_VCaP_DMSO_H3K27Ac_peak_8889	TAOK1	10438
chr17	29390377	29391034	SI_28427_VCaP_DMSO_H3K27Ac_peak_8890	TAOK1	0
chr17	29568093	29569233	SI_28427_VCaP_DMSO_H3K27Ac_peak_8892	TP53I13	0
chr17	29617558	29618091	SI_28427_VCaP_DMSO_H3K27Ac_peak_8894	CORO6	0
chr17	30116386	30117634	SI_28427_VCaP_DMSO_H3K27Ac_peak_8901	NSRP1	0
chr17	30333000	30333446	SI_28427_VCaP_DMSO_H3K27Ac_peak_8904	TMIGD1	0
chr17	30344029	30345706	SI_28427_VCaP_DMSO_H3K27Ac_peak_8905	TMIGD1	9971
chr17	30378998	30379729	SI_28427_VCaP_DMSO_H3K27Ac_peak_8906	CPD	0
chr17	30823707	30825219	SI_28427_VCaP_DMSO_H3K27Ac_peak_8915	CRLF3	0
chr17	30831289	30832503	SI_28427_VCaP_DMSO_H3K27Ac_peak_8916	ATAD5	0
chr17	31488047	31488809	SI_28427_VCaP_DMSO_H3K27Ac_peak_8926	RAB11FIP4	0
chr17	31549181	31550819	SI_28427_VCaP_DMSO_H3K27Ac_peak_8928	RAB11FIP4	10965
chr17	31558935	31559953	SI_28427_VCaP_DMSO_H3K27Ac_peak_8929	RAB11FIP4	20719
chr17	32341388	32342448	SI_28427_VCaP_DMSO_H3K27Ac_peak_8945	C17orf75	0
chr17	32349499	32350809	SI_28427_VCaP_DMSO_H3K27Ac_peak_8946	C17orf75	0
chr17	32349499	32350809	SI_28427_VCaP_DMSO_H3K27Ac_peak_8946	ZNF207	0
chr17	35567189	35568595	SI_28427_VCaP_DMSO_H3K27Ac_peak_8982	PEX12	6201
chr17	35578041	35579369	SI_28427_VCaP_DMSO_H3K27Ac_peak_8983	PEX12	0
chr17	35578041	35579369	SI_28427_VCaP_DMSO_H3K27Ac_peak_8983	AP2B1	0
chr17	35586743	35588065	SI_28427_VCaP_DMSO_H3K27Ac_peak_8984	AP2B1	0
chr17	35763934	35764856	SI_28427_VCaP_DMSO_H3K27Ac_peak_8987	TAF15	0
chr17	35763934	35764856	SI_28427_VCaP_DMSO_H3K27Ac_peak_8987	MMP28	0
chr17	35763934	35764856	SI_28427_VCaP_DMSO_H3K27Ac_peak_8987	C17orf50	0
chr17	35809067	35810614	SI_28427_VCaP_DMSO_H3K27Ac_peak_8989	TAF15	0
chr17	35930989	35931230	SI_28427_VCaP_DMSO_H3K27Ac_peak_8992	RDM1	217
chr17	36486051	36487222	SI_28427_VCaP_DMSO_H3K27Ac_peak_8998	ZNHIT3	0
chr17	36534042	36535562	SI_28427_VCaP_DMSO_H3K27Ac_peak_8999	MYO19	0
chr17	36534042	36535562	SI_28427_VCaP_DMSO_H3K27Ac_peak_8999	PIGW	0
chr17	36543834	36546135	SI_28427_VCaP_DMSO_H3K27Ac_peak_9000	GGNBP2	0
chr17	36591163	36592614	SI_28427_VCaP_DMSO_H3K27Ac_peak_9001	DHRS11	0
chr17	36600904	36601752	SI_28427_VCaP_DMSO_H3K27Ac_peak_9002	MRM1	0
chr17	36722053	36722821	SI_28427_VCaP_DMSO_H3K27Ac_peak_9005	MRM1	113083
chr17	36731457	36731921	SI_28427_VCaP_DMSO_H3K27Ac_peak_9006	MRM1	122487
chr17	37358622	37360469	SI_28427_VCaP_DMSO_H3K27Ac_peak_9018	ACACA	0
chr17	38327915	38329413	SI_28427_VCaP_DMSO_H3K27Ac_peak_9041	GPR179	0
chr17	38340928	38341827	SI_28427_VCaP_DMSO_H3K27Ac_peak_9042	GPR179	0
chr17	38351298	38352588	SI_28427_VCaP_DMSO_H3K27Ac_peak_9043	SOCS7	0
chr17	38357434	38359330	SI_28427_VCaP_DMSO_H3K27Ac_peak_9044	SOCS7	0
chr17	39199961	39201081	SI_28427_VCaP_DMSO_H3K27Ac_peak_9061	RPL19	0
chr17	39209220	39210215	SI_28427_VCaP_DMSO_H3K27Ac_peak_9062	STAC2	322
chr17	39617764	39618849	SI_28427_VCaP_DMSO_H3K27Ac_peak_9068	PPP1R1B	7892
chr17	39636873	39637573	SI_28427_VCaP_DMSO_H3K27Ac_peak_9069	STARD3	0
chr17	39668343	39668991	SI_28427_VCaP_DMSO_H3K27Ac_peak_9071	PNMT	0
chr17	39687790	39688925	SI_28427_VCaP_DMSO_H3K27Ac_peak_9072	PGAP3	0
chr17	39687790	39688925	SI_28427_VCaP_DMSO_H3K27Ac_peak_9072	ERBB2	0
chr17	39705974	39706309	SI_28427_VCaP_DMSO_H3K27Ac_peak_9073	ERBB2	0
chr17	40112621	40114183	SI_28427_VCaP_DMSO_H3K27Ac_peak_9086	MSL1	8116
chr17	40120987	40123241	SI_28427_VCaP_DMSO_H3K27Ac_peak_9087	MSL1	0
chr17	40316904	40318642	SI_28427_VCaP_DMSO_H3K27Ac_peak_9093	RARA	0
chr17	40341392	40342645	SI_28427_VCaP_DMSO_H3K27Ac_peak_9094	RARA	0
chr17	42535958	42536450	SI_28427_VCaP_DMSO_H3K27Ac_peak_9126	NAGLU	0
chr17	42554711	42555183	SI_28427_VCaP_DMSO_H3K27Ac_peak_9127	HSD17B1	0
chr17	42561835	42562858	SI_28427_VCaP_DMSO_H3K27Ac_peak_9128	COASY	0
chr17	42577950	42578230	SI_28427_VCaP_DMSO_H3K27Ac_peak_9129	PSMC3IP	120
chr17	42744260	42745038	SI_28427_VCaP_DMSO_H3K27Ac_peak_9134	EZH1	0
chr17	42761127	42761475	SI_28427_VCaP_DMSO_H3K27Ac_peak_9135	RAMP2	0
chr17	42772950	42774159	SI_28427_VCaP_DMSO_H3K27Ac_peak_9136	VPS25	0
chr17	42780363	42781093	SI_28427_VCaP_DMSO_H3K27Ac_peak_9137	WNK4	0
chr17	42823665	42824656	SI_28427_VCaP_DMSO_H3K27Ac_peak_9140	BECN1	0
chr17	42823665	42824656	SI_28427_VCaP_DMSO_H3K27Ac_peak_9140	PSME3	0
chr17	42832573	42833659	SI_28427_VCaP_DMSO_H3K27Ac_peak_9141	BECN1	0
chr17	42832573	42833659	SI_28427_VCaP_DMSO_H3K27Ac_peak_9141	PSME3	0
chr17	42980228	42981541	SI_28427_VCaP_DMSO_H3K27Ac_peak_9144	PTGES3L-AARSD1	0
chr17	42980228	42981541	SI_28427_VCaP_DMSO_H3K27Ac_peak_9144	PTGES3L	0
chr17	42980228	42981541	SI_28427_VCaP_DMSO_H3K27Ac_peak_9144	RUNDC1	0
chr17	42997767	42999606	SI_28427_VCaP_DMSO_H3K27Ac_peak_9145	RPL27	0
chr17	43010623	43011408	SI_28427_VCaP_DMSO_H3K27Ac_peak_9146	IFI35	0
chr17	43021002	43022238	SI_28427_VCaP_DMSO_H3K27Ac_peak_9147	VAT1	0
chr17	43984054	43984504	SI_28427_VCaP_DMSO_H3K27Ac_peak_9168	PYY	0
chr17	43994872	43995312	SI_28427_VCaP_DMSO_H3K27Ac_peak_9169	PYY	0
chr17	44007175	44007762	SI_28427_VCaP_DMSO_H3K27Ac_peak_9170	NAGS	0
chr17	44014134	44014874	SI_28427_VCaP_DMSO_H3K27Ac_peak_9171	TMEM101	0
chr17	44066112	44067144	SI_28427_VCaP_DMSO_H3K27Ac_peak_9172	LSM12	0
chr17	44070184	44071185	SI_28427_VCaP_DMSO_H3K27Ac_peak_9173	G6PC3	0
chr17	44076593	44077671	SI_28427_VCaP_DMSO_H3K27Ac_peak_9174	HDAC5	0
chr17	44123094	44124360	SI_28427_VCaP_DMSO_H3K27Ac_peak_9175	HDAC5	0
chr17	44186101	44187610	SI_28427_VCaP_DMSO_H3K27Ac_peak_9177	TMUB2	0
chr17	44199050	44201063	SI_28427_VCaP_DMSO_H3K27Ac_peak_9178	ATXN7L3	0
chr17	44307043	44308299	SI_28427_VCaP_DMSO_H3K27Ac_peak_9181	RUNDC3A	115
chr17	44314816	44315379	SI_28427_VCaP_DMSO_H3K27Ac_peak_9182	RUNDC3A	0
chr17	44323907	44324809	SI_28427_VCaP_DMSO_H3K27Ac_peak_9183	SLC25A39	0
chr17	45050295	45052433	SI_28427_VCaP_DMSO_H3K27Ac_peak_9194	DCAKD	0
chr17	45050295	45052433	SI_28427_VCaP_DMSO_H3K27Ac_peak_9194	NMT1	0
chr17	45060676	45061570	SI_28427_VCaP_DMSO_H3K27Ac_peak_9195	DCAKD	0
chr17	45060676	45061570	SI_28427_VCaP_DMSO_H3K27Ac_peak_9195	NMT1	0
chr17	45132084	45133167	SI_28427_VCaP_DMSO_H3K27Ac_peak_9196	PLCD3	0
chr17	45132084	45133167	SI_28427_VCaP_DMSO_H3K27Ac_peak_9196	ACBD4	0
chr17	45147193	45148239	SI_28427_VCaP_DMSO_H3K27Ac_peak_9197	HEXIM1	264
chr17	45149362	45149672	SI_28427_VCaP_DMSO_H3K27Ac_peak_9198	HEXIM1	0
chr17	45160591	45161535	SI_28427_VCaP_DMSO_H3K27Ac_peak_9199	HEXIM2	0
chr17	45240832	45241599	SI_28427_VCaP_DMSO_H3K27Ac_peak_9200	FMNL1	0
chr17	45247323	45248776	SI_28427_VCaP_DMSO_H3K27Ac_peak_9201	FMNL1	4
chr17	45893841	45894919	SI_28427_VCaP_DMSO_H3K27Ac_peak_9209	MAPT	0
chr17	45902862	45903528	SI_28427_VCaP_DMSO_H3K27Ac_peak_9210	MAPT	0
chr17	46192594	46194002	SI_28427_VCaP_DMSO_H3K27Ac_peak_9214	KANSL1	0
chr17	47821615	47822162	SI_28427_VCaP_DMSO_H3K27Ac_peak_9246	OSBPL7	0
chr17	47830250	47831937	SI_28427_VCaP_DMSO_H3K27Ac_peak_9247	MRPL10	0
chr17	47830250	47831937	SI_28427_VCaP_DMSO_H3K27Ac_peak_9247	LRRC46	0
chr17	47840865	47841776	SI_28427_VCaP_DMSO_H3K27Ac_peak_9248	SCRN2	0
chr17	47850730	47851529	SI_28427_VCaP_DMSO_H3K27Ac_peak_9249	SP6	0
chr17	47882896	47883988	SI_28427_VCaP_DMSO_H3K27Ac_peak_9250	SP2	12163
chr17	47895354	47896840	SI_28427_VCaP_DMSO_H3K27Ac_peak_9251	SP2	0
chr17	47940954	47942237	SI_28427_VCaP_DMSO_H3K27Ac_peak_9252	PNPO	0
chr17	47949210	47950623	SI_28427_VCaP_DMSO_H3K27Ac_peak_9253	PNPO	0
chr17	47955360	47956376	SI_28427_VCaP_DMSO_H3K27Ac_peak_9254	PRR15L	0
chr17	49568169	49568423	SI_28427_VCaP_DMSO_H3K27Ac_peak_9287	NXPH3	7436
chr17	49575876	49576237	SI_28427_VCaP_DMSO_H3K27Ac_peak_9288	NXPH3	0
chr17	49585373	49585612	SI_28427_VCaP_DMSO_H3K27Ac_peak_9289	NXPH3	1547
chr17	49596556	49597437	SI_28427_VCaP_DMSO_H3K27Ac_peak_9290	SPOP	1448
chr17	49677262	49677996	SI_28427_VCaP_DMSO_H3K27Ac_peak_9291	SPOP	0
chr17	49688359	49689429	SI_28427_VCaP_DMSO_H3K27Ac_peak_9292	SPOP	10126
chr17	49694767	49695490	SI_28427_VCaP_DMSO_H3K27Ac_peak_9293	SLC35B1	5445
chr17	49707276	49708606	SI_28427_VCaP_DMSO_H3K27Ac_peak_9294	SLC35B1	0
chr17	50149194	50151490	SI_28427_VCaP_DMSO_H3K27Ac_peak_9303	PPP1R9B	0
chr17	50531917	50533128	SI_28427_VCaP_DMSO_H3K27Ac_peak_9311	EPN3	0
chr17	50534103	50534371	SI_28427_VCaP_DMSO_H3K27Ac_peak_9312	EPN3	0
chr17	50542276	50543604	SI_28427_VCaP_DMSO_H3K27Ac_peak_9313	EPN3	0
chr17	50542276	50543604	SI_28427_VCaP_DMSO_H3K27Ac_peak_9313	SPATA20	0
chr17	50707351	50708922	SI_28427_VCaP_DMSO_H3K27Ac_peak_9315	ANKRD40	0
chr17	50718993	50720199	SI_28427_VCaP_DMSO_H3K27Ac_peak_9316	LUC7L3	0
chr17	50930984	50931923	SI_28427_VCaP_DMSO_H3K27Ac_peak_9324	SPAG9	30252
chr17	50944047	50945325	SI_28427_VCaP_DMSO_H3K27Ac_peak_9325	SPAG9	16850
chr17	50953927	50954848	SI_28427_VCaP_DMSO_H3K27Ac_peak_9326	SPAG9	7327
chr17	50961897	50962257	SI_28427_VCaP_DMSO_H3K27Ac_peak_9327	SPAG9	0
chr17	51152780	51154146	SI_28427_VCaP_DMSO_H3K27Ac_peak_9330	NME1	0
chr17	51152780	51154146	SI_28427_VCaP_DMSO_H3K27Ac_peak_9330	NME1-NME2	0
chr17	51165825	51167177	SI_28427_VCaP_DMSO_H3K27Ac_peak_9331	NME1-NME2	0
chr17	51165825	51167177	SI_28427_VCaP_DMSO_H3K27Ac_peak_9331	NME2	0
chr17	55421233	55421924	SI_28427_VCaP_DMSO_H3K27Ac_peak_9344	MMD	0
chr17	57356882	57358699	SI_28427_VCaP_DMSO_H3K27Ac_peak_9358	MSI2	0
chr17	57850311	57850718	SI_28427_VCaP_DMSO_H3K27Ac_peak_9360	MRPS23	256
chr17	57861760	57862002	SI_28427_VCaP_DMSO_H3K27Ac_peak_9361	CUEDC1	0
chr17	59828719	59830171	SI_28427_VCaP_DMSO_H3K27Ac_peak_9394	VMP1	0
chr17	59836985	59839651	SI_28427_VCaP_DMSO_H3K27Ac_peak_9395	VMP1	0
chr17	64965374	64966517	SI_28427_VCaP_DMSO_H3K27Ac_peak_9446	GNA13	44199
chr17	64974909	64976418	SI_28427_VCaP_DMSO_H3K27Ac_peak_9447	GNA13	34298
chr17	72467538	72468189	SI_28427_VCaP_DMSO_H3K27Ac_peak_9495	SLC39A11	177761
chr17	72477156	72478265	SI_28427_VCaP_DMSO_H3K27Ac_peak_9496	SLC39A11	167685
chr17	72501375	72501924	SI_28427_VCaP_DMSO_H3K27Ac_peak_9497	SLC39A11	144026
chr17	73192515	73193369	SI_28427_VCaP_DMSO_H3K27Ac_peak_9503	COG1	0
chr17	73230979	73233002	SI_28427_VCaP_DMSO_H3K27Ac_peak_9504	FAM104A	0
chr17	73230979	73233002	SI_28427_VCaP_DMSO_H3K27Ac_peak_9504	C17orf80	0
chr17	74431068	74432801	SI_28427_VCaP_DMSO_H3K27Ac_peak_9514	GPRC5C	0
chr17	74442980	74443770	SI_28427_VCaP_DMSO_H3K27Ac_peak_9515	GPRC5C	0
chr17	74453577	74454431	SI_28427_VCaP_DMSO_H3K27Ac_peak_9516	GPRC5C	1925
chr17	74971741	74972710	SI_28427_VCaP_DMSO_H3K27Ac_peak_9522	HID1	0
chr17	74981754	74983059	SI_28427_VCaP_DMSO_H3K27Ac_peak_9523	CDR2L	4574
chr17	74987686	74989171	SI_28427_VCaP_DMSO_H3K27Ac_peak_9524	CDR2L	0
chr17	75110020	75110247	SI_28427_VCaP_DMSO_H3K27Ac_peak_9528	ARMC7	0
chr17	75261065	75262318	SI_28427_VCaP_DMSO_H3K27Ac_peak_9532	GGA3	0
chr17	75261065	75262318	SI_28427_VCaP_DMSO_H3K27Ac_peak_9532	MRPS7	0
chr17	75270379	75271801	SI_28427_VCaP_DMSO_H3K27Ac_peak_9533	MIF4GD	0
chr17	75393432	75393719	SI_28427_VCaP_DMSO_H3K27Ac_peak_9535	GRB2	0
chr17	75405152	75405543	SI_28427_VCaP_DMSO_H3K27Ac_peak_9536	GRB2	0
chr17	75516087	75516371	SI_28427_VCaP_DMSO_H3K27Ac_peak_9538	TSEN54	0
chr17	75524726	75526760	SI_28427_VCaP_DMSO_H3K27Ac_peak_9539	TSEN54	0
chr17	75524726	75526760	SI_28427_VCaP_DMSO_H3K27Ac_peak_9539	LLGL2	0
chr17	75779182	75779722	SI_28427_VCaP_DMSO_H3K27Ac_peak_9545	H3F3B	0
chr17	75784834	75785640	SI_28427_VCaP_DMSO_H3K27Ac_peak_9546	H3F3B	0
chr17	75784834	75785640	SI_28427_VCaP_DMSO_H3K27Ac_peak_9546	UNK	0
chr17	75895639	75897311	SI_28427_VCaP_DMSO_H3K27Ac_peak_9550	TRIM65	0
chr17	75903992	75905347	SI_28427_VCaP_DMSO_H3K27Ac_peak_9551	MRPL38	0
chr17	75903992	75905347	SI_28427_VCaP_DMSO_H3K27Ac_peak_9551	AC087289.3	0
chr17	75909952	75910421	SI_28427_VCaP_DMSO_H3K27Ac_peak_9552	AC087289.3	0
chr17	75909952	75910421	SI_28427_VCaP_DMSO_H3K27Ac_peak_9552	FBF1	0
chr17	76160929	76161660	SI_28427_VCaP_DMSO_H3K27Ac_peak_9560	RNF157	0
chr17	76172953	76174888	SI_28427_VCaP_DMSO_H3K27Ac_peak_9561	RNF157	0
chr17	76501271	76502104	SI_28427_VCaP_DMSO_H3K27Ac_peak_9570	RHBDF2	0
chr17	76671315	76672299	SI_28427_VCaP_DMSO_H3K27Ac_peak_9576	MXRA7	253
chr17	76726022	76727717	SI_28427_VCaP_DMSO_H3K27Ac_peak_9578	JMJD6	0
chr17	76726022	76727717	SI_28427_VCaP_DMSO_H3K27Ac_peak_9578	METTL23	0
chr17	76736576	76737902	SI_28427_VCaP_DMSO_H3K27Ac_peak_9579	AC005837.2	0
chr17	76736576	76737902	SI_28427_VCaP_DMSO_H3K27Ac_peak_9579	SRSF2	0
chr17	76736576	76737902	SI_28427_VCaP_DMSO_H3K27Ac_peak_9579	MFSD11	0
chr17	77088199	77089420	SI_28427_VCaP_DMSO_H3K27Ac_peak_9582	SEC14L1	0
chr17	77451023	77452028	SI_28427_VCaP_DMSO_H3K27Ac_peak_9591	2021-09-09	0
chr17	77454165	77454518	SI_28427_VCaP_DMSO_H3K27Ac_peak_9592	2021-09-09	0
chr17	77460609	77462136	SI_28427_VCaP_DMSO_H3K27Ac_peak_9593	2021-09-09	0
chr17	78105303	78106248	SI_28427_VCaP_DMSO_H3K27Ac_peak_9602	TNRC6C	0
chr17	78114403	78115589	SI_28427_VCaP_DMSO_H3K27Ac_peak_9603	TMC6	0
chr17	78127909	78128600	SI_28427_VCaP_DMSO_H3K27Ac_peak_9604	TMC6	0
chr17	78839513	78841700	SI_28427_VCaP_DMSO_H3K27Ac_peak_9622	USP36	0
chr17	79828931	79829987	SI_28427_VCaP_DMSO_H3K27Ac_peak_9640	CBX4	3170
chr17	79831328	79831601	SI_28427_VCaP_DMSO_H3K27Ac_peak_9641	CBX4	1556
chr17	79837147	79837373	SI_28427_VCaP_DMSO_H3K27Ac_peak_9642	CBX4	0
chr17	79843765	79844589	SI_28427_VCaP_DMSO_H3K27Ac_peak_9643	CBX4	4337
chr17	79851747	79852343	SI_28427_VCaP_DMSO_H3K27Ac_peak_9644	CBX4	12319
chr17	79992009	79993895	SI_28427_VCaP_DMSO_H3K27Ac_peak_9652	TBC1D16	0
chr17	80005680	80006334	SI_28427_VCaP_DMSO_H3K27Ac_peak_9653	TBC1D16	0
chr17	80030461	80031331	SI_28427_VCaP_DMSO_H3K27Ac_peak_9654	TBC1D16	0
chr17	80035529	80037304	SI_28427_VCaP_DMSO_H3K27Ac_peak_9655	TBC1D16	0
chr17	80035529	80037304	SI_28427_VCaP_DMSO_H3K27Ac_peak_9655	CCDC40	0
chr17	80260028	80261504	SI_28427_VCaP_DMSO_H3K27Ac_peak_9664	RNF213	0
chr17	81365094	81366462	SI_28427_VCaP_DMSO_H3K27Ac_peak_9695	BAHCC1	29014
chr17	81379388	81379696	SI_28427_VCaP_DMSO_H3K27Ac_peak_9696	BAHCC1	15780
chr17	81386684	81387904	SI_28427_VCaP_DMSO_H3K27Ac_peak_9697	BAHCC1	7572
chr17	81393011	81393968	SI_28427_VCaP_DMSO_H3K27Ac_peak_9698	BAHCC1	1508
chr17	81553510	81554098	SI_28427_VCaP_DMSO_H3K27Ac_peak_9702	FAAP100	0
chr17	81666078	81667216	SI_28427_VCaP_DMSO_H3K27Ac_peak_9704	OXLD1	0
chr17	81666078	81667216	SI_28427_VCaP_DMSO_H3K27Ac_peak_9704	CCDC137	0
chr17	81702648	81703855	SI_28427_VCaP_DMSO_H3K27Ac_peak_9706	HGS	0
chr17	81702648	81703855	SI_28427_VCaP_DMSO_H3K27Ac_peak_9706	MRPL12	0
chr17	81702648	81703855	SI_28427_VCaP_DMSO_H3K27Ac_peak_9706	AC139530.2	0
chr17	81711986	81714173	SI_28427_VCaP_DMSO_H3K27Ac_peak_9707	AC139530.2	0
chr17	81711986	81714173	SI_28427_VCaP_DMSO_H3K27Ac_peak_9707	SLC25A10	0
chr17	81822123	81822500	SI_28427_VCaP_DMSO_H3K27Ac_peak_9709	MCRIP1	0
chr17	81832426	81833916	SI_28427_VCaP_DMSO_H3K27Ac_peak_9710	MCRIP1	0
chr17	81832426	81833916	SI_28427_VCaP_DMSO_H3K27Ac_peak_9710	PPP1R27	0
chr17	81859758	81861636	SI_28427_VCaP_DMSO_H3K27Ac_peak_9712	P4HB	0
chr17	81870706	81872243	SI_28427_VCaP_DMSO_H3K27Ac_peak_9713	ARHGDIA	0
chr17	81890671	81892298	SI_28427_VCaP_DMSO_H3K27Ac_peak_9714	ALYREF	0
chr17	81890671	81892298	SI_28427_VCaP_DMSO_H3K27Ac_peak_9714	ANAPC11	0
chr17	81910781	81911232	SI_28427_VCaP_DMSO_H3K27Ac_peak_9715	PCYT2	0
chr17	81917502	81918902	SI_28427_VCaP_DMSO_H3K27Ac_peak_9716	SIRT7	0
chr17	81917502	81918902	SI_28427_VCaP_DMSO_H3K27Ac_peak_9716	MAFG	0
chr17	81926765	81928676	SI_28427_VCaP_DMSO_H3K27Ac_peak_9717	MAFG	0
chr17	81936778	81937848	SI_28427_VCaP_DMSO_H3K27Ac_peak_9718	PYCR1	0
chr17	82021528	82023696	SI_28427_VCaP_DMSO_H3K27Ac_peak_9721	CENPX	0
chr17	82021528	82023696	SI_28427_VCaP_DMSO_H3K27Ac_peak_9721	LRRC45	0
chr17	82030695	82032311	SI_28427_VCaP_DMSO_H3K27Ac_peak_9722	LRRC45	0
chr17	82030695	82032311	SI_28427_VCaP_DMSO_H3K27Ac_peak_9722	RAC3	0
chr17	82036897	82038222	SI_28427_VCaP_DMSO_H3K27Ac_peak_9723	DCXR	0
chr17	82051343	82052666	SI_28427_VCaP_DMSO_H3K27Ac_peak_9724	RFNG	0
chr17	82051343	82052666	SI_28427_VCaP_DMSO_H3K27Ac_peak_9724	GPS1	0
chr17	82061174	82061419	SI_28427_VCaP_DMSO_H3K27Ac_peak_9725	DUS1L	0
chr17	82064996	82066146	SI_28427_VCaP_DMSO_H3K27Ac_peak_9726	DUS1L	0
chr17	82133041	82135258	SI_28427_VCaP_DMSO_H3K27Ac_peak_9729	CCDC57	0
chr17	82151710	82153918	SI_28427_VCaP_DMSO_H3K27Ac_peak_9730	CCDC57	0
chr17	82292389	82293134	SI_28427_VCaP_DMSO_H3K27Ac_peak_9737	CSNK1D	18659
chr17	82297361	82298744	SI_28427_VCaP_DMSO_H3K27Ac_peak_9738	CD7	16125
chr17	82635918	82637624	SI_28427_VCaP_DMSO_H3K27Ac_peak_9753	FOXK2	0
chr17	82635918	82637624	SI_28427_VCaP_DMSO_H3K27Ac_peak_9753	WDR45B	0
chr17	82646794	82648375	SI_28427_VCaP_DMSO_H3K27Ac_peak_9754	WDR45B	0
chr17	82654697	82655602	SI_28427_VCaP_DMSO_H3K27Ac_peak_9755	RAB40B	0
chr17	83051507	83053239	SI_28427_VCaP_DMSO_H3K27Ac_peak_9767	B3GNTL1	0
chr17	83064581	83065517	SI_28427_VCaP_DMSO_H3K27Ac_peak_9768	B3GNTL1	12772
chr17	83079124	83081067	SI_28427_VCaP_DMSO_H3K27Ac_peak_9769	METRNL	0
chr17	83088485	83090024	SI_28427_VCaP_DMSO_H3K27Ac_peak_9770	METRNL	0
chr18	21599747	21600637	SI_28427_VCaP_DMSO_H3K27Ac_peak_9889	ESCO1	0
chr18	21611995	21612991	SI_28427_VCaP_DMSO_H3K27Ac_peak_9890	SNRPD1	0
chr18	23495437	23496403	SI_28427_VCaP_DMSO_H3K27Ac_peak_9907	RMC1	7068
chr18	23502629	23503836	SI_28427_VCaP_DMSO_H3K27Ac_peak_9908	RMC1	0
chr18	23688982	23690127	SI_28427_VCaP_DMSO_H3K27Ac_peak_9911	LAMA3	0
chr18	24051036	24052325	SI_28427_VCaP_DMSO_H3K27Ac_peak_9916	TTC39C	0
chr18	35344048	35345891	SI_28427_VCaP_DMSO_H3K27Ac_peak_9960	ZNF24	0
chr18	44679232	44680616	SI_28427_VCaP_DMSO_H3K27Ac_peak_9987	SETBP1	0
chr18	44839639	44840576	SI_28427_VCaP_DMSO_H3K27Ac_peak_9990	SETBP1	0
chr18	48538776	48539556	SI_28427_VCaP_DMSO_H3K27Ac_peak_10019	CTIF	0
chr18	54766212	54767785	SI_28427_VCaP_DMSO_H3K27Ac_peak_10061	RAB27B	0
chr18	54777860	54778316	SI_28427_VCaP_DMSO_H3K27Ac_peak_10062	RAB27B	0
chr18	65859464	65859955	SI_28427_VCaP_DMSO_H3K27Ac_peak_10113	CDH7	0
chr18	74282041	74284831	SI_28427_VCaP_DMSO_H3K27Ac_peak_10134	CYB5A	0
chr18	74291127	74291865	SI_28427_VCaP_DMSO_H3K27Ac_peak_10135	CYB5A	0
chr18	79941243	79942376	SI_28427_VCaP_DMSO_H3K27Ac_peak_10175	PQLC1	0
chr18	79950970	79952164	SI_28427_VCaP_DMSO_H3K27Ac_peak_10176	PQLC1	0
chr18	79964263	79965526	SI_28427_VCaP_DMSO_H3K27Ac_peak_10177	HSBP1L1	0
chr19	912998	913631	SI_28427_VCaP_DMSO_H3K27Ac_peak_10204	R3HDM4	0
chr19	925427	926656	SI_28427_VCaP_DMSO_H3K27Ac_peak_10205	ARID3A	0
chr19	935199	935486	SI_28427_VCaP_DMSO_H3K27Ac_peak_10206	ARID3A	0
chr19	940602	941459	SI_28427_VCaP_DMSO_H3K27Ac_peak_10207	ARID3A	0
chr19	1020013	1022045	SI_28427_VCaP_DMSO_H3K27Ac_peak_10209	TMEM259	0
chr19	1026334	1027015	SI_28427_VCaP_DMSO_H3K27Ac_peak_10210	CNN2	0
chr19	1042050	1042785	SI_28427_VCaP_DMSO_H3K27Ac_peak_10211	ABCA7	0
chr19	1082877	1083139	SI_28427_VCaP_DMSO_H3K27Ac_peak_10212	ARHGAP45	0
chr19	1094828	1095325	SI_28427_VCaP_DMSO_H3K27Ac_peak_10213	POLR2E	0
chr19	1103540	1105034	SI_28427_VCaP_DMSO_H3K27Ac_peak_10214	GPX4	0
chr19	1111463	1112629	SI_28427_VCaP_DMSO_H3K27Ac_peak_10215	SBNO2	0
chr19	1173337	1174631	SI_28427_VCaP_DMSO_H3K27Ac_peak_10217	SBNO2	0
chr19	1241926	1242214	SI_28427_VCaP_DMSO_H3K27Ac_peak_10218	ATP5F1D	0
chr19	1248172	1250047	SI_28427_VCaP_DMSO_H3K27Ac_peak_10219	MIDN	0
chr19	1260385	1261925	SI_28427_VCaP_DMSO_H3K27Ac_peak_10220	CIRBP	0
chr19	1269358	1270398	SI_28427_VCaP_DMSO_H3K27Ac_peak_10221	CIRBP	0
chr19	1275118	1276375	SI_28427_VCaP_DMSO_H3K27Ac_peak_10222	C19orf24	0
chr19	1383638	1385074	SI_28427_VCaP_DMSO_H3K27Ac_peak_10224	NDUFS7	0
chr19	1400586	1401538	SI_28427_VCaP_DMSO_H3K27Ac_peak_10225	GAMT	0
chr19	1407030	1408526	SI_28427_VCaP_DMSO_H3K27Ac_peak_10226	DAZAP1	0
chr19	1591574	1592660	SI_28427_VCaP_DMSO_H3K27Ac_peak_10232	MBD3	0
chr19	1591574	1592660	SI_28427_VCaP_DMSO_H3K27Ac_peak_10232	AC005943.1	0
chr19	1604861	1606302	SI_28427_VCaP_DMSO_H3K27Ac_peak_10233	AC005943.1	0
chr19	1604861	1606302	SI_28427_VCaP_DMSO_H3K27Ac_peak_10233	UQCR11	0
chr19	1864346	1864764	SI_28427_VCaP_DMSO_H3K27Ac_peak_10237	KLF16	779
chr19	1873332	1874056	SI_28427_VCaP_DMSO_H3K27Ac_peak_10238	ABHD17A	2755
chr19	1875372	1876546	SI_28427_VCaP_DMSO_H3K27Ac_peak_10239	ABHD17A	265
chr19	1884745	1885312	SI_28427_VCaP_DMSO_H3K27Ac_peak_10240	ABHD17A	0
chr19	1904343	1905999	SI_28427_VCaP_DMSO_H3K27Ac_peak_10241	SCAMP4	0
chr19	1904343	1905999	SI_28427_VCaP_DMSO_H3K27Ac_peak_10241	ADAT3	0
chr19	2032118	2032352	SI_28427_VCaP_DMSO_H3K27Ac_peak_10244	BTBD2	0
chr19	2041389	2042786	SI_28427_VCaP_DMSO_H3K27Ac_peak_10245	MKNK2	0
chr19	2050215	2051176	SI_28427_VCaP_DMSO_H3K27Ac_peak_10246	MKNK2	0
chr19	2061030	2061554	SI_28427_VCaP_DMSO_H3K27Ac_peak_10247	MOB3A	9485
chr19	2479020	2479273	SI_28427_VCaP_DMSO_H3K27Ac_peak_10257	GADD45B	762
chr19	2495028	2496150	SI_28427_VCaP_DMSO_H3K27Ac_peak_10258	GNG7	15070
chr19	2506847	2507822	SI_28427_VCaP_DMSO_H3K27Ac_peak_10259	GNG7	3398
chr19	2588580	2588813	SI_28427_VCaP_DMSO_H3K27Ac_peak_10262	GNG7	0
chr19	2591527	2591768	SI_28427_VCaP_DMSO_H3K27Ac_peak_10263	GNG7	0
chr19	2602765	2603080	SI_28427_VCaP_DMSO_H3K27Ac_peak_10264	GNG7	0
chr19	2782536	2783840	SI_28427_VCaP_DMSO_H3K27Ac_peak_10267	SGTA	0
chr19	2785670	2786112	SI_28427_VCaP_DMSO_H3K27Ac_peak_10268	THOP1	0
chr19	2795661	2796178	SI_28427_VCaP_DMSO_H3K27Ac_peak_10269	THOP1	0
chr19	2944643	2945409	SI_28427_VCaP_DMSO_H3K27Ac_peak_10274	ZNF77	0
chr19	2950291	2950581	SI_28427_VCaP_DMSO_H3K27Ac_peak_10275	ZNF77	5321
chr19	2953542	2953793	SI_28427_VCaP_DMSO_H3K27Ac_peak_10276	ZNF77	8572
chr19	5961925	5962653	SI_28427_VCaP_DMSO_H3K27Ac_peak_10320	RANBP3	0
chr19	5977774	5978577	SI_28427_VCaP_DMSO_H3K27Ac_peak_10321	RANBP3	0
chr19	7488788	7489355	SI_28427_VCaP_DMSO_H3K27Ac_peak_10339	PEX11G	0
chr19	11339261	11339577	SI_28427_VCaP_DMSO_H3K27Ac_peak_10389	RAB3D	0
chr19	11346024	11346291	SI_28427_VCaP_DMSO_H3K27Ac_peak_10390	RAB3D	0
chr19	11346024	11346291	SI_28427_VCaP_DMSO_H3K27Ac_peak_10390	TMEM205	0
chr19	11346024	11346291	SI_28427_VCaP_DMSO_H3K27Ac_peak_10390	CCDC159	0
chr19	11373976	11376141	SI_28427_VCaP_DMSO_H3K27Ac_peak_10391	SWSAP1	0
chr19	11380676	11382223	SI_28427_VCaP_DMSO_H3K27Ac_peak_10392	EPOR	0
chr19	12325372	12326528	SI_28427_VCaP_DMSO_H3K27Ac_peak_10422	ZNF563	0
chr19	12332628	12333568	SI_28427_VCaP_DMSO_H3K27Ac_peak_10423	ZNF563	0
chr19	12669238	12670032	SI_28427_VCaP_DMSO_H3K27Ac_peak_10431	AC010422.5	0
chr19	12669238	12670032	SI_28427_VCaP_DMSO_H3K27Ac_peak_10431	WDR83	0
chr19	12669238	12670032	SI_28427_VCaP_DMSO_H3K27Ac_peak_10431	WDR83OS	0
chr19	12669238	12670032	SI_28427_VCaP_DMSO_H3K27Ac_peak_10431	AC010422.8	0
chr19	12681405	12682311	SI_28427_VCaP_DMSO_H3K27Ac_peak_10432	AC010422.8	0
chr19	12681405	12682311	SI_28427_VCaP_DMSO_H3K27Ac_peak_10432	DHPS	0
chr19	12774819	12776253	SI_28427_VCaP_DMSO_H3K27Ac_peak_10437	HOOK2	0
chr19	12782311	12782905	SI_28427_VCaP_DMSO_H3K27Ac_peak_10438	HOOK2	0
chr19	12791692	12794066	SI_28427_VCaP_DMSO_H3K27Ac_peak_10439	HOOK2	0
chr19	12791692	12794066	SI_28427_VCaP_DMSO_H3K27Ac_peak_10439	JUNB	0
chr19	12801279	12801508	SI_28427_VCaP_DMSO_H3K27Ac_peak_10440	HOOK2	0
chr19	12801279	12801508	SI_28427_VCaP_DMSO_H3K27Ac_peak_10440	PRDX2	0
chr19	12806685	12807420	SI_28427_VCaP_DMSO_H3K27Ac_peak_10441	HOOK2	0
chr19	12806685	12807420	SI_28427_VCaP_DMSO_H3K27Ac_peak_10441	THSD8	0
chr19	12806685	12807420	SI_28427_VCaP_DMSO_H3K27Ac_peak_10441	RNASEH2A	0
chr19	12912752	12913780	SI_28427_VCaP_DMSO_H3K27Ac_peak_10445	GCDH	0
chr19	12912752	12913780	SI_28427_VCaP_DMSO_H3K27Ac_peak_10445	SYCE2	0
chr19	12933342	12933957	SI_28427_VCaP_DMSO_H3K27Ac_peak_10446	FARSA	0
chr19	12938661	12939282	SI_28427_VCaP_DMSO_H3K27Ac_peak_10447	CALR	0
chr19	12945404	12946634	SI_28427_VCaP_DMSO_H3K27Ac_peak_10448	RAD23A	0
chr19	12956840	12957927	SI_28427_VCaP_DMSO_H3K27Ac_peak_10449	GADD45GIP1	0
chr19	12965299	12965699	SI_28427_VCaP_DMSO_H3K27Ac_peak_10450	DAND5	0
chr19	16067105	16068492	SI_28427_VCaP_DMSO_H3K27Ac_peak_10514	TPM4	0
chr19	16078494	16079874	SI_28427_VCaP_DMSO_H3K27Ac_peak_10515	TPM4	0
chr19	16099871	16100097	SI_28427_VCaP_DMSO_H3K27Ac_peak_10516	TPM4	0
chr19	16111905	16112710	SI_28427_VCaP_DMSO_H3K27Ac_peak_10517	RAB8A	0
chr19	16185457	16185889	SI_28427_VCaP_DMSO_H3K27Ac_peak_10519	FAM32A	0
chr19	16197263	16198434	SI_28427_VCaP_DMSO_H3K27Ac_peak_10520	AP1M1	0
chr19	16209950	16210945	SI_28427_VCaP_DMSO_H3K27Ac_peak_10521	AP1M1	0
chr19	16571746	16573032	SI_28427_VCaP_DMSO_H3K27Ac_peak_10529	AC008764.1	0
chr19	16571746	16573032	SI_28427_VCaP_DMSO_H3K27Ac_peak_10529	SLC35E1	0
chr19	16652663	16654306	SI_28427_VCaP_DMSO_H3K27Ac_peak_10532	AC008764.4	0
chr19	16652663	16654306	SI_28427_VCaP_DMSO_H3K27Ac_peak_10532	SMIM7	0
chr19	16659012	16661399	SI_28427_VCaP_DMSO_H3K27Ac_peak_10533	AC008764.4	0
chr19	16659012	16661399	SI_28427_VCaP_DMSO_H3K27Ac_peak_10533	SMIM7	0
chr19	16659012	16661399	SI_28427_VCaP_DMSO_H3K27Ac_peak_10533	TMEM38A	0
chr19	16956925	16958108	SI_28427_VCaP_DMSO_H3K27Ac_peak_10541	CPAMD8	0
chr19	17074998	17076343	SI_28427_VCaP_DMSO_H3K27Ac_peak_10545	HAUS8	0
chr19	17074998	17076343	SI_28427_VCaP_DMSO_H3K27Ac_peak_10545	MYO9B	0
chr19	17214878	17216047	SI_28427_VCaP_DMSO_H3K27Ac_peak_10547	USE1	0
chr19	17225850	17226966	SI_28427_VCaP_DMSO_H3K27Ac_peak_10548	OCEL1	0
chr19	17234980	17236690	SI_28427_VCaP_DMSO_H3K27Ac_peak_10549	NR2F6	0
chr19	17234980	17236690	SI_28427_VCaP_DMSO_H3K27Ac_peak_10549	AC010646.1	0
chr19	17244192	17245382	SI_28427_VCaP_DMSO_H3K27Ac_peak_10550	NR2F6	0
chr19	17244192	17245382	SI_28427_VCaP_DMSO_H3K27Ac_peak_10550	AC010646.1	0
chr19	17328185	17328863	SI_28427_VCaP_DMSO_H3K27Ac_peak_10554	ANO8	0
chr19	17336727	17338179	SI_28427_VCaP_DMSO_H3K27Ac_peak_10555	GTPBP3	0
chr19	18152137	18153957	SI_28427_VCaP_DMSO_H3K27Ac_peak_10572	PIK3R2	0
chr19	18152137	18153957	SI_28427_VCaP_DMSO_H3K27Ac_peak_10572	AC007192.1	0
chr19	18161015	18161310	SI_28427_VCaP_DMSO_H3K27Ac_peak_10573	PIK3R2	0
chr19	18161015	18161310	SI_28427_VCaP_DMSO_H3K27Ac_peak_10573	AC007192.1	0
chr19	18191835	18193791	SI_28427_VCaP_DMSO_H3K27Ac_peak_10574	MPV17L2	0
chr19	18203037	18203427	SI_28427_VCaP_DMSO_H3K27Ac_peak_10575	RAB3A	0
chr19	18204452	18205222	SI_28427_VCaP_DMSO_H3K27Ac_peak_10576	RAB3A	379
chr19	18280029	18282786	SI_28427_VCaP_DMSO_H3K27Ac_peak_10578	JUND	0
chr19	18291817	18293000	SI_28427_VCaP_DMSO_H3K27Ac_peak_10579	JUND	10196
chr19	18322771	18323816	SI_28427_VCaP_DMSO_H3K27Ac_peak_10580	LSM4	0
chr19	18328709	18329532	SI_28427_VCaP_DMSO_H3K27Ac_peak_10581	LSM4	5436
chr19	18761964	18762589	SI_28427_VCaP_DMSO_H3K27Ac_peak_10599	CRTC1	0
chr19	19032843	19034189	SI_28427_VCaP_DMSO_H3K27Ac_peak_10604	SUGP2	0
chr19	19032843	19034189	SI_28427_VCaP_DMSO_H3K27Ac_peak_10604	ARMC6	0
chr19	19045713	19046651	SI_28427_VCaP_DMSO_H3K27Ac_peak_10605	ARMC6	0
chr19	29715084	29715816	SI_28427_VCaP_DMSO_H3K27Ac_peak_10901	C19orf12	0
chr19	33063649	33065366	SI_28427_VCaP_DMSO_H3K27Ac_peak_10921	RHPN2	0
chr19	33292448	33293305	SI_28427_VCaP_DMSO_H3K27Ac_peak_10927	CEBPA	6630
chr19	33302153	33303110	SI_28427_VCaP_DMSO_H3K27Ac_peak_10928	CEBPA	0
chr19	33310498	33311262	SI_28427_VCaP_DMSO_H3K27Ac_peak_10929	CEBPA	7935
chr19	34253742	34255350	SI_28427_VCaP_DMSO_H3K27Ac_peak_10940	KIAA0355	0
chr19	34269803	34270976	SI_28427_VCaP_DMSO_H3K27Ac_peak_10941	KIAA0355	0
chr19	34358939	34359952	SI_28427_VCaP_DMSO_H3K27Ac_peak_10942	GPI	0
chr19	34365350	34365662	SI_28427_VCaP_DMSO_H3K27Ac_peak_10943	GPI	0
chr19	34457715	34458427	SI_28427_VCaP_DMSO_H3K27Ac_peak_10947	UBA2	0
chr19	34481144	34482626	SI_28427_VCaP_DMSO_H3K27Ac_peak_10948	WTIP	0
chr19	34676771	34678222	SI_28427_VCaP_DMSO_H3K27Ac_peak_10949	ZNF302	0
chr19	34962495	34964117	SI_28427_VCaP_DMSO_H3K27Ac_peak_10954	ZNF792	0
chr19	34985445	34985937	SI_28427_VCaP_DMSO_H3K27Ac_peak_10955	GRAMD1A	8848
chr19	34994813	34995360	SI_28427_VCaP_DMSO_H3K27Ac_peak_10956	GRAMD1A	0
chr19	34999558	35001109	SI_28427_VCaP_DMSO_H3K27Ac_peak_10957	GRAMD1A	0
chr19	35005987	35007018	SI_28427_VCaP_DMSO_H3K27Ac_peak_10958	GRAMD1A	0
chr19	35030109	35030370	SI_28427_VCaP_DMSO_H3K27Ac_peak_10959	SCN1B	97
chr19	35040594	35042133	SI_28427_VCaP_DMSO_H3K27Ac_peak_10960	HPN	0
chr19	35047234	35047586	SI_28427_VCaP_DMSO_H3K27Ac_peak_10961	HPN	0
chr19	35124279	35124916	SI_28427_VCaP_DMSO_H3K27Ac_peak_10964	AC020907.6	0
chr19	35124279	35124916	SI_28427_VCaP_DMSO_H3K27Ac_peak_10964	FXYD3	0
chr19	35124279	35124916	SI_28427_VCaP_DMSO_H3K27Ac_peak_10964	LGI4	0
chr19	35248160	35249638	SI_28427_VCaP_DMSO_H3K27Ac_peak_10968	LSR	0
chr19	35429970	35430875	SI_28427_VCaP_DMSO_H3K27Ac_peak_10970	FFAR2	13033
chr19	35436587	35437802	SI_28427_VCaP_DMSO_H3K27Ac_peak_10971	FFAR2	6106
chr19	35449431	35450066	SI_28427_VCaP_DMSO_H3K27Ac_peak_10972	FFAR2	0
chr19	35642980	35644177	SI_28427_VCaP_DMSO_H3K27Ac_peak_10977	ETV2	0
chr19	35648359	35649092	SI_28427_VCaP_DMSO_H3K27Ac_peak_10978	COX6B1	0
chr19	35740210	35741317	SI_28427_VCaP_DMSO_H3K27Ac_peak_10981	IGFLR1	0
chr19	35740210	35741317	SI_28427_VCaP_DMSO_H3K27Ac_peak_10981	AD000671.2	0
chr19	35745042	35745427	SI_28427_VCaP_DMSO_H3K27Ac_peak_10982	AD000671.2	0
chr19	35745042	35745427	SI_28427_VCaP_DMSO_H3K27Ac_peak_10982	U2AF1L4	0
chr19	35745042	35745427	SI_28427_VCaP_DMSO_H3K27Ac_peak_10982	PSENEN	0
chr19	35757518	35758929	SI_28427_VCaP_DMSO_H3K27Ac_peak_10983	HSPB6	0
chr19	35757518	35758929	SI_28427_VCaP_DMSO_H3K27Ac_peak_10983	PROSER3	0
chr19	35986762	35987213	SI_28427_VCaP_DMSO_H3K27Ac_peak_10991	SDHAF1	7987
chr19	35994806	35996130	SI_28427_VCaP_DMSO_H3K27Ac_peak_10992	SDHAF1	0
chr19	36007876	36009422	SI_28427_VCaP_DMSO_H3K27Ac_peak_10993	SYNE4	0
chr19	36007876	36009422	SI_28427_VCaP_DMSO_H3K27Ac_peak_10993	ALKBH6	0
chr19	36013831	36015035	SI_28427_VCaP_DMSO_H3K27Ac_peak_10994	ALKBH6	0
chr19	36013831	36015035	SI_28427_VCaP_DMSO_H3K27Ac_peak_10994	CLIP3	0
chr19	36127550	36128700	SI_28427_VCaP_DMSO_H3K27Ac_peak_10997	TBCB	1604
chr19	36139439	36140954	SI_28427_VCaP_DMSO_H3K27Ac_peak_10998	CAPNS1	0
chr19	36837543	36838669	SI_28427_VCaP_DMSO_H3K27Ac_peak_11012	ZNF790	0
chr19	36849860	36851117	SI_28427_VCaP_DMSO_H3K27Ac_peak_11013	ZNF790	0
chr19	36849860	36851117	SI_28427_VCaP_DMSO_H3K27Ac_peak_11013	ZNF345	0
chr19	37931804	37932829	SI_28427_VCaP_DMSO_H3K27Ac_peak_11034	SIPA1L3	0
chr19	38057671	38058837	SI_28427_VCaP_DMSO_H3K27Ac_peak_11036	SIPA1L3	0
chr19	38070093	38071081	SI_28427_VCaP_DMSO_H3K27Ac_peak_11037	SIPA1L3	0
chr19	38079833	38080128	SI_28427_VCaP_DMSO_H3K27Ac_peak_11038	SIPA1L3	0
chr19	38290788	38291561	SI_28427_VCaP_DMSO_H3K27Ac_peak_11043	SPINT2	0
chr19	38290788	38291561	SI_28427_VCaP_DMSO_H3K27Ac_peak_11043	AC011479.1	0
chr19	38298622	38299348	SI_28427_VCaP_DMSO_H3K27Ac_peak_11044	AC011479.1	0
chr19	38315389	38316476	SI_28427_VCaP_DMSO_H3K27Ac_peak_11045	YIF1B	0
chr19	38362095	38362523	SI_28427_VCaP_DMSO_H3K27Ac_peak_11047	CATSPERG	0
chr19	38374815	38376373	SI_28427_VCaP_DMSO_H3K27Ac_peak_11048	PSMD8	0
chr19	38387773	38389089	SI_28427_VCaP_DMSO_H3K27Ac_peak_11049	GGN	0
chr19	38387773	38389089	SI_28427_VCaP_DMSO_H3K27Ac_peak_11049	SPRED3	0
chr19	38647829	38649043	SI_28427_VCaP_DMSO_H3K27Ac_peak_11053	ACTN4	0
chr19	38658322	38658579	SI_28427_VCaP_DMSO_H3K27Ac_peak_11054	ACTN4	0
chr19	38850814	38852620	SI_28427_VCaP_DMSO_H3K27Ac_peak_11060	HNRNPL	0
chr19	38862385	38863360	SI_28427_VCaP_DMSO_H3K27Ac_peak_11061	RINL	4475
chr19	39144517	39145415	SI_28427_VCaP_DMSO_H3K27Ac_peak_11067	PAK4	0
chr19	39154208	39155230	SI_28427_VCaP_DMSO_H3K27Ac_peak_11068	PAK4	0
chr19	39160874	39161152	SI_28427_VCaP_DMSO_H3K27Ac_peak_11069	PAK4	0
chr19	39166881	39167968	SI_28427_VCaP_DMSO_H3K27Ac_peak_11070	PAK4	0
chr19	39390300	39392185	SI_28427_VCaP_DMSO_H3K27Ac_peak_11072	PAF1	0
chr19	39390300	39392185	SI_28427_VCaP_DMSO_H3K27Ac_peak_11072	MED29	0
chr19	39402780	39403596	SI_28427_VCaP_DMSO_H3K27Ac_peak_11073	MED29	2144
chr19	39434298	39436569	SI_28427_VCaP_DMSO_H3K27Ac_peak_11075	RPS16	0
chr19	39434298	39436569	SI_28427_VCaP_DMSO_H3K27Ac_peak_11075	SUPT5H	0
chr19	39444819	39446527	SI_28427_VCaP_DMSO_H3K27Ac_peak_11076	SUPT5H	0
chr19	39678031	39678779	SI_28427_VCaP_DMSO_H3K27Ac_peak_11082	LGALS16	17385
chr19	39688252	39688992	SI_28427_VCaP_DMSO_H3K27Ac_peak_11083	LGALS14	15315
chr19	39823918	39824311	SI_28427_VCaP_DMSO_H3K27Ac_peak_11085	DYRK1B	1040
chr19	39833043	39834120	SI_28427_VCaP_DMSO_H3K27Ac_peak_11086	DYRK1B	0
chr19	39845943	39846173	SI_28427_VCaP_DMSO_H3K27Ac_peak_11087	FBL	0
chr19	40420882	40421657	SI_28427_VCaP_DMSO_H3K27Ac_peak_11095	SERTAD1	0
chr19	40425297	40426372	SI_28427_VCaP_DMSO_H3K27Ac_peak_11096	SERTAD1	0
chr19	40433475	40434348	SI_28427_VCaP_DMSO_H3K27Ac_peak_11097	SERTAD3	6497
chr19	40443508	40445087	SI_28427_VCaP_DMSO_H3K27Ac_peak_11098	SERTAD3	0
chr19	40465348	40466345	SI_28427_VCaP_DMSO_H3K27Ac_peak_11099	BLVRB	0
chr19	40465348	40466345	SI_28427_VCaP_DMSO_H3K27Ac_peak_11099	SPTBN4	0
chr19	41397539	41398400	SI_28427_VCaP_DMSO_H3K27Ac_peak_11117	AC011462.1	0
chr19	41397539	41398400	SI_28427_VCaP_DMSO_H3K27Ac_peak_11117	BCKDHA	0
chr19	42216938	42217645	SI_28427_VCaP_DMSO_H3K27Ac_peak_11129	DEDD2	0
chr19	42241888	42243633	SI_28427_VCaP_DMSO_H3K27Ac_peak_11130	GSK3A	0
chr19	42241888	42243633	SI_28427_VCaP_DMSO_H3K27Ac_peak_11130	AC006486.1	0
chr19	42253151	42255059	SI_28427_VCaP_DMSO_H3K27Ac_peak_11131	AC006486.1	0
chr19	42253151	42255059	SI_28427_VCaP_DMSO_H3K27Ac_peak_11131	ERF	0
chr19	42267637	42270039	SI_28427_VCaP_DMSO_H3K27Ac_peak_11132	CIC	0
chr19	42279989	42280716	SI_28427_VCaP_DMSO_H3K27Ac_peak_11133	CIC	0
chr19	42302095	42303260	SI_28427_VCaP_DMSO_H3K27Ac_peak_11134	PAFAH1B3	0
chr19	42302095	42303260	SI_28427_VCaP_DMSO_H3K27Ac_peak_11134	PRR19	0
chr19	42313097	42313675	SI_28427_VCaP_DMSO_H3K27Ac_peak_11135	TMEM145	0
chr19	42325688	42326439	SI_28427_VCaP_DMSO_H3K27Ac_peak_11136	MEGF8	0
chr19	42386716	42387450	SI_28427_VCaP_DMSO_H3K27Ac_peak_11137	CNFN	0
chr19	42396435	42397463	SI_28427_VCaP_DMSO_H3K27Ac_peak_11138	LIPE	4045
chr19	42401589	42402215	SI_28427_VCaP_DMSO_H3K27Ac_peak_11139	LIPE	0
chr19	43455144	43456445	SI_28427_VCaP_DMSO_H3K27Ac_peak_11144	LYPD3	4343
chr19	43463015	43464557	SI_28427_VCaP_DMSO_H3K27Ac_peak_11145	LYPD3	0
chr19	43574766	43576291	SI_28427_VCaP_DMSO_H3K27Ac_peak_11149	XRCC1	0
chr19	43574766	43576291	SI_28427_VCaP_DMSO_H3K27Ac_peak_11149	L34079.1	0
chr19	43595040	43596979	SI_28427_VCaP_DMSO_H3K27Ac_peak_11150	IRGQ	0
chr19	43595040	43596979	SI_28427_VCaP_DMSO_H3K27Ac_peak_11150	ZNF576	0
chr19	43595040	43596979	SI_28427_VCaP_DMSO_H3K27Ac_peak_11150	SRRM5	0
chr19	44747092	44749301	SI_28427_VCaP_DMSO_H3K27Ac_peak_11172	BCL3	0
chr19	44754157	44754834	SI_28427_VCaP_DMSO_H3K27Ac_peak_11173	BCL3	0
chr19	44844511	44844801	SI_28427_VCaP_DMSO_H3K27Ac_peak_11177	NECTIN2	1375
chr19	44846338	44848266	SI_28427_VCaP_DMSO_H3K27Ac_peak_11178	NECTIN2	0
chr19	45078932	45079843	SI_28427_VCaP_DMSO_H3K27Ac_peak_11185	GEMIN7	0
chr19	45078932	45079843	SI_28427_VCaP_DMSO_H3K27Ac_peak_11185	MARK4	0
chr19	45091219	45093875	SI_28427_VCaP_DMSO_H3K27Ac_peak_11186	GEMIN7	0
chr19	45091219	45093875	SI_28427_VCaP_DMSO_H3K27Ac_peak_11186	MARK4	0
chr19	45091219	45093875	SI_28427_VCaP_DMSO_H3K27Ac_peak_11186	PPP1R37	0
chr19	45443743	45444761	SI_28427_VCaP_DMSO_H3K27Ac_peak_11196	ERCC1	0
chr19	45450376	45451514	SI_28427_VCaP_DMSO_H3K27Ac_peak_11197	ERCC1	0
chr19	45467262	45469807	SI_28427_VCaP_DMSO_H3K27Ac_peak_11198	ERCC1	0
chr19	45467262	45469807	SI_28427_VCaP_DMSO_H3K27Ac_peak_11198	FOSB	0
chr19	45478691	45479118	SI_28427_VCaP_DMSO_H3K27Ac_peak_11199	ERCC1	0
chr19	45485756	45486149	SI_28427_VCaP_DMSO_H3K27Ac_peak_11200	RTN2	0
chr19	45496532	45497510	SI_28427_VCaP_DMSO_H3K27Ac_peak_11201	RTN2	0
chr19	45496532	45497510	SI_28427_VCaP_DMSO_H3K27Ac_peak_11201	PPM1N	0
chr19	45506693	45508331	SI_28427_VCaP_DMSO_H3K27Ac_peak_11202	VASP	0
chr19	45567050	45567422	SI_28427_VCaP_DMSO_H3K27Ac_peak_11203	OPA3	0
chr19	45577837	45578116	SI_28427_VCaP_DMSO_H3K27Ac_peak_11204	OPA3	0
chr19	45583745	45585331	SI_28427_VCaP_DMSO_H3K27Ac_peak_11205	OPA3	0
chr19	45716707	45718492	SI_28427_VCaP_DMSO_H3K27Ac_peak_11210	FBXO46	0
chr19	45730276	45731498	SI_28427_VCaP_DMSO_H3K27Ac_peak_11211	FBXO46	0
chr19	46830644	46830998	SI_28427_VCaP_DMSO_H3K27Ac_peak_11239	AP2S1	7139
chr19	46841379	46841652	SI_28427_VCaP_DMSO_H3K27Ac_peak_11240	AP2S1	0
chr19	46849450	46850746	SI_28427_VCaP_DMSO_H3K27Ac_peak_11241	AP2S1	0
chr19	46967304	46968481	SI_28427_VCaP_DMSO_H3K27Ac_peak_11245	ARHGAP35	0
chr19	46975408	46977433	SI_28427_VCaP_DMSO_H3K27Ac_peak_11246	ARHGAP35	0
chr19	47111359	47113732	SI_28427_VCaP_DMSO_H3K27Ac_peak_11251	ZC3H4	0
chr19	47111359	47113732	SI_28427_VCaP_DMSO_H3K27Ac_peak_11251	SAE1	0
chr19	47130920	47131538	SI_28427_VCaP_DMSO_H3K27Ac_peak_11252	SAE1	0
chr19	47225604	47226770	SI_28427_VCaP_DMSO_H3K27Ac_peak_11254	BBC3	0
chr19	47230615	47232191	SI_28427_VCaP_DMSO_H3K27Ac_peak_11255	BBC3	0
chr19	47243606	47244191	SI_28427_VCaP_DMSO_H3K27Ac_peak_11256	BBC3	10841
chr19	47256051	47256751	SI_28427_VCaP_DMSO_H3K27Ac_peak_11257	CCDC9	0
chr19	47257807	47258149	SI_28427_VCaP_DMSO_H3K27Ac_peak_11258	CCDC9	0
chr19	47599893	47601219	SI_28427_VCaP_DMSO_H3K27Ac_peak_11269	BICRA	6978
chr19	47607852	47610403	SI_28427_VCaP_DMSO_H3K27Ac_peak_11270	BICRA	0
chr19	48321473	48322580	SI_28427_VCaP_DMSO_H3K27Ac_peak_11288	CCDC114	0
chr19	48321473	48322580	SI_28427_VCaP_DMSO_H3K27Ac_peak_11288	EMP3	0
chr19	48333326	48333878	SI_28427_VCaP_DMSO_H3K27Ac_peak_11289	TMEM143	0
chr19	48469279	48470129	SI_28427_VCaP_DMSO_H3K27Ac_peak_11294	AC008403.1	0
chr19	48469279	48470129	SI_28427_VCaP_DMSO_H3K27Ac_peak_11294	CYTH2	0
chr19	48493655	48494253	SI_28427_VCaP_DMSO_H3K27Ac_peak_11295	LMTK3	0
chr19	48501275	48501837	SI_28427_VCaP_DMSO_H3K27Ac_peak_11296	LMTK3	0
chr19	48543379	48544309	SI_28427_VCaP_DMSO_H3K27Ac_peak_11297	SULT2B1	7767
chr19	48618404	48619993	SI_28427_VCaP_DMSO_H3K27Ac_peak_11298	RPL18	0
chr19	48618404	48619993	SI_28427_VCaP_DMSO_H3K27Ac_peak_11298	SPHK2	0
chr19	48623941	48624751	SI_28427_VCaP_DMSO_H3K27Ac_peak_11299	SPHK2	0
chr19	48634373	48636125	SI_28427_VCaP_DMSO_H3K27Ac_peak_11300	DBP	0
chr19	48810528	48811582	SI_28427_VCaP_DMSO_H3K27Ac_peak_11307	BCAT2	0
chr19	49084750	49085982	SI_28427_VCaP_DMSO_H3K27Ac_peak_11316	SNRNP70	0
chr19	49097279	49097790	SI_28427_VCaP_DMSO_H3K27Ac_peak_11317	SNRNP70	0
chr19	49113994	49114933	SI_28427_VCaP_DMSO_H3K27Ac_peak_11318	LIN7B	0
chr19	49118562	49120056	SI_28427_VCaP_DMSO_H3K27Ac_peak_11319	C19orf73	0
chr19	49118562	49120056	SI_28427_VCaP_DMSO_H3K27Ac_peak_11319	PPFIA3	0
chr19	49143247	49144360	SI_28427_VCaP_DMSO_H3K27Ac_peak_11320	PPFIA3	0
chr19	49149559	49151489	SI_28427_VCaP_DMSO_H3K27Ac_peak_11321	PPFIA3	0
chr19	49149559	49151489	SI_28427_VCaP_DMSO_H3K27Ac_peak_11321	HRC	0
chr19	49157320	49158605	SI_28427_VCaP_DMSO_H3K27Ac_peak_11322	TRPM4	0
chr19	49164920	49166040	SI_28427_VCaP_DMSO_H3K27Ac_peak_11323	TRPM4	0
chr19	49487051	49488629	SI_28427_VCaP_DMSO_H3K27Ac_peak_11327	RPL13A	0
chr19	49495769	49497128	SI_28427_VCaP_DMSO_H3K27Ac_peak_11328	RPS11	0
chr19	49579609	49581651	SI_28427_VCaP_DMSO_H3K27Ac_peak_11332	NOSIP	0
chr19	49579609	49581651	SI_28427_VCaP_DMSO_H3K27Ac_peak_11332	PRRG2	0
chr19	49590346	49590866	SI_28427_VCaP_DMSO_H3K27Ac_peak_11333	PRRG2	0
chr19	49639847	49641008	SI_28427_VCaP_DMSO_H3K27Ac_peak_11334	RRAS	0
chr19	49642267	49642928	SI_28427_VCaP_DMSO_H3K27Ac_peak_11335	SCAF1	0
chr19	49664195	49665734	SI_28427_VCaP_DMSO_H3K27Ac_peak_11336	IRF3	0
chr19	49664195	49665734	SI_28427_VCaP_DMSO_H3K27Ac_peak_11336	BCL2L12	0
chr19	49676438	49677684	SI_28427_VCaP_DMSO_H3K27Ac_peak_11337	PRMT1	0
chr19	49809349	49809847	SI_28427_VCaP_DMSO_H3K27Ac_peak_11339	FUZ	0
chr19	49813182	49813874	SI_28427_VCaP_DMSO_H3K27Ac_peak_11340	FUZ	0
chr19	49817665	49818915	SI_28427_VCaP_DMSO_H3K27Ac_peak_11341	MED25	0
chr19	49867087	49870214	SI_28427_VCaP_DMSO_H3K27Ac_peak_11343	PNKP	0
chr19	49867087	49870214	SI_28427_VCaP_DMSO_H3K27Ac_peak_11343	AKT1S1	0
chr19	49876056	49877932	SI_28427_VCaP_DMSO_H3K27Ac_peak_11344	PNKP	0
chr19	49876056	49877932	SI_28427_VCaP_DMSO_H3K27Ac_peak_11344	AKT1S1	0
chr19	49876056	49877932	SI_28427_VCaP_DMSO_H3K27Ac_peak_11344	TBC1D17	0
chr19	49928857	49929945	SI_28427_VCaP_DMSO_H3K27Ac_peak_11345	IL4I1	0
chr19	49928857	49929945	SI_28427_VCaP_DMSO_H3K27Ac_peak_11345	NUP62	0
chr19	49928857	49929945	SI_28427_VCaP_DMSO_H3K27Ac_peak_11345	AC011452.1	0
chr19	49928857	49929945	SI_28427_VCaP_DMSO_H3K27Ac_peak_11345	ATF5	0
chr19	50908448	50909208	SI_28427_VCaP_DMSO_H3K27Ac_peak_11377	KLK4	0
chr19	51365832	51367388	SI_28427_VCaP_DMSO_H3K27Ac_peak_11381	ETFB	0
chr19	51365832	51367388	SI_28427_VCaP_DMSO_H3K27Ac_peak_11381	AC008750.8	0
chr19	51365832	51367388	SI_28427_VCaP_DMSO_H3K27Ac_peak_11381	CLDND2	0
chr19	51689177	51691029	SI_28427_VCaP_DMSO_H3K27Ac_peak_11383	SPACA6	0
chr19	51704347	51704708	SI_28427_VCaP_DMSO_H3K27Ac_peak_11384	SPACA6	0
chr19	52189039	52191109	SI_28427_VCaP_DMSO_H3K27Ac_peak_11397	PPP2R1A	0
chr19	52723431	52725011	SI_28427_VCaP_DMSO_H3K27Ac_peak_11410	ZNF611	0
chr19	52734287	52736520	SI_28427_VCaP_DMSO_H3K27Ac_peak_11411	ZNF611	0
chr19	53431153	53432756	SI_28427_VCaP_DMSO_H3K27Ac_peak_11433	ZNF761	0
chr19	53434082	53434718	SI_28427_VCaP_DMSO_H3K27Ac_peak_11434	ZNF761	0
chr19	53443141	53443391	SI_28427_VCaP_DMSO_H3K27Ac_peak_11435	ZNF761	0
chr19	53444388	53444840	SI_28427_VCaP_DMSO_H3K27Ac_peak_11436	ZNF761	0
chr19	53459707	53461577	SI_28427_VCaP_DMSO_H3K27Ac_peak_11437	ZNF761	1447
chr19	53467144	53469036	SI_28427_VCaP_DMSO_H3K27Ac_peak_11438	ZNF813	0
chr19	53622626	53623078	SI_28427_VCaP_DMSO_H3K27Ac_peak_11441	DPRX	8979
chr19	53868571	53869351	SI_28427_VCaP_DMSO_H3K27Ac_peak_11443	MYADM	0
chr19	53879666	53881006	SI_28427_VCaP_DMSO_H3K27Ac_peak_11444	PRKCG	0
chr19	54102275	54103707	SI_28427_VCaP_DMSO_H3K27Ac_peak_11447	OSCAR	0
chr19	54102275	54103707	SI_28427_VCaP_DMSO_H3K27Ac_peak_11447	NDUFA3	0
chr19	54114462	54116137	SI_28427_VCaP_DMSO_H3K27Ac_peak_11448	TFPT	0
chr19	54114462	54116137	SI_28427_VCaP_DMSO_H3K27Ac_peak_11448	PRPF31	0
chr19	54159264	54160706	SI_28427_VCaP_DMSO_H3K27Ac_peak_11450	LENG1	0
chr19	54159264	54160706	SI_28427_VCaP_DMSO_H3K27Ac_peak_11450	TMC4	0
chr19	54172770	54173113	SI_28427_VCaP_DMSO_H3K27Ac_peak_11451	TMC4	0
chr19	54190303	54192031	SI_28427_VCaP_DMSO_H3K27Ac_peak_11452	TSEN34	0
chr19	54200407	54201683	SI_28427_VCaP_DMSO_H3K27Ac_peak_11453	RPS9	0
chr19	55580301	55582828	SI_28427_VCaP_DMSO_H3K27Ac_peak_11487	ZNF579	0
chr19	55586884	55587161	SI_28427_VCaP_DMSO_H3K27Ac_peak_11488	FIZ1	4211
chr19	55599220	55600672	SI_28427_VCaP_DMSO_H3K27Ac_peak_11489	FIZ1	0
chr19	55599220	55600672	SI_28427_VCaP_DMSO_H3K27Ac_peak_11489	ZNF524	0
chr19	55605025	55606141	SI_28427_VCaP_DMSO_H3K27Ac_peak_11490	ZNF865	0
chr19	55623793	55625303	SI_28427_VCaP_DMSO_H3K27Ac_peak_11491	ZNF784	0
chr19	55635051	55635715	SI_28427_VCaP_DMSO_H3K27Ac_peak_11492	ZNF580	0
chr19	55635051	55635715	SI_28427_VCaP_DMSO_H3K27Ac_peak_11492	ZNF581	0
chr19	55640749	55641335	SI_28427_VCaP_DMSO_H3K27Ac_peak_11493	ZNF580	0
chr19	55640749	55641335	SI_28427_VCaP_DMSO_H3K27Ac_peak_11493	ZNF581	0
chr19	55640749	55641335	SI_28427_VCaP_DMSO_H3K27Ac_peak_11493	CCDC106	0
chr19	55647994	55648659	SI_28427_VCaP_DMSO_H3K27Ac_peak_11494	CCDC106	0
chr19	55654082	55655572	SI_28427_VCaP_DMSO_H3K27Ac_peak_11495	U2AF2	0
chr19	55674851	55676884	SI_28427_VCaP_DMSO_H3K27Ac_peak_11496	EPN1	0
chr19	55683665	55683896	SI_28427_VCaP_DMSO_H3K27Ac_peak_11497	EPN1	0
chr19	56356018	56356287	SI_28427_VCaP_DMSO_H3K27Ac_peak_11506	ZSCAN5A	0
chr19	56367904	56369064	SI_28427_VCaP_DMSO_H3K27Ac_peak_11507	ZSCAN5A	0
chr19	57351346	57352001	SI_28427_VCaP_DMSO_H3K27Ac_peak_11521	ZNF304	0
chr19	57361417	57363956	SI_28427_VCaP_DMSO_H3K27Ac_peak_11522	ZNF547	0
chr19	57361417	57363956	SI_28427_VCaP_DMSO_H3K27Ac_peak_11522	TRAPPC2B	0
chr19	57361417	57363956	SI_28427_VCaP_DMSO_H3K27Ac_peak_11522	AC003002.1	0
chr19	57476811	57478049	SI_28427_VCaP_DMSO_H3K27Ac_peak_11526	AC004076.1	0
chr19	57476811	57478049	SI_28427_VCaP_DMSO_H3K27Ac_peak_11526	ZNF772	0
chr19	57487782	57488915	SI_28427_VCaP_DMSO_H3K27Ac_peak_11527	ZNF419	0
chr19	57487782	57488915	SI_28427_VCaP_DMSO_H3K27Ac_peak_11527	AC003005.1	0
chr19	57499930	57500582	SI_28427_VCaP_DMSO_H3K27Ac_peak_11528	AC003005.1	0
chr19	57499930	57500582	SI_28427_VCaP_DMSO_H3K27Ac_peak_11528	ZNF773	0
chr19	57803502	57805484	SI_28427_VCaP_DMSO_H3K27Ac_peak_11540	ZNF586	0
chr19	57803502	57805484	SI_28427_VCaP_DMSO_H3K27Ac_peak_11540	ZNF552	0
chr19	57814192	57814841	SI_28427_VCaP_DMSO_H3K27Ac_peak_11541	ZNF586	0
chr19	57814192	57814841	SI_28427_VCaP_DMSO_H3K27Ac_peak_11541	ZNF552	0
chr19	57819903	57820227	SI_28427_VCaP_DMSO_H3K27Ac_peak_11542	ZNF586	0
chr19	57819903	57820227	SI_28427_VCaP_DMSO_H3K27Ac_peak_11542	AC010522.1	0
chr19	57819903	57820227	SI_28427_VCaP_DMSO_H3K27Ac_peak_11542	ZNF587B	0
chr19	58001981	58003265	SI_28427_VCaP_DMSO_H3K27Ac_peak_11549	ZNF606	0
chr19	58009850	58010236	SI_28427_VCaP_DMSO_H3K27Ac_peak_11550	ZNF606	6502
chr19	58014410	58015236	SI_28427_VCaP_DMSO_H3K27Ac_peak_11551	ZNF606	11062
chr19	58033257	58034691	SI_28427_VCaP_DMSO_H3K27Ac_peak_11552	ZSCAN1	0
chr19	58304808	58306413	SI_28427_VCaP_DMSO_H3K27Ac_peak_11560	AC020915.5	0
chr19	58304808	58306413	SI_28427_VCaP_DMSO_H3K27Ac_peak_11560	AC020915.1	0
chr19	58304808	58306413	SI_28427_VCaP_DMSO_H3K27Ac_peak_11560	ERVK3-1	0
chr19	58314247	58315637	SI_28427_VCaP_DMSO_H3K27Ac_peak_11561	AC020915.5	0
chr19	58314247	58315637	SI_28427_VCaP_DMSO_H3K27Ac_peak_11561	AC020915.1	0
chr19	58314247	58315637	SI_28427_VCaP_DMSO_H3K27Ac_peak_11561	ERVK3-1	0
chr19	58326629	58328077	SI_28427_VCaP_DMSO_H3K27Ac_peak_11562	ZSCAN22	0
chr19	58380417	58381672	SI_28427_VCaP_DMSO_H3K27Ac_peak_11565	ZNF837	0
chr19	58386283	58387508	SI_28427_VCaP_DMSO_H3K27Ac_peak_11566	RPS5	0
chr19	58400707	58401840	SI_28427_VCaP_DMSO_H3K27Ac_peak_11567	ZNF584	0
chr19	58408040	58409148	SI_28427_VCaP_DMSO_H3K27Ac_peak_11568	ZNF584	0
chr2	32933	34675	SI_28427_VCaP_DMSO_H3K27Ac_peak_11580	FAM110C	4140
chr2	46105	47770	SI_28427_VCaP_DMSO_H3K27Ac_peak_11581	FAM110C	0
chr2	3518333	3519619	SI_28427_VCaP_DMSO_H3K27Ac_peak_11607	ADI1	0
chr2	3545465	3546109	SI_28427_VCaP_DMSO_H3K27Ac_peak_11608	AC108488.2	0
chr2	3545465	3546109	SI_28427_VCaP_DMSO_H3K27Ac_peak_11608	RNASEH1	0
chr2	3557547	3558895	SI_28427_VCaP_DMSO_H3K27Ac_peak_11609	RNASEH1	0
chr2	6998034	6999210	SI_28427_VCaP_DMSO_H3K27Ac_peak_11617	RNF144A	0
chr2	7008413	7008643	SI_28427_VCaP_DMSO_H3K27Ac_peak_11618	RNF144A	0
chr2	9474563	9475409	SI_28427_VCaP_DMSO_H3K27Ac_peak_11647	IAH1	0
chr2	9781862	9783084	SI_28427_VCaP_DMSO_H3K27Ac_peak_11650	TAF1B	60271
chr2	11388376	11389151	SI_28427_VCaP_DMSO_H3K27Ac_peak_11660	ROCK2	40047
chr2	20434484	20435542	SI_28427_VCaP_DMSO_H3K27Ac_peak_11712	RHOB	11533
chr2	20447129	20448201	SI_28427_VCaP_DMSO_H3K27Ac_peak_11713	RHOB	0
chr2	26763874	26765171	SI_28427_VCaP_DMSO_H3K27Ac_peak_11765	SLC35F6	0
chr2	26763874	26765171	SI_28427_VCaP_DMSO_H3K27Ac_peak_11765	CENPA	0
chr2	27070804	27071667	SI_28427_VCaP_DMSO_H3K27Ac_peak_11772	OST4	0
chr2	27086066	27086451	SI_28427_VCaP_DMSO_H3K27Ac_peak_11773	EMILIN1	0
chr2	27211429	27212834	SI_28427_VCaP_DMSO_H3K27Ac_peak_11778	SLC5A6	0
chr2	27211429	27212834	SI_28427_VCaP_DMSO_H3K27Ac_peak_11778	ATRAID	0
chr2	27356173	27357726	SI_28427_VCaP_DMSO_H3K27Ac_peak_11781	GTF3C2	0
chr2	27369856	27371075	SI_28427_VCaP_DMSO_H3K27Ac_peak_11782	EIF2B4	0
chr2	27369856	27371075	SI_28427_VCaP_DMSO_H3K27Ac_peak_11782	SNX17	0
chr2	27380010	27381378	SI_28427_VCaP_DMSO_H3K27Ac_peak_11783	ZNF513	0
chr2	27380010	27381378	SI_28427_VCaP_DMSO_H3K27Ac_peak_11783	PPM1G	0
chr2	28593917	28594997	SI_28427_VCaP_DMSO_H3K27Ac_peak_11801	PLB1	0
chr2	28602327	28604085	SI_28427_VCaP_DMSO_H3K27Ac_peak_11802	PLB1	0
chr2	28620878	28622854	SI_28427_VCaP_DMSO_H3K27Ac_peak_11803	PLB1	0
chr2	37671846	37672728	SI_28427_VCaP_DMSO_H3K27Ac_peak_11856	CDC42EP3	0
chr2	37679732	37680006	SI_28427_VCaP_DMSO_H3K27Ac_peak_11857	CDC42EP3	0
chr2	42055493	42056602	SI_28427_VCaP_DMSO_H3K27Ac_peak_11880	PKDCC	0
chr2	42101060	42101711	SI_28427_VCaP_DMSO_H3K27Ac_peak_11881	PKDCC	42533
chr2	43225896	43227635	SI_28427_VCaP_DMSO_H3K27Ac_peak_11892	ZFP36L2	0
chr2	55223550	55223793	SI_28427_VCaP_DMSO_H3K27Ac_peak_11962	CLHC1	0
chr2	55231839	55233373	SI_28427_VCaP_DMSO_H3K27Ac_peak_11963	CLHC1	0
chr2	55231839	55233373	SI_28427_VCaP_DMSO_H3K27Ac_peak_11963	RPS27A	0
chr2	55239270	55240672	SI_28427_VCaP_DMSO_H3K27Ac_peak_11964	MTIF2	0
chr2	64515812	64517380	SI_28427_VCaP_DMSO_H3K27Ac_peak_12017	AFTPH	6926
chr2	64523127	64524917	SI_28427_VCaP_DMSO_H3K27Ac_peak_12018	AFTPH	0
chr2	64607762	64608691	SI_28427_VCaP_DMSO_H3K27Ac_peak_12020	AFTPH	14758
chr2	64644222	64644897	SI_28427_VCaP_DMSO_H3K27Ac_peak_12021	SERTAD2	0
chr2	64652487	64654472	SI_28427_VCaP_DMSO_H3K27Ac_peak_12022	SERTAD2	0
chr2	65300685	65301986	SI_28427_VCaP_DMSO_H3K27Ac_peak_12032	SPRED2	8866
chr2	65309946	65311256	SI_28427_VCaP_DMSO_H3K27Ac_peak_12033	SPRED2	0
chr2	65316296	65316721	SI_28427_VCaP_DMSO_H3K27Ac_peak_12034	SPRED2	0
chr2	69673864	69675597	SI_28427_VCaP_DMSO_H3K27Ac_peak_12065	AAK1	0
chr2	69673864	69675597	SI_28427_VCaP_DMSO_H3K27Ac_peak_12065	ANXA4	0
chr2	70086273	70088144	SI_28427_VCaP_DMSO_H3K27Ac_peak_12072	PCBP1	0
chr2	70095420	70095766	SI_28427_VCaP_DMSO_H3K27Ac_peak_12073	PCBP1	6218
chr2	70124181	70125568	SI_28427_VCaP_DMSO_H3K27Ac_peak_12074	C2orf42	24313
chr2	70131929	70133612	SI_28427_VCaP_DMSO_H3K27Ac_peak_12075	C2orf42	16269
chr2	70141697	70143476	SI_28427_VCaP_DMSO_H3K27Ac_peak_12076	C2orf42	6405
chr2	73971459	73971995	SI_28427_VCaP_DMSO_H3K27Ac_peak_12111	DGUOK	12499
chr2	73983231	73985823	SI_28427_VCaP_DMSO_H3K27Ac_peak_12112	TET3	582
chr2	74456999	74459022	SI_28427_VCaP_DMSO_H3K27Ac_peak_12123	INO80B	0
[truncated: 1,404 more rows]

## Sheet: Figure 3c
DMSO	AU-15330_1h	AU-15330_4h
1.48981	1.39191	1.23817
1.06102	0.927571	0.921758
1.97446	1.22865	1.54549
1.15184	1.08362	0.763362
1.41988	1.5465	1.5041
2.29963	1.17655	2.36472
2.17967	1.88138	2.23972
1.65668	1.36346	1.56339
1.37431	0.650328	0.519934
1.9689	1.47387	1.81564
2.06745	1.16073	1.85579
2.18608	1.67494	1.84149
2.75085	2.40987	2.81547
1.22208	1.44611	1.65969
1.40008	0.710669	1.54256
2.66414	1.29805	2.35985
1.2545	0.886608	1.12914
1.35144	0.706409	1.0513
1.75661	1.24024	1.34443
0.963336	2.48531	1.38358
2.49313	1.10595	0.784933
1.92409	1.99225	2.11927
1.31411	1.26706	1.20488
0.401149	0.182318	0.187364
0.917998	0.473743	0.582084
3.55682	3.05908	3.16703
2.07974	1.5073	1.86682
2.2438	1.46765	1.04699
1.55026	1.53857	1.53037
2.57007	2.30179	3.22393
2.96942	2.44822	2.50519
0.216363	0.097178	0.127331
1.85017	1.17229	1.34808
0.736545	1.37213	1.44487
2.82208	1.9264	2.49975
0.502498	0.46582	0.389712
1.44076	0.511274	0.853225
0.525226	0.117951	0.377787
0.798414	0.359865	0.419134
1.30522	1.17078	1.85411
0.96956	0.429067	0.447523
1.74957	1.37334	1.55715
2.19746	1.41924	0.76167
1.22962	0.588823	0.662153
1.09158	0.525297	0.401502
0.218461	0.165939	0.22688
0.759279	0.397863	0.198596
1.89636	1.40997	2.94924
1.8811	1.36181	2.6462
1.10476	0.772382	0.654248
0.602826	0.296139	0.240207
0.636107	0.133923	0
0.507107	0.359626	0.340321
0.59822	0.436615	0.704112
5.79109	4.85132	5.3447
2.14545	1.80678	2.7135
0.754704	0.453978	0
1.59027	0.882753	1.36629
1.53055	0.937415	1.52853
0.517441	0.557772	0.426324
2.89433	2.87673	2.45856
1.50721	7.52018	1.88369
1.44897	1.09908	2.05622
2.87886	2.41957	3.07733
0	0.566599	0
1.23903	1.08803	1.5373
0.916161	0.485134	0.285921
0.623635	0.466835	0.407792
1.11556	0.906148	1.02435
0.665694	0.391537	0.652941
0.227859	0.479726	0
1.43207	1.38364	1.86196
1.41746	1.35581	2.00822
1.98888	2.50179	2.00017
0.830737	0.732914	0.582016
0.99178	0.864022	0.838604
0.953392	0.846059	0.799383
0.759805	0.352389	0.324021
0	0.962272	0
0	0.366121	0
0	1.75195	0
1.16024	0.899543	1.23556
0.521987	0.232723	0.180701
0.989376	0.847318	1.03621
1.56572	1.07052	1.70299
1.03112	0.822208	0.791505
2.23366	1.00868	2.38138
1.49135	1.46953	1.86579
1.17193	1.06058	0.823507
0.903562	1.18705	0.992602
1.32753	1.1335	1.3021
1.52988	0.452062	0.552841
1.12877	0.752545	0.899554
1.36415	1.01561	0.974422
0.664696	0.613941	0.6099
1.25279	1.00596	1.2145
0.783169	0.417709	0.14083
1.38694	0.951703	1.41075
0.779295	1.09913	0.838938
1.66922	1.3424	1.57087
3.02308	2.1083	2.01539
1.36572	1.30556	2.35328
1.41009	0.870832	1.19867
1.63788	0.876784	1.56914
1.04387	0.760044	0.863891
1.14051	1.2692	1.03876
1.03415	0.916258	0.998485
1.94905	0.979927	1.22692
0.6868	0.605926	0.577408
1.10779	1.03266	1.6811
1.25393	0.593993	1.38364
0.879467	1.02133	1.28802
0.558144	0.596873	0.391037
1.47073	0.397565	0.409615
1.22144	0.879376	1.50812
1.29378	0.771762	1.07071
0.672536	0.61357	0.329826
1.32193	1.12277	1.26336
1.77932	1.29865	1.77432
0.603733	0.294742	0.437689
2.39466	1.58005	2.712
1.29818	0.83816	0.254662
0.332847	0.43603	0.707352
3.08022	2.1865	2.65658
1.71518	1.22999	2.19126
1.90953	1.35026	1.8848
1.59777	1.18762	2.42799
0.940509	0.42583	0.26782
1.5234	1.36453	1.6425
2.57013	2.45301	3.1091
1.69353	2.04074	2.34983
1.00831	1.11122	1.20877
2.03763	1.66098	1.94095
2.11744	1.32908	2.25747
1.83206	1.39275	2.39022
2.00998	1.74457	2.00546
1.88029	1.85558	2.71486
1.16903	0.804234	0.904389
1.06189	0.80354	1.02645
1.25136	1.26999	1.41621
2.62003	2.29426	2.38765
1.62779	1.37083	1.54565
2.20669	1.91942	1.85957
2.127	1.73757	1.26581
1.51821	1.24186	1.39051
1.12831	0.867576	0.52929
2.22202	1.05997	0.541301
1.71135	1.16022	1.04515
1.56952	0.711017	0.541463
0.566268	0.540462	0.194397
2.27471	1.24784	0.408756
1.89003	1.24938	1.76412
1.28487	0.614797	0.286421
1.74229	1.07024	0.904719
2.02432	1.66646	2.52097
0.448665	0.134343	0.322718
0.932767	0.936863	1.22546
1.03955	0.590583	0.473403
0.740026	0.804424	1.22004
1.54595	1.51369	1.52847
2.06856	1.07139	1.71459
1.52159	1.44157	1.18151
0.67671	0.455909	0.630559
2.87219	1.66337	1.64969
2.4156	1.14659	1.33544
1.12918	0.633957	1.10755
4.13751	2.24391	2.65028
2.67835	1.43322	1.70347
0.490887	0.241148	0.481483
2.17245	1.3609	1.77195
1.69304	1.43165	1.12757
1.96399	0.963727	1.77469
2.21296	1.21015	1.49403
1.68586	1.10261	1.82403
0.972483	0.538067	0.400895
1.34705	0.999361	1.28979
2.72766	1.37357	1.31728
3.21527	1.521	3.41648
2.21414	1.62768	1.87176
0	1.20485	0
0	0.362459	0
0	0.240221	0
0	1.81639	0
0	1.45246	0
1.88635	2.01528	1.92206
1.89942	1.24967	2.0668
2.08886	1.22301	1.27321
2.69763	1.49583	2.31929
1.5524	1.20106	1.20699
3.92598	2.42736	2.14473
1.80962	0.639929	0.783743
3.8786	3.5481	3.28166
1.9832	1.71558	1.72687
7.84501	4.59545	6.84181
3.47072	2.27011	3.64016
5.34557	3.34111	5.3174
8.00374	5.667	8.72545
6.85914	5.29701	8.03979
4.87439	3.05133	4.0519
3.05444	1.65192	2.40498
0.797508	0.439748	0.335241
1.77042	1.6008	1.56285
1.51959	0.654737	1.42115
0.642166	0.428555	0.427832
2.50679	1.95259	2.19295
1.29577	1.4219	0.519934
0	1.48919	0
0	1.4533	0
0	1.95485	0
1.5344	1.4971	1.65113
0.584987	0.479328	0.775378
3.6077	2.43995	3.10139
2.79608	2.33507	2.70823
0.341993	0.153604	0.40253
3.07086	1.84722	3.11961
4.94187	3.24404	5.40649
2.58141	1.92838	1.70541
1.75337	1.21332	1.31983
2.92159	2.08589	2.0871
0.976088	0.770382	0.610508
2.52802	2.63765	2.36988
3.70253	2.72652	2.82319
4.01096	2.48965	2.05259
4.65134	3.53254	3.71853
0.0760288	0.213424	0.149144
0.218272	0.175063	0.152922
0.24156	0.72895	0.651563
5.21598	4.167	5.20879
3.92289	2.58096	2.44492
3.58668	0.732243	0.521805
3.33176	1.9791	2.45094
2.98088	1.15741	1.12033
1.31945	0.356672	0.335527
1.84978	1.48548	1.41243
0.209706	0.353205	0.154266
0.781657	0.196724	0.449435
5.13177	3.23272	3.36133
0.63376	0.751157	0.276275
2.62881	2.15006	1.9418
1.7126	0.434965	0.179977
2.756	1.68796	2.29363
0.372462	0.824144	0.257878
2.44427	1.52336	1.49565
1.1632	0.993778	0.959031
0	0.483583	0
0	0.311865	0
0	0.765276	0
0.743804	0.730788	0.48637
0.812052	0.455909	0.398248
1.92447	0.581783	0.316801
0	4.5114	0
1.6542	1.11715	0.564351
2.59069	1.07788	0.93021
2.63326	2.11962	1.7893
1.75075	1.8479	1.71721
5.84441	4.94179	5.7464
1.31192	1.04382	1.04996
0.605593	0.419067	0.345344
0.208181	0.85711	0.612577
1.6199	0.709822	1.16259
2.93156	1.90441	1.58643
7.30475	5.43542	6.13637
4.92098	3.06111	2.20941
4.05221	2.47375	3.16649
3.63028	2.08174	1.78989
1.40439	0.347853	0.202572
5.0336	3.93826	5.19494
2.19109	2.56834	1.71348
3.35153	2.95047	2.81771
2.46206	1.79335	2.21739
0.21671	0.336374	0.250069
0.235595	0.39681	0.313611
1.33823	0.631112	0.81381
3.44383	2.71394	3.16092
2.55686	2.48221	2.76911
3.13697	2.10975	3.91019
0.689755	0.731469	1.20274
2.25307	1.67642	1.54427
0	0.246863	0
0.0778907	1.44309	0.458391
1.02598	0.748819	0.855376
0.493532	0.277083	0.968153
1.37492	0.846321	0.926133
9.54992	6.72298	5.63647
2.31808	1.39346	1.33205
1.08728	0.539998	0.369157
1.16243	0.29368	0.342048
0.330088	0.312729	0.121412
1.08233	0.319817	0.465613
1.63417	1.2072	1.37087
1.66255	1.09574	1.01624
1.91558	1.71096	1.33799
2.1419	1.26782	1.43543
1.27722	0.759251	0.663223
1.53587	1.12097	1.09218
2.5642	2.03701	2.39531
3.27941	0.777172	0.404094
1.32581	1.20363	0.843884
0.711578	0.508455	0.380698
0	1.31239	0
0.127476	1.43138	0.150041
0.151454	1.81753	0.0742763
0	1.68872	0
2.03167	1.36469	2.98913
2.69272	1.67975	2.32216
3.41942	1.48293	2.45016
1.5793	0.831249	1.06497
1.86048	1.32307	1.79008
1.31411	1.06658	1.6532
1.52152	1.21444	1.70814
0.722218	0.202737	0.245209
0.83625	0.87326	0.590565
1.65482	1.24534	1.1051
0.0722165	1.10484	0.389582
0	0.933405	0
0.641219	1.3226	0.478537
0.0730598	0.918801	0.0573281
6.80222	4.33828	3.04284
5.27805	3.0633	4.07431
5.281	3.88956	3.45907
6.50187	3.76891	3.61036
5.75111	4.15835	4.70078
2.03067	1.04802	0.61856
2.66048	2.35115	2.65784
3.60698	2.53382	2.70133
0.823736	1.02771	1.48125
1.75397	0.669617	0.825778
0.179185	0.1006	0.175752
1.50657	1.95794	1.83345
1.75828	1.2109	0.94278
1.34897	0.789993	0.330781
1.14959	0.45179	0.563784
2.83287	0.881979	0.555719
2.07004	1.96118	3.10903
3.39804	2.12895	2.99482
2.14969	1.84211	1.59063
0	1.58246	0
4.76524	3.82549	2.97036
1.98419	0.688047	0.641093
3.66056	0.845008	0.747247
5.77798	3.3332	2.07974
3.81254	2.24404	2.19143
5.70133	4.16282	3.59286
2.73735	2.50283	3.06846
8.09001	5.46626	8.52538
12.5396	9.40296	10.8008
5.72139	3.60029	4.64141
3.44257	1.78057	2.65875
2.19463	1.35096	1.90127
2.62341	1.97173	1.74311
1.98496	1.11441	1.57726
1.07026	1.15082	0.765074
1.68001	1.57201	1.81684
1.33263	0.837956	0.993394
0.931538	0.821845	1.07032
1.64372	0.427654	1.06171
1.698	1.38663	1.51407
1.27701	0.999692	0.987924
1.97719	1.42186	2.03737
1.61793	2.70176	1.3021
1.01992	1.02467	1.15833
1.26747	0.431753	0.558735
1.72337	0.648968	0.907022
1.20036	0.701422	0.576666
3.52212	1.84105	2.02514
5.04474	4.44026	3.47963
2.77574	1.48963	1.34126
5.94443	3.8596	5.95885
5.29669	3.62793	5.34365
5.10191	4.21572	4.68788
3.03127	2.03705	2.27495
7.94661	6.99523	8.6781
3.06991	1.8167	1.38348
10.5957	8.08164	9.35882
2.63217	2.95555	3.06582
5.55437	4.13186	5.35067
6.62794	4.32534	5.70283
10.2747	6.35372	6.77475
6.08208	3.352	4.05001
5.48894	2.57831	2.47654
4.06718	2.42957	2.23399
3.21255	2.00456	2.055
3.03551	2.06779	2.26279
7.52347	5.35964	5.3101
15.0811	10.4309	15.0789
2.00876	2.64594	2.50074
6.62028	5.17994	6.2667
14.939	10.4917	15.6663
5.26886	4.28996	5.56644
4.03275	4.25738	3.87979
6.02926	5.207	6.51704
4.05874	3.19817	4.57465
12.3338	9.44512	10.8464
7.70962	5.86049	7.10334
2.94881	1.63839	1.7234
8.72555	5.4891	6.57272
3.70035	2.30007	2.46285
6.24908	4.81621	5.14076
4.09585	2.33192	1.61827
2.91976	1.13727	0.876961
9.37663	5.66569	8.20807
4.68923	2.84301	3.88815
4.26862	3.08857	3.94055
6.36107	3.76261	5.90497
6.52573	3.99946	5.54644
6.89184	3.26193	5.41261
3.71921	2.62176	3.26335
4.65659	3.65021	4.75697
4.81063	2.79026	4.34349
4.70518	3.84339	3.78314
3.01015	2.49512	3.20317
4.01181	2.5415	3.42979
3.73725	2.33645	3.20912
4.24627	3.15526	3.74843
4.47452	2.36954	3.99737
6.16016	2.87347	4.00806
3.20418	1.98479	2.81808
5.95982	3.16712	4.29452
8.30651	3.85872	6.51539
0.552755	0.783221	0.619618
5.96283	2.6407	3.71608
7.07223	3.80511	5.21412
4.1676	2.09351	2.79689
2.63271	1.77458	2.11066
6.01987	3.50287	4.72124
9.19464	4.49983	7.51428
3.0934	2.39717	2.47859
4.43266	2.44351	2.86347
4.14228	2.56084	3.48754
6.11692	4.59007	5.99974
3.46968	3.06734	3.22543
3.17339	2.59219	2.86022
1.99158	1.93381	1.76128
1.77366	1.34615	1.54638
1.20074	1.6131	1.09361
0.279813	0.754055	0.109781
4.96253	3.19166	4.07644
3.43982	2.08649	2.40752
6.57586	3.18169	5.50995
6.62263	4.03532	5.84926
1.30963	0.735266	1.40688
4.85152	4.05467	5.1836
4.39492	2.82457	3.57337
2.91532	2.346	3.21691
5.11989	3.43117	4.88286
5.2437	3.77741	4.54437
5.10257	3.17429	4.74816
5.72497	3.15464	5.25134
7.52578	4.24405	6.53579
3.3653	1.90419	2.6083
4.60584	4.14181	5.35899
4.95697	3.34457	4.57857
5.78366	4.16338	5.36394
1.58228	0.955634	1.31682
1.99058	1.26535	1.74268
7.31237	4.18259	5.50849
2.58886	1.88518	2.19986
2.82044	2.34616	2.13191
4.2909	2.93997	3.55801
4.4571	2.95885	3.83017
6.6718	5.07468	5.93787
2.30345	1.63145	1.72056
2.0972	1.68204	1.55874
3.94489	2.88924	3.05724
2.88953	2.03646	2.53267
3.18453	2.19117	2.80647
4.43322	3.62612	4.81061
5.25302	3.87082	3.84416
3.42638	2.41926	3.56581
2.48122	1.82906	2.76016
2.81157	1.67793	1.56342
2.93087	2.28538	3.25802
4.95804	3.70024	5.30382
2.63108	1.77971	2.76722
1.9737	1.26738	1.17363
0.71244	0.695211	0.282844
7.1909	6.55865	7.36661
5.46441	3.48099	5.64369
2.13519	2.22269	3.18505
1.75727	0.7095	0.887474
0.587872	0.355436	0.718544
0.899507	0.357981	0.658914
3.85487	3.45801	4.08309
2.976	1.94641	2.07639
1.33799	0.705659	0.702574
2.89036	1.46864	1.4217
3.95746	3.18963	3.46491
0.500165	0.820821	0.830218
2.3334	1.33035	1.91612
1.73484	1.60708	1.74414
2.1649	1.57557	1.25833
1.24162	0.712237	0.847191
2.4498	1.31046	1.1344
2.04921	0.627536	0.605268
2.49632	0.870128	0.812297
1.91834	0.634956	0.744212
2.55703	1.87404	1.96442
3.77287	2.3347	3.31213
2.05026	1.11313	1.12704
4.95572	4.3603	5.80392
4.0506	2.56819	3.699
1.59027	1.15323	1.29984
2.95402	1.82198	3.56397
1.44856	1.17864	1.97678
2.83829	2.23971	2.14246
0.907966	0.554474	0.671835
2.67496	2.81781	3.59746
0.685866	0.49832	0.356149
0.524117	0.490424	0.698616
2.6496	2.27003	2.40355
3.91749	2.99785	4.43846
0.424072	0.357129	0.554597
4.29003	2.74076	3.37353
1.05183	1.47632	1.47383
1.2481	1.00538	1.24193
0.85824	0.500736	0.940833
2.79187	1.12486	1.54638
0.509857	0.633836	0.178603
3.15181	1.45156	0.845312
2.2776	2.12291	2.1689
3.34686	0.844698	0.602337
3.75544	0.999545	0.654844
2.36678	1.14294	0.795459
5.76681	5.97485	6.45928
2.8433	2.49729	3.23367
2.5409	2.22896	2.82971
2.52931	2.36019	2.84015
2.84804	2.22465	3.49522
1.11632	0.767206	0.538026
4.25035	3.57454	4.81554
1.95286	0.769398	0.638483
0.838281	0.622899	0.338562
2.3589	2.15765	2.83364
0.594661	0.728422	0.530245
0.88612	0.710704	0.869144
1.77847	1.26791	0.609154
2.23483	1.45047	1.92773
0.495668	0.742086	0.445658
2.33532	1.99238	1.99864
0	2.05235	0
0	1.38129	0
0	2.82012	0
0	1.55647	0
0	1.91865	0
2.68491	2.16567	2.05011
3.66665	3.32177	5.63981
2.65486	2.75172	2.62626
1.62769	1.68586	1.04599
1.43124	1.51392	2.38039
3.47159	2.24436	2.37324
3.79841	3.25852	3.51701
7.36067	7.22761	6.23921
2.97483	1.87448	1.92453
1.63265	1.05937	0.735054
14.3824	14.6412	16.9611
0.983296	0.449819	0.491159
1.40146	0.747479	0.320743
2.00241	2.00462	2.43731
0.961918	0.479075	0.623921
6.19305	5.50421	5.77169
3.19378	2.29264	2.52478
5.09948	2.47157	1.01599
1.70496	0.645831	0.22163
4.05687	2.53913	3.39009
0.57958	0.638735	0.736915
1.45839	1.06268	1.94785
2.62871	0.642156	0.590462
4.47442	2.94148	5.23268
1.86473	0.543851	0.593834
1.63036	1.83066	1.78263
1.18855	1.3999	1.40219
1.24635	1.0562	1.00335
2.37119	1.66863	1.75229
2.1874	1.43981	1.40567
0	1.57444	0
0	0.442183	0
0.103901	0.0388888	0.237792
1.61485	1.06354	1.78191
2.27598	1.1093	1.41057
2.50356	1.64939	1.97951
1.71065	1.1845	2.01345
2.06448	1.04761	1.86917
2.52927	2.40125	2.60625
1.53942	1.11197	1.64804
1.80254	1.59375	1.9374
1.13784	0.538431	0.573965
2.70818	1.82454	2.80456
2.14183	1.88058	1.65852
4.6252	3.67388	4.13334
0.589768	0.307462	0.247916
1.80807	1.33672	1.84367
1.40872	0.340269	0.530199
0.439353	0.332462	0.430936
2.47581	2.5301	2.51024
0	1.47738	0
0	2.69601	0
1.27749	1.09804	1.19757
1.88171	0.512217	0.391504
5.4134	3.72435	4.52024
0.716857	0.527367	0.509158
3.1979	2.00593	1.80842
3.96428	3.00848	3.78107
2.82077	0.944248	1.23399
0	0.356097	0
0	2.9329	0
4.42053	2.75621	2.6846
0.865779	0.297045	0.318447
8.58663	3.46437	3.63465
2.15653	2.37578	1.21724
4.03917	3.5118	4.31028
6.40172	4.97185	6.71263
1.73252	1.15864	0.949626
3.17858	2.20599	2.39291
2.24668	1.89202	2.11071
4.41553	2.56449	3.08642
2.53615	1.97151	2.33101
1.92196	1.54547	1.1919
1.48219	1.38691	1.71124
2.93588	2.16512	2.44037
3.686	3.06485	2.60857
1.97621	1.69389	2.66338
0.936158	0.485156	0.423795
1.16598	0.938282	0.190607
2.11802	1.68014	1.69503
4.3602	2.76629	5.10132
1.90832	1.03941	0.838103
4.0202	2.81894	3.04473
2.68555	0.833695	1.03815
6.13505	4.16953	7.4955
3.00473	1.91127	2.68067
5.73422	3.43571	6.0477
3.30608	2.17723	3.03751
1.17498	0.318459	0.596103
1.12831	0.729865	1.22699
1.07327	0.514383	0.410812
1.46794	0.994347	1.29897
2.05447	1.01278	1.63011
1.55602	0.741729	0.547131
1.98212	1.45614	1.50982
3.09913	1.11583	0.925143
2.85842	2.25219	2.19833
2.78346	1.47001	2.56818
1.14259	0.709006	1.00273
1.05937	0.391077	0.640527
3.8091	2.63259	3.41554
0.803638	0.479832	0.750707
2.72405	1.42907	2.36525
3.46051	2.26349	2.60333
2.15874	1.70889	1.88447
1.89883	1.47915	1.93229
3.80799	1.88282	2.88617
1.79185	1.54924	1.88055
5.86381	3.09309	4.30274
1.33201	0.962204	1.03648
2.09836	1.44482	1.864
1.27947	0.774374	1.13926
1.34317	0.981749	0.944582
0.992769	1.36246	1.49308
2.29261	1.80812	2.60205
3.94039	3.69318	2.49143
4.91166	5.56324	4.81757
3.83767	1.97749	1.59848
4.55208	3.59502	3.56941
2.73032	1.69596	2.93442
1.86812	1.46038	1.60039
6.83279	5.25662	5.76251
1.46794	0.854668	0.671915
0.762109	0.676035	0.493356
2.38361	2.77319	2.25344
2.4131	2.45382	1.78723
2.64411	2.13898	2.46917
2.50343	2.10095	2.40449
1.00168	0.663308	0.654991
7.84585	6.04575	8.27807
1.34561	0.480751	0.299962
2.69883	0.816704	0.18774
3.30261	2.72146	3.60507
0.448431	0.0559471	0.0977422
0.977433	0.391971	0.410875
6.00153	4.89111	6.10358
5.83967	5.2496	3.97196
3.27692	2.51485	2.37684
1.62694	1.16797	1.55653
3.43964	2.35662	2.89723
3.06422	2.54072	2.67395
2.3911	1.368	1.02746
2.54573	0.818269	0.629004
2.00992	2.60407	2.23138
3.04957	2.34235	3.48662
1.29413	0.392112	0.402963
2.5505	2.51226	2.725
1.80813	1.73284	2.14626
1.53521	1.17831	1.42955
0.794286	0.663185	0.479427
1.93476	1.36285	1.68553
2.03461	1.61496	2.6012
0.738595	0.819693	0.572817
1.61328	1.52589	1.5111
0.913001	0.462167	0.499137
1.39454	1.06109	1.22385
0.471191	0.30863	0.308109
0.367427	0.322319	0.405436
0.565429	0.753939	0.623921
1.46061	1.09634	1.96208
1.81352	0.902464	1.51601
2.37521	1.70611	2.05563
1.96112	1.64308	2.36745
1.73484	0.740231	1.97386
1.41294	1.05132	1.45266
0.676025	0.824144	1.06092
1.03552	0.959727	1.24139
0.10428	0.336638	0.102282
4.79333	3.2779	4.66615
1.61867	1.47077	1.65033
1.12022	0.954482	0.827299
0	0.707106	0
0	0.810948	0
0	2.08573	0
1.11509	0.341478	0.571721
3.3537	2.17083	3.17335
1.76696	1.52459	1.66014
2.13864	1.52396	1.45223
1.23688	0.628283	0.548819
2.08602	1.34466	1.49665
1.14726	0.471737	0.316979
1.21682	1.03306	1.54282
1.00733	0.424156	0.384233
0.912066	0.315114	0.688148
0.832809	0.400768	0.35008
5.5584	4.87918	4.39527
3.33748	1.79345	0.888532
2.58938	1.18118	1.2302
2.63895	1.91153	1.49213
0.748362	1.3805	0.838885
0.758274	1.02882	0.805726
2.94295	2.85703	2.70616
4.16276	3.03735	2.89022
2.3868	1.61553	1.61906
0.604823	0.351274	0.531867
3.02618	2.63636	3.18571
2.31312	1.66969	2.18778
3.06947	2.51691	2.00051
3.66053	2.22135	2.376
1.44066	1.03281	0.543485
2.4794	2.51017	1.69435
1.2516	0.595215	0.808787
1.90313	1.07819	0.797578
1.46117	1.53196	1.50225
1.83122	0.411239	0.548294
1.52052	0.469907	0.465204
2.72617	3.41018	2.67395
0.985275	0.46582	0.288224
1.00598	0.444985	0.388705
4.61753	4.31352	3.79615
0.780355	0.677085	0.278329
1.30763	0.351776	0.467607
2.13443	0.487456	0.798382
4.9506	3.33341	3.77305
2.97752	1.68686	1.00889
0.908725	0.420152	0.576734
0.531225	0.435896	0.561128
4.19582	4.78983	4.02399
1.24418	0.780417	0.547053
5.03422	2.6949	1.73889
3.71326	1.71754	1.3658
7.55178	2.92074	2.98636
3.96466	2.43362	1.8925
14.058	3.96413	4.49223
1.66747	2.49644	1.9384
6.38044	2.10754	1.5617
6.44342	2.25373	1.63552
7.23029	3.27553	2.64165
7.83154	7.58297	7.28073
7.39747	6.53351	7.33497
6.93512	3.65839	2.83047
8.33301	8.51753	7.86141
17.23	16.463	18.7015
7.40396	3.15438	4.46653
19.5058	24.233	20.3106
2.27707	1.55509	2.01677
12.3011	10.5925	9.97827
3.37159	1.61528	2.18262
5.42021	2.11292	1.98612
6.29755	3.89551	4.56258
18.2558	9.88364	14.7116
3.06488	1.94798	1.53144
2.35083	1.12573	1.83107
3.80427	2.32684	3.76173
2.31711	1.59703	2.54988
0	3.8082	0
0	3.81021	0
3.96371	1.7118	2.62117
7.4744	4.0507	5.66141
4.26687	2.78618	3.24171
1.05501	0.679416	0.791315
0.845957	0.4639	0.482413
1.16489	1.7783	1.2196
4.24072	2.80101	2.56909
6.34578	4.67873	5.45931
3.60584	3.05221	2.96544
3.24463	0.944548	0.377182
1.04897	1.30243	1.58289
2.19628	1.23305	1.48401
4.52626	3.18344	3.15484
1.78321	0.500573	1.02968
6.51253	5.10184	5.32809
4.189	3.13577	3.8044
3.17725	2.04971	3.03895
2.02194	1.66492	2.36095
0.464904	0.633883	0.564569
1.77217	0.55814	0.402758
1.91631	0.661212	0.704848
3.89492	3.25865	3.29595
1.01199	0.503227	0.397041
3.5102	4.70785	4.72723
0.469019	0.181033	0.258769
0.377546	0.192696	0.336648
0.431747	0.228544	0.229887
2.04768	1.62864	1.28318
1.95208	1.45497	1.9807
1.53543	0.606267	0.413741
3.301	2.83442	3.37531
1.10345	0.537516	0.604821
2.01055	0.727013	0.601638
1.7014	1.11011	1.7139
0.717115	1.2973	0.937835
0	0.947332	0
0	0.520388	0
0	0.612922	0
1.35617	0.61999	0.760107
0.634438	0.224963	0.245638
1.51154	1.27294	0.926615
4.26142	3.26438	3.61923
1.69147	1.30677	1.64488
1.33314	0.743757	0.460539
2.48237	1.61144	2.35873
1.5558	1.61427	2.04754
0.550708	0.430168	0.469702
1.50699	0.721383	0.513451
1.74417	1.32483	1.34177
1.01752	0.436531	0.338951
1.5635	1.28663	1.11339
1.91666	1.13065	0.8991
1.27221	0.965214	1.14667
1.13385	1.38104	1.35717
1.0733	0.885792	0.810606
1.57138	1.42512	1.9266
1.62027	0.947571	1.89825
1.07445	0.904843	0.904953
2.31172	1.49254	2.12005
3.28724	1.32714	1.63025
5.46803	3.29183	6.30024
0	0.645872	0
1.31524	1.40162	1.66034
0.292361	0.298436	0.28676
0.506634	0.758504	0.414107
2.16593	2.05067	2.70268
1.23118	1.19523	1.33338
0.523853	0.630228	0.0734025
3.27993	1.92515	2.89538
1.78173	0.473832	0.429233
3.32996	1.18644	0.533892
1.10988	0.737572	0.555419
1.27395	0.853898	1.22404
1.09919	1.10567	1.48244
2.8369	2.41954	2.84338
1.17271	1.22701	2.24821
0.984567	1.43068	1.53377
2.83893	1.90834	2.93439
1.06653	1.15479	1.2329
1.5189	0.798324	1.33131
2.17404	2.28086	2.15393
0.691716	1.37064	0.718374
1.73794	1.741	1.52081
2.53271	2.33894	3.16354
1.43299	1.31471	1.43982
3.04073	2.17809	3.16246
1.03367	1.29459	1.36483
2.25738	2.24721	2.06037
3.98796	3.26383	3.23668
0.851296	1.03554	0.765405
1.09944	0.896497	0.872976
1.24006	2.16598	2.16233
1.58251	1.20204	0.82175
1.53784	0.706409	0.479939
1.62752	0.976484	0.561803
0.924321	0.412701	0.499708
2.25701	2.58741	2.55843
2.70331	1.86719	2.32008
2.254	1.73336	2.35944
1.75566	1.39586	1.32628
0.801126	0.42671	0.664889
2.67342	2.05653	2.89747
1.04349	0.763374	1.11654
0.919492	0.770112	0.680104
2.10423	1.66208	2.12086
3.50863	1.33078	1.23471
2.44343	1.82451	2.39662
2.62322	2.58136	3.05363
0.618247	0.647923	0.687256
2.25552	1.73585	2.46088
1.77226	1.34164	1.90653
2.12982	1.70274	2.22272
1.51581	0.60915	1.07986
1.96394	0.790367	0.528458
2.7425	2.45393	3.54458
2.55253	2.04155	2.66259
1.51943	0.835157	0.854591
0.568392	0.520033	0.70204
1.51529	1.24951	1.6256
1.19132	0.730773	0.58425
2.3399	2.48141	3.46812
0.599922	0.529278	0.812592
4.60001	3.77159	4.35554
2.47895	0.551449	0.435827
2.89706	2.21413	2.62157
3.08371	2.26823	2.91942
3.62807	1.55357	0.70367
3.82997	3.75827	2.93994
2.4733	1.22522	1.18918
0.731805	1.01134	0.883428
2.63894	1.48158	0.877055
0.677511	0.697352	0.941419
1.60943	1.33386	0.977226
1.57002	0.828987	0.824969
3.73367	2.34136	2.61276
2.68387	2.46284	2.0515
3.37252	3.49351	2.69059
2.75633	2.50246	2.28947
3.37837	2.71691	2.23895
2.08093	0.950935	0.379732
1.30376	0.769924	0.634657
2.13441	1.95282	2.15555
1.55537	1.83043	1.4669
2.66628	1.33688	1.06911
4.31413	3.20761	3.88839
1.58461	1.88096	2.17595
2.89294	1.68117	2.78773
3.03873	2.2349	2.50363
4.12699	3.20057	4.19905
0.970539	0.694733	0.571167
4.1676	4.20242	3.71125
9.20485	7.58374	5.56024
1.32722	0.825693	0.633303
2.98481	0.879087	1.43982
5.29559	3.90163	4.36745
1.73247	2.0477	1.75039
1.78308	1.01299	0.562154
2.61518	3.40461	2.45355
1.00033	0.475212	0.52832
3.54533	2.75207	3.26496
1.49477	0.885829	1.46613
1.40556	0.698071	0.821879
0.96249	0.644287	0.472026
1.43436	1.01537	1.3763
1.50179	0.751851	1.09773
0.833645	0.366286	0.639919
0.870861	0.616473	0.81704
0.307794	0.489612	0.452846
0.741706	0.642268	0.752158
0.938519	0.501821	0.46027
0.950267	0.769649	0.977901
1.11657	0.695262	0.796495
1.13741	1.2062	1.25729
0.594208	0.744197	0.896653
1.08764	0.488508	0.38793
2.36691	0.872059	1.88627
0.195452	0.309246	0.243991
1.98882	0.717803	1.25403
1.6007	0.9037	1.4911
0.425016	0.453371	0.875435
1.21758	1.01223	1.40095
0.973922	0.570561	0.636843
0.770067	0.736325	0.920539
0.617247	0.664202	0.908133
1.23844	0.884921	1.35275
1.58215	0.997593	1.55184
1.07251	0.269923	0.108823
0.761725	0.727763	0.825778
0.663764	0.320899	0.868064
1.15656	1.51093	1.30893
2.00301	0.695175	0.964458
0.721824	0.633207	1.15049
0.966239	0.519871	0.59233
1.48784	0.544773	1.58624
2.74872	1.42507	2.03817
0.790429	0.570561	0.498398
2.77497	2.51668	4.85737
2.12585	1.85966	2.13362
0.559899	0.314343	0.228822
1.4979	0.403662	0.190996
1.8584	1.23801	2.28529
1.15075	0.75374	1.17573
2.04056	1.52324	2.5829
0.295864	0.387582	0.580392
1.0025	0.623133	0.491645
1.26278	1.02677	1.27062
1.01427	0.927973	1.36329
0.958726	0.474178	0.403011
1.08633	0.843692	1.24311
2.89407	1.95472	2.16139
0	1.0721	0
0	1.55584	0
0	0.934614	0
1.6842	1.40717	1.71698
1.61296	1.98753	1.68479
2.24179	1.29531	2.09806
0.883482	1.01683	0.866557
0	0.298436	0
1.09622	1.05506	1.4702
1.54729	1.52402	1.65077
1.76129	1.8487	1.69751
0.300862	0.313694	0.590196
0.865546	0.578503	0.343628
0.432726	0.388712	0.424436
1.45541	1.25615	1.55536
0.60475	0.565873	0.46135
1.75584	1.54352	1.81285
1.48389	0.692205	0.513691
0.54568	0.551449	0.535226
0.96575	0.737392	0.757799
1.86709	1.3119	0.79769
0.347758	0.244052	0.383733
0.932025	0.87647	1.39411
0.81404	0.876589	1.08641
0.495668	0.541105	0.270096
0.944714	0.662987	1.15827
0.82522	0.719774	0.896134
1.05485	1.11523	1.62587
0.854473	0.736548	0.499475
1.33442	0.883179	1.15988
1.43924	0.957664	0.575123
0.731805	0.621552	0.680976
0.751978	0.469976	0.389661
0.584606	0.750205	0.34814
0.285891	0.963045	1.12166
0.836983	1.31574	0.492569
0.724679	0.678093	0.355398
0.286535	0.546954	0.843137
1.36852	0.768325	0.472291
1.69482	1.39639	1.66235
5.89122	4.01263	5.75177
3.55704	2.58562	3.07268
3.59173	3.06019	3.3766
2.55142	1.34414	1.88548
3.9209	2.60848	2.86767
3.85967	2.8845	2.9417
1.57387	0.828392	1.54372
4.0432	2.48523	2.59825
2.09331	2.13184	2.60232
2.63641	1.73324	2.82707
2.90252	2.22893	2.3397
2.59155	2.05019	3.07009
2.99736	2.24374	2.28662
2.86625	3.30309	2.17016
1.95416	1.53055	2.12969
6.52124	5.34923	6.93495
4.16177	2.84468	3.45978
1.40394	0.437897	0.969033
2.87555	3.00054	3.41875
3.2475	2.67847	3.36589
2.86427	3.01516	2.84452
1.8808	1.25339	2.05474
0.427875	0.768708	0.37771
2.05967	0.971084	0.870588
2.7672	2.1545	2.68858
3.62228	2.69973	2.98343
1.65053	1.46499	1.60349
4.05706	3.00888	3.68457
3.29704	3.69557	3.11961
2.92434	2.34695	3.0338
3.16853	2.16299	2.47214
2.44731	1.84017	2.97196
3.54248	2.56798	3.66099
2.15548	1.77489	2.41018
2.59832	2.33404	2.46359
6.18859	4.90375	5.76552
0	3.58745	0
0	0.711294	0
0	2.04945	0
0	3.72871	0
0	3.20345	0
0	2.20775	0
0	2.83008	0
0	1.40899	0
0	1.08524	0
0	4.66955	0
0	0.550713	0
0	1.07258	0
0	3.06467	0
0.010065	0.553776	0
2.82841	2.20974	2.55696
0.613732	0.979861	0.921773
1.86435	1.25407	1.43186
3.24415	1.74483	2.83438
1.94366	0.810154	1.762
1.69815	0.868437	1.41825
2.1077	0.767561	0.502862
2.19909	1.12489	1.79747
1.82874	1.33092	1.66914
2.13012	1.54729	2.13239
2.05605	1.47925	1.67308
0.853315	0.892823	0.836967
1.94067	0.885256	0.832776
0.22385	0.52365	0.329343
0.749698	0.535694	0.53479
4.26797	3.41522	3.56068
1.64511	1.78565	0.968153
1.32588	1.18748	1.13018
1.67305	1.07139	1.15383
2.36855	1.81628	2.09653
2.02078	1.11479	1.82695
2.32545	2.1542	1.75344
2.56311	2.00994	2.40205
1.16687	0.272965	0.786856
1.62115	1.65562	1.5598
0.720922	0.404746	0.665516
1.60473	0.973988	0.935882
2.0156	1.38715	2.26397
1.34098	0.897649	1.16353
2.20049	1.6403	1.68676
3.7747	2.16204	2.86094
1.82335	0.715583	0.486172
2.29119	1.78565	2.18816
3.13628	2.78319	3.4111
3.2232	2.34715	3.63567
1.47378	0.750653	0.938862
2.16932	1.86494	1.86179
1.56559	1.10465	1.41109
2.40102	1.37306	2.31125
6.01954	3.99074	5.84141
2.69597	1.93898	2.43692
2.09806	1.70029	2.2726
2.52391	1.55524	1.751
1.69808	1.36193	2.02246
1.09474	1.0197	1.07376
3.8613	2.34481	4.13514
0	2.53436	0
0	0.72391	0
0	3.31004	0
1.77924	1.23396	1.43719
1.94565	1.02249	1.45347
1.69675	1.70528	2.07517
3.46316	2.73546	2.99857
0.594166	0.529807	0.634205
5.45785	3.90054	6.75145
2.64756	1.77034	2.53848
1.20199	0.697577	1.00675
1.38992	0.432351	0.184229
3.15549	1.43414	2.5792
1.9559	1.03874	1.14069
0.878307	1.16553	0.704848
1.36463	0.389153	0.233705
3.06787	2.5398	3.36611
0.731226	0.450583	0.27989
1.05578	0.489015	0.906109
3.55838	2.65833	3.29318
2.35216	2.10918	2.52721
1.02429	1.43323	0.97375
1.85136	1.27927	1.74605
2.58658	1.03266	1.19804
2.17435	2.17551	1.79908
2.94318	2.55854	3.4921
2.80456	1.47187	1.55482
3.82262	1.03115	1.21562
2.21705	1.11676	0.792603
0.212036	0.297608	0.467941
3.14328	3.2471	3.98743
3.76865	3.87506	3.50263
3.83874	3.61264	3.71102
2.55213	1.29722	0.576878
2.10994	1.65841	1.93155
1.41941	0.796899	1.77895
0.814848	0.177089	0.309382
1.33139	1.00468	1.56565
0.734612	0.543661	0.818794
2.85806	2.09449	2.40638
0.527647	0.312694	0.373778
0.705511	0.23186	0.270047
1.32088	0.390305	0.545505
1.78766	2.00728	1.92875
1.02821	1.05391	1.29534
1.44253	0.834606	0.702046
1.2078	0.528913	0.450171
1.74296	1.07891	1.46848
1.65427	1.12778	0.560177
1.71091	1.1658	1.41996
0.860994	0.872982	1.08398
0.588469	0.943953	1.07193
1.05087	1.13723	1.4042
1.55672	1.46167	1.7375
1.19686	0.783942	0.652182
0.488062	0.822036	0.574454
1.61267	1.2072	2.30675
1.95148	1.70137	1.40796
1.48425	1.09123	1.14386
1.79941	1.59512	1.37015
1.74625	1.16622	1.60085
3.57722	2.50649	2.62461
1.42412	0.639634	0.917922
0.548218	0.351755	0.307266
0.650901	0.415266	0.319215
2.35963	1.69776	2.42678
2.57934	1.94897	3.30983
2.74708	2.15542	2.77176
2.40339	2.98954	2.48439
1.18782	1.07928	1.2877
1.82287	1.17266	0.94985
1.02714	0.940878	0.371171
1.16224	0.603401	0.478053
0.302908	0.385473	0.53479
1.02979	0.731723	0.915365
1.27037	0.945798	0.758457
2.77479	2.03794	2.7901
0.596351	0.537723	0.389951
0.768921	0.784899	1.02844
1.60434	0.94813	1.07668
1.41271	0.936163	0.931339
0.448264	0.323573	0.628108
1.11302	0.738496	0.853508
0.933736	0.753575	1.03033
1.22835	0.862036	0.882095
1.9137	1.88323	1.53959
1.47391	1.5824	1.59785
2.16221	1.19043	0.903044
0.371751	0.973988	1.2762
1.20443	0.702549	0.675062
1.25626	1.04116	1.48646
1.03854	1.2208	1.6553
2.14644	1.68522	2.12177
1.64429	0.914274	1.47322
1.64044	1.17573	1.25811
1.16423	0.795725	0.744733
2.34378	1.71134	2.38681
4.28814	2.24774	4.26579
1.72581	1.65204	1.86324
1.86492	1.38944	1.81769
1.22708	0.926477	1.53559
1.15862	0.85711	0.909142
2.05711	1.47449	1.64551
1.51596	1.30169	1.73182
3.38005	2.10522	3.52251
1.9839	1.42542	2.50186
2.73646	1.4959	2.38738
1.03854	0.923191	0.905464
1.16836	0.743411	0.53479
1.29434	0.903692	0.797534
0.972668	0.410771	0.320825
0.769206	0.689026	0.4832
3.76541	1.8983	3.19079
1.87659	0.852152	0.798511
0.704715	0.288885	0.26332
0.989769	1.00294	0.757703
0.59042	0.343317	0.24819
0.760244	2.56094	0.648417
0	0.755465	0
0.117858	1.39506	0.154134
0.049599	1.16955	0.0243244
2.6159	1.97424	1.59836
3.52541	2.76452	2.36789
1.93598	1.02037	0.561917
3.3202	2.52979	3.45819
2.58332	2.33927	1.97802
1.16957	0.407277	0.363026
5.46714	2.87176	2.46792
1.53052	1.50954	1.17661
1.32381	0.73179	0.279666
0	2.95318	0
2.47487	0.742411	0.309382
1.33917	0.822337	0.451522
2.21536	0.829179	1.21989
1.25854	0.579855	0.476327
3.51669	2.497	3.37323
0.555822	0.444441	0.148684
2.28551	2.29711	3.07258
2.35707	1.37423	2.71206
0.844124	0.846277	1.00537
1.05587	0.78458	1.29455
1.13037	0.746611	0.586964
1.87047	0.675086	0.895476
0.948526	0.88052	1.04089
1.09287	0.770895	1.23685
1.60974	0.918332	1.09505
0.801204	0.858745	1.35739
0.614349	0.797612	0.790886
2.46524	1.47011	1.80411
0	1.08425	0
0.678383	0.687211	1.37417
0.596351	0.967224	0.584926
1.94394	1.25709	1.85679
1.40026	0.939203	1.23974
2.14686	1.32893	1.47581
1.88251	1.53421	2.30806
1.15616	0.619256	0.977592
0.681544	0.776531	0.865101
2.16855	1.42517	1.83923
1.51119	1.06547	1.55119
1.62889	0.944248	1.36388
1.18699	0.820201	1.16425
0.948889	0.784303	1.08583
1.82055	0.958225	1.27548
0.269252	0.52908	1.18842
1.60179	0.899292	1.1755
0.897075	0.961501	0.959879
1.50262	1.23474	1.6882
0.655303	0.813853	0.662226
1.20181	1.18589	1.92892
0.754278	1.35511	0.517879
0.731353	0.649325	0.867484
0.822046	0.197795	0.268766
0.655218	0.41384	0.722999
0.158367	0.177824	0.388333
0.121163	0.102037	0.118842
1.90247	1.39675	1.79425
0.561271	1.01806	0.804604
0.738229	0.455909	0.434452
2.5162	1.30077	2.05259
1.18448	0.554166	1.41996
0.152058	0.426847	0.596578
1.31066	0.191319	0.617065
1.92496	1.28086	2.40089
0.976038	0.66135	0.660234
0.48312	0.406856	0.533097
0.142945	0.321015	0.771138
2.0802	1.13819	2.22191
2.81252	1.71062	2.18998
0.445715	0.194629	0.0323834
1.01506	0.467307	0.796495
0.865234	0.701664	1.15512
1.41123	1.17072	1.30156
2.18246	1.47932	1.27917
1.09231	1.31669	0.945335
1.69611	1.02896	1.29305
0.749996	1.12285	0.817364
0.467344	0.655951	0.993181
1.26231	0.531525	0.546234
2.17207	0.905888	1.30871
0.737516	0.500326	0.753528
1.2567	1.19333	1.49132
0.983128	0.808222	0.602684
0.906453	1.17853	1.02947
1.55473	0.803347	0.890673
0.594622	0.326074	0.298397
0.337756	0.237033	0.496928
0.900823	0.825168	1.13933
0.618438	0.967224	1.03987
1.80891	1.22601	1.98206
0.479478	0.226122	0.33861
2.12201	2.04947	2.73633
0.708507	0.260837	0.341771
1.80679	1.62032	2.17993
0.822692	0.425657	0.553776
3.36262	2.54902	3.06162
2.62823	1.40224	1.88938
3.24894	2.32326	3.23701
1.68513	1.24055	1.43392
1.09047	1.01737	0.51906
1.37917	1.09035	1.84968
2.03712	1.71186	2.73288
2.41162	2.01327	2.1803
1.03502	0.835319	1.14209
3.4342	2.02117	3.03348
1.46794	1.23622	1.19985
1.487	0.765276	1.28836
2.74101	2.66584	2.4373
1.2905	1.3132	1.47146
2.66617	2.18378	2.63301
0.417373	0.637885	0.363891
2.01519	1.02853	0.988291
1.54537	1.3054	1.29327
0.528959	0.137064	0.199548
1.66848	1.55146	1.89222
2.03391	1.86572	1.90774
0.823896	0.575074	0.808112
3.6292	2.14949	2.09278
3.44697	1.30418	1.07798
0	1.07272	0
0	0.374483	0
0.0188383	2.62294	0
0	0.789805	0
1.25971	0.466475	0.368043
1.35205	1.35189	1.5156
2.27526	1.33646	1.87047
1.02358	0.693561	0.496213
1.90056	0.261314	0.0760879
1.6048	0.822637	0.410624
1.34112	1.06379	1.76194
0.999509	0.54037	0.599109
0.511811	0.369444	1.29087
1.99636	1.64989	1.36217
0.379496	0.669617	0.744451
2.00718	0.891421	0.852137
2.99547	1.65275	3.1787
0.759112	0.840536	0.455014
1.05233	0.35272	0.400542
3.57623	1.33291	1.14959
2.32761	1.63796	1.95464
1.06741	0.613892	0.740534
3.63736	1.93566	2.55317
3.27141	2.03146	4.08385
3.43525	2.08051	3.34291
1.77715	1.11652	1.12057
1.4125	1.44038	1.37131
2.18482	1.16425	1.71921
3.80396	1.78861	3.40462
2.85419	1.7608	2.00197
2.53183	1.83868	2.55746
3.25398	2.07427	1.89504
3.05149	1.43193	2.17404
2.60649	1.04526	0.82175
2.16036	0.77184	0.690273
0.92712	0.303632	0.26523
1.61722	0.690046	0.380698
2.22185	0.831607	0.556928
1.81369	0.501751	0.979711
3.5814	2.03041	2.65181
2.051	1.50194	2.36157
1.00438	0.591395	0.937083
1.6241	1.25375	1.721
0	0.67072	0
0	0	0
0	1.56021	0
0	0.604372	0
0.850032	0.513025	0.666998
1.25105	0.482229	0.714274
0.686447	0.346852	0.538637
2.5456	1.15319	0.72322
2.5613	1.87564	2.39308
0.771748	0.866563	1.16985
1.31087	0.995432	1.17037
1.28488	1.04755	1.07396
0.867419	0.572934	0.650613
0.618915	0.419868	0.859999
0	0.299879	0
0	1.88015	0
0	0.652149	0
2.95482	1.68657	3.11558
2.96456	2.21254	3.16894
2.2078	0.834528	1.41508
2.70718	1.84558	2.41824
3.77071	2.6113	4.18659
1.46283	1.19458	1.30436
1.24162	1.36386	1.50906
3.79477	2.38836	3.72207
1.32022	1.25781	1.9424
4.31398	2.76545	4.41836
1.57496	1.5474	2.03397
2.40793	2.10599	2.15293
1.81588	0.963878	2.00777
1.77873	1.05569	1.52034
3.35386	0.8466	2.42258
3.97258	1.56331	3.62335
1.82906	1.43764	1.55482
0.968096	0.502341	0.20142
3.81169	2.25116	2.76759
2.05223	1.38402	2.46705
1.85026	1.34269	2.10441
1.18352	0.99427	1.27948
1.12752	0.63302	0.470014
2.43476	1.40389	1.67813
0.890814	0.705737	1.14558
1.65486	0.882042	0.965674
1.61661	1.17385	1.54336
1.27471	0.936674	0.974494
1.57629	1.33688	1.18424
1.26722	1.17453	1.72099
0.849136	0.777822	2.01642
1.2625	1.14499	1.61934
1.65856	1.76374	2.23923
0.792222	0.987664	0.982733
0.205196	0.201605	0.100632
0.341993	0.307208	0.40253
3.45327	2.30355	4.37846
2.19163	1.39851	1.6568
2.01451	1.34143	1.92997
0.323444	0.332917	0.475872
0.489313	0.863389	1.50838
1.08963	0.801887	1.0832
0.502617	0.464237	0.302154
0.857567	0.407392	0.415947
1.84158	1.46734	1.60121
1.45131	1.17887	1.33265
1.78394	1.30478	1.38055
1.57412	1.18967	1.11641
0.619797	0.586058	0.735907
2.50808	2.35705	2.35307
0.781185	0.689196	0.766219
2.40339	1.34125	2.56909
1.33156	1.52455	1.67292
2.65476	1.30657	1.47103
0.864276	0.854004	1.05117
2.28999	1.12181	2.53239
1.56368	1.03914	1.37722
2.58065	1.5823	3.43046
1.74417	0.910103	0.503162
2.31785	1.48336	2.49725
2.99206	1.40206	3.14271
1.49224	1.10686	1.72006
1.08633	0.864022	0.994485
2.16855	1.71318	2.85626
0.373449	0.482229	0.586071
1.66648	1.44905	1.91362
2.17145	1.52031	2.09227
0.360061	0.192522	0.353163
1.90832	1.19907	1.60021
1.27717	0.825427	1.26726
0.698582	0.4496	0.38438
1.85027	1.20854	1.62504
2.65396	1.47424	2.23124
0.756974	0.456468	0.815803
1.50464	0.947765	1.90776
3.5668	1.78103	3.04706
1.44351	0.859055	1.30259
1.31437	1.1417	1.31352
3.93611	2.20984	4.20621
1.07295	0.79601	1.24033
1.7925	0.913466	2.24503
0.961794	1.05424	1.09311
2.36786	1.29512	2.4063
3.09238	2.35865	3.35241
1.98199	1.2703	1.20426
0.652847	0.944512	0.886625
1.97455	1.30825	1.49164
1.02011	1.13965	1.25323
1.58586	0.860671	1.24439
3.23585	2.1376	3.14673
0.772991	0.393294	0.367245
1.11953	0.786867	0.796317
1.39285	1.4704	1.78652
0.210035	0.488526	0.500314
0.152666	0.171422	0.748705
0.379976	0.284439	0.538339
0.449017	0.166151	0.310292
1.23052	1.14387	0.890374
0.084439	0.331846	0.0414107
1.6392	0.851615	1.43982
0.541166	0.27984	0.642546
0.0932839	0.845438	0.156852
0	0.78675	0
0	1.80546	0
0	0.968309	0
0.0220871	2.54206	0
0.089733	1.07475	0.176028
0.989277	0.797075	0.874033
1.17117	0.850921	0.540581
2.47083	1.52739	2.82311
2.29135	1.88165	2.75062
1.97151	1.6603	1.64864
0.919673	0.629279	1.49403
2.50752	1.68204	1.66095
1.23395	0.869998	1.54807
2.59993	2.6533	3.01492
0.985607	0.869547	0.994345
0.495668	0.556565	0.729258
0.638472	0.398285	0.347911
2.15509	1.43159	1.98471
0.728367	0.736067	0.914449
1.4055	1.05071	1.34908
1.68019	1.16831	2.0411
0.943213	0.992901	0.859062
0.965869	1.21599	0.803825
0.982083	0.448664	0.472191
1.35259	0.973988	1.29783
0.647887	0.760553	0.751016
1.90238	1.1348	1.18079
1.82922	1.08249	1.35776
0.485167	0.466948	0.453211
1.76992	1.54656	1.25306
2.16395	1.18153	1.77264
0.617802	0.200403	0.215455
2.64898	2.13094	3.12822
3.29965	2.26229	3.80318
2.80407	1.95036	2.67395
3.18334	2.25057	3.13888
2.18734	1.38275	1.80757
0.876382	0.227562	0.483521
1.31806	1.29982	1.66379
3.08656	3.10752	3.91527
0.563014	0.46582	0.116259
2.39248	1.39884	2.2911
0.730225	0.309755	0.270578
1.90832	1.58379	0.651048
1.53388	1.45638	1.48237
0.56219	0.420839	0.245075
0.4186	0.691217	0.67625
0.685409	0.283543	0.22999
2.52781	2.57852	2.54923
0.882801	1.03256	1.02464
1.52577	1.3532	1.69174
1.58614	1.41924	2.04192
2.81155	2.13515	2.65111
1.72032	1.67641	2.09715
4.11722	2.54883	3.66982
2.2738	1.26092	2.01132
1.11319	0.654737	0.901219
0.868406	0.463171	0.425885
0.753285	0.37954	0.30312
2.96417	2.80601	3.26816
0.766115	0.821136	0.478188
2.80484	1.02405	0.48946
1.75882	1.57993	0.862564
3.79689	3.45629	3.91789
1.09944	1.23452	1.6946
4.47846	3.34547	3.57514
0.735017	0.397376	0.160208
1.25355	0.560292	0.334243
4.0192	3.05256	4.32911
2.73204	1.02641	0.564148
2.5727	1.17456	0.915084
2.93218	2.94159	2.81943
1.71617	0.592927	0.54671
0.655531	0.417105	0.542954
1.39195	0.630228	0.484456
0.495525	0.377118	0.399626
1.62172	1.44302	1.69069
0.386077	0.309649	0.270486
1.18324	0.702929	1.26853
0.566941	0.362858	0.344769
3.35753	2.957	2.85131
0.213618	0.599657	0.488893
2.18662	1.68644	1.68256
4.8392	2.72746	4.22835
2.25392	1.07369	1.86238
2.76066	1.7193	2.30826
3.51367	2.4688	3.87973
4.58589	2.87572	3.99019
4.56077	4.59888	4.7677
2.8367	2.00885	2.52941
2.95755	1.85813	3.10809
2.57961	2.60029	2.7027
2.81699	2.20308	2.62326
1.39909	1.33996	1.00904
0.671058	0.376751	0.452514
3.64049	2.73616	2.28451
1.73863	0.671569	0.436563
5.0207	4.7192	6.41747
3.8361	3.01206	2.90376
4.04891	4.21154	3.78663
2.05104	1.7601	1.77462
0.285179	0.253504	0.372954
4.99133	4.39667	3.01761
2.05415	1.0124	1.04585
3.33647	1.01093	0.796495
1.44024	1.57868	1.10994
0.717642	0.283736	0.228022
0.529273	0.313657	0.288407
1.09085	0.453657	0.330233
0.807367	0.123622	0.935882
1.86289	0.47192	0.356526
0.304115	0.0426847	0
0.984721	0.635461	0.566192
3.99319	3.08358	5.00236
1.07009	0.300389	0.437328
2.14747	1.91808	2.24995
0.915995	1.52137	0.935882
3.6065	3.06111	3.71846
1.2615	0.92349	0.727841
1.8692	1.22026	0.895376
3.5543	1.80544	1.67393
3.21956	1.93901	2.23923
1.78805	1.42214	1.59721
2.02069	1.53292	2.06899
0.980561	0.825773	1.25771
0.875632	0.280917	0.368082
1.30549	0.776055	1.54411
0.638769	0.134484	0.313266
3.03548	2.28817	2.58174
0.312109	0.650843	0.568526
2.78335	2.67591	2.40885
0.85855	0.306737	0.229664
0.730914	0.312228	0.701327
1.75433	1.25852	1.60601
1.10259	1.14281	0.915084
1.15484	0.584586	0.482796
1.31904	1.21661	1.25176
0.364648	0.443568	0.417272
0.290339	0.533471	0.336555
1.68302	1.38686	1.7839
2.08215	1.37275	1.87364
0.891739	0.560726	1.22452
0	0.984273	0
0	0.51681	0
0	0.800206	0
0.718615	0.85173	0.0783165
1.18448	1.0837	0.90361
1.46442	1.4131	1.57102
2.10744	2.59483	2.06707
2.3487	2.2664	1.78177
3.09197	3.68883	3.90938
1.96817	1.10498	1.59132
2.23297	1.89382	2.0038
1.38377	1.16534	1.24679
1.1968	1.12293	1.44724
2.02159	2.15726	2.17974
2.39461	2.27515	2.6619
0.724679	1.10961	1.27082
3.64688	2.82408	3.23781
2.6274	1.9021	2.28319
3.36393	0.882526	0.770907
3.01182	2.63111	3.10122
2.33038	1.32288	0.507941
3.16205	1.15236	0.707352
0.723371	0.560834	0.202718
1.43287	0.841021	0.70271
6.49982	3.72109	4.30254
6.51814	5.11444	7.08651
6.23325	4.15913	4.58538
1.38356	0.760124	0.639753
1.34041	0.633722	0.397879
1.58014	1.07139	1.01338
0.34356	0.333165	0.153172
0.911437	1.26861	0.856727
1.25047	0.366286	0.426613
1.57014	2.1925	2.32983
0.689755	0.46101	0.51546
3.38861	1.60207	1.0246
0.831095	0.287139	0.501645
0.797508	0.863506	0.726356
1.50341	0.911579	0.786455
5.00572	4.09563	5.56334
0.530089	1.11603	1.03987
4.81418	3.69507	5.26433
5.88445	4.43066	5.15139
2.46172	0.961926	0.656759
2.21898	2.11287	2.03717
2.39962	0.708451	0.365222
0.649642	0.319137	0.477897
4.30711	3.32668	3.93156
3.64734	3.75514	4.04899
2.54696	0.490875	0.708436
2.76009	1.29966	2.61989
7.53821	2.70706	3.59698
2.99712	2.44513	1.67655
0.7257	0.875218	1.15997
2.69548	2.15484	2.2032
2.02353	1.53411	2.04271
2.80169	1.92167	2.25545
1.25919	0.304718	0.511062
1.75687	0.510184	0.356526
0.913427	0.845467	0.750642
2.0291	1.48276	1.91125
1.69009	1.4279	1.27145
3.5945	2.96212	3.70721
0.446019	0.57236	0.187489
1.92544	1.44133	1.04919
2.24032	2.17712	1.80028
1.14143	0.487298	0.501469
3.00423	2.20929	2.59391
0.747664	0.55968	0.436512
0.285677	0.320775	0.364265
1.1647	0.892823	0.834824
3.24712	2.62001	2.45122
1.44343	1.23136	1.48932
1.03367	0.30356	0.467941
1.0883	0.312606	0.67026
1.19673	1.31275	1.18283
1.37504	0.9331	0.70367
1.78235	1.35428	1.93223
0.472219	0.670592	0.708382
1.90832	1.49496	1.26235
0.605078	0.574891	0.547833
0.871018	0.75575	0.155333
0.996168	1.42852	1.64809
0.762059	0.410015	0.0934324
0.667913	0.732114	0.982676
0.853918	1.73006	1.23813
0.229918	0.882066	0.451027
2.44626	1.89343	2.66729
1.73484	1.60237	2.47007
3.14095	2.80072	3.13255
1.03839	0.323878	0.452663
0	0.338779	0.147965
0.434533	0.386269	0.248621
1.61997	1.32787	2.49463
1.45396	1.44127	1.47067
2.12775	1.76387	2.28264
1.24024	0.594183	0.632572
0.650954	0.769398	0.604879
0.304635	0.342062	0.277456
0.381664	0.771399	0.374353
0.400347	0.224767	0.52357
1.70484	1.59782	2.31948
0.740543	0.298496	0.335241
0.450342	0.189626	0.276071
0.828484	0.457251	0.192823
0.762933	0.361579	0.456765
1.22716	0.948572	1.18621
1.69994	1.45725	1.66738
2.60668	2.11875	2.72846
2.09689	2.11737	2.30826
1.11859	0.364246	0.658299
2.74607	2.36845	3.23997
1.94117	2.11259	2.27014
1.28191	1.15745	1.24439
3.50483	2.07628	3.36657
1.6326	1.07953	1.44119
1.25876	1.12672	1.43265
1.9511	1.38829	0.849406
1.9129	1.50483	1.38191
1.53326	0.701898	0.578419
2.15188	1.49171	1.65595
0.826791	1.14164	0.942457
1.1649	0.963178	1.14259
0.880764	0.824144	1.41364
0.804999	0.407641	0.557349
1.48552	0.930246	1.00873
1.29166	1.45035	1.87994
0.131912	0.27155	0.301897
1.67961	1.61176	1.89279
1.28445	1.17183	1.34983
0.783906	0.495121	0.456528
1.45673	1.18589	2.28612
1.30324	1.54175	1.02719
2.2996	1.17544	1.44759
2.24565	1.79647	2.22154
1.11478	1.35056	1.32361
1.01718	0.968345	1.1929
1.22909	1.52536	1.71314
9.2456	6.69705	7.00521
6.87449	4.81329	7.12048
5.07983	2.60479	3.70367
2.34893	1.81841	1.76014
9.32287	7.49547	9.75092
4.33877	2.78684	2.5606
5.03585	2.89104	2.65538
3.56301	1.01714	0.355398
1.6413	0.880215	0.720833
4.83442	4.07921	4.4645
3.40699	1.55983	1.19347
3.20294	2.57787	2.54841
2.87888	3.43035	3.08585
0	3.55107	0
0	3.78871	0
0.667635	0.609098	0.7367
1.1856	0.446791	0.605336
3.38184	2.98361	3.39603
2.076	2.10691	2.42781
0.159027	0.357129	0.15598
1.68381	0.385139	1.10104
2.80488	2.86828	2.97222
2.62579	2.79613	2.70849
4.04099	2.5343	3.39357
0.445523	0.541947	0.946806
1.72776	0.690372	0.748095
2.92256	2.25826	2.19737
5.7851	5.79681	5.43335
0.967709	0.695424	1.2529
0.926899	0.765276	0.267395
1.57883	0.404661	0.673296
3.30566	2.80763	2.54161
2.51176	1.61654	1.11164
4.32447	4.27664	3.73574
2.34395	1.85519	1.63737
6.21597	5.17221	6.66288
4.0663	3.75174	3.98107
0.306446	0.265892	0.49185
1.60443	0.593449	0.518391
1.06018	0.476172	0.693246
0.97072	0.730928	0.61608
1.60326	0.512566	0.567863
1.98822	1.59613	1.76788
1.49827	1.15108	0.928147
0.963799	0.829694	1.07138
0.932405	0.721238	0.609695
1.77276	0.861459	0.920539
3.83005	3.51574	3.29648
0.489313	0.457858	0.15998
1.18215	1.04294	0.993857
1.99489	0.866408	0.516858
0.462624	1.16879	0.737361
2.04463	0.805554	0.656759
0.885064	0.679969	0.517819
2.43495	0.937861	0.333252
3.68745	2.17602	1.0824
1.69107	1.26588	1.38223
4.07497	2.21631	3.55082
2.70074	2.12445	2.29968
2.87049	4.09465	2.64633
1.37136	0.969898	0.960774
1.15823	0.743159	0.513923
1.96329	1.82974	2.27231
2.55137	2.82098	3.16642
2.02029	2.10451	1.90996
1.51945	1.34466	1.28826
3.60153	1.3724	1.72631
1.92223	1.7608	1.82339
3.15036	2.37352	2.82363
3.45256	1.66347	0.751168
6.29967	3.85741	4.48067
5.30401	4.41159	3.67471
9.52999	5.7158	7.63752
3.38355	2.16557	3.02004
3.58641	1.98865	2.23656
2.34987	0.776676	0.762088
3.69353	2.5419	2.72681
1.2955	1.25036	1.41346
2.72127	2.30454	2.9383
2.22455	0.722472	0.684911
1.43579	0.928535	1.10523
1.49545	1.232	1.70595
2.16753	0.777822	1.00821
1.48729	1.06832	0.804483
0.874783	0.363799	0.365455
2.67482	1.66199	2.00139
1.79828	1.11509	1.28996
1.12954	1.43519	0.583104
0.5214	0.702549	1.19329
1.74893	1.31334	1.64304
0.995399	0.75045	0.948434
2.06876	1.4222	1.5322
2.59727	1.95793	2.21263
1.21265	1.23622	1.83107
3.53963	2.37606	2.54097
1.41108	1.01857	1.91131
0.253261	0.199063	0.27325
0.468149	0.262832	0.241674
2.10854	1.75397	2.79863
1.28553	0.848527	1.17571
0.311447	0.302023	0.222168
0.566828	1.34365	1.48258
1.35083	1.33622	1.38805
1.21493	0.948277	1.13352
1.58839	1.24595	2.25407
1.65941	1.60449	1.32621
0.91033	0.397511	0.42991
1.41544	1.06429	1.09083
0.124727	0.385139	0.305844
0.324545	0.255092	0.572989
2.33355	1.01898	1.27158
0.913558	0.341932	0.597371
2.6981	1.84584	2.52373
2.44961	1.88546	2.49956
1.47694	1.04265	1.41996
2.6513	1.41928	2.1167
1.56915	1.07071	1.31414
1.02151	0.664859	0.585203
1.40563	1.0433	1.0165
1.47814	1.0267	1.30113
1.12048	0.982924	1.4768
1.93223	0.972972	0.918297
2.26637	1.86584	1.91473
1.67677	1.3538	1.98924
0	0.923937	0
0	1.87862	0
0.783066	0.596219	0.673372
1.37971	1.07325	1.28806
1.31241	0.776656	0.974152
1.77231	0.694203	1.27345
1.03631	0.837243	0.718955
0.704549	0.757204	0.631819
5.00484	2.99854	2.83708
4.14853	2.80628	3.17584
3.07408	0.986214	0.704848
1.06783	0.483478	0.473009
5.95724	3.97783	4.54829
4.15522	1.76644	1.32499
0.548368	0.800462	0.860581
3.40593	2.83454	3.81231
3.78243	2.82786	3.78454
2.81766	2.94811	2.95211
0.583867	0.741862	0.663105
1.69449	2.11786	2.31497
1.05214	1.03373	0.890087
2.23443	1.18666	1.00696
2.01268	2.19021	2.99775
5.5066	4.02436	5.05966
6.01151	4.33696	5.85288
4.64046	4.18602	4.47484
6.88697	4.47502	5.20757
3.64097	2.95884	2.87643
3.30287	1.83559	2.51968
1.46072	0.850188	0.604643
3.29476	1.98295	2.84384
8.10303	6.79095	6.58477
4.28324	1.37121	0.732973
5.61922	3.85202	4.60705
2.19424	1.86653	3.00004
4.46897	2.76193	3.16379
0.982658	0.551693	0.356618
5.49112	5.08733	5.54976
2.09896	2.74604	2.07764
1.5526	1.02615	1.27226
3.56386	1.46574	0.487756
1.74816	0.674415	0.785489
0.925979	1.13016	0.513353
3.57528	3.07441	2.90012
4.72193	3.17448	4.29222
4.42646	3.36419	4.49177
1.44603	1.35922	1.42907
2.67267	2.67608	2.98881
1.69211	1.48364	1.85435
0.969238	1.06413	1.60558
1.15961	0.360903	0.395617
0.331712	0.361511	0.555022
1.32465	1.39443	1.09626
1.86564	1.14327	1.10033
1.98341	1.55101	1.93152
2.25547	1.68471	1.63515
3.07953	1.93725	1.63764
[truncated: 841 more rows]

## Sheet: Figure 3e
	VCaP cells DMSO_H3K4me3 HiCHIP
	V1	V2	V3	V4	V5	V6	V7	V8	V9	V10	V11	V12	V13	V14	V15	V16	V17	V18	V19	V20	V21	V22	V23	V24	V25	V26	V27	V28	V29	V30	V31
1	0.13086	0.12793	0.12375	0.12749	0.13303	0.12614	0.13016	0.13111	0.13353	0.1328	0.13773	0.14572	0.15544	0.16933	0.20147	0.27084	0.31803	0.24582	0.18476	0.15368	0.14138	0.12328	0.12036	0.10966	0.10821	0.10755	0.10116	0.1013	0.10112	0.09894	0.09916
2	0.133	0.12573	0.12918	0.12899	0.1283	0.12608	0.12851	0.1335	0.13256	0.13569	0.13879	0.14917	0.16059	0.17654	0.2033	0.27909	0.32786	0.26079	0.19168	0.15712	0.1418	0.13178	0.12347	0.12167	0.11412	0.11397	0.10279	0.1005	0.10412	0.10309	0.10539
3	0.13491	0.13323	0.12925	0.12707	0.135	0.13184	0.13057	0.12987	0.13328	0.13543	0.14603	0.15619	0.15672	0.17444	0.19654	0.29023	0.33197	0.25726	0.19814	0.15904	0.14309	0.13109	0.12522	0.11549	0.11053	0.11266	0.10837	0.10494	0.10566	0.10352	0.10082
4	0.13177	0.13076	0.13227	0.13124	0.12339	0.12456	0.13249	0.13376	0.13286	0.14227	0.1442	0.15294	0.16117	0.17335	0.20623	0.27589	0.32756	0.24796	0.18917	0.15885	0.13555	0.12486	0.12389	0.1147	0.10984	0.1092	0.10172	0.10428	0.09956	0.10106	0.10362
5	0.13503	0.13398	0.13307	0.13107	0.12184	0.13196	0.13235	0.13218	0.13711	0.13627	0.14171	0.15714	0.16567	0.17745	0.20475	0.28443	0.33871	0.2575	0.19593	0.16157	0.14386	0.12887	0.12719	0.11686	0.1128	0.1112	0.10693	0.10778	0.10734	0.10515	0.10185
6	0.14018	0.14831	0.13755	0.14437	0.1439	0.14098	0.14534	0.14908	0.14948	0.15285	0.15323	0.16716	0.1746	0.18982	0.22012	0.30323	0.35995	0.27372	0.2114	0.16872	0.16061	0.14335	0.13306	0.12432	0.12437	0.11806	0.11874	0.11428	0.11279	0.11321	0.1078
7	0.14554	0.14583	0.1393	0.14306	0.1379	0.14083	0.14163	0.14937	0.1473	0.1532	0.16219	0.1678	0.17602	0.19012	0.22916	0.31189	0.36281	0.2777	0.21018	0.16473	0.15962	0.14352	0.14223	0.12814	0.12034	0.1264	0.11701	0.11393	0.11061	0.11355	0.11124
8	0.15378	0.15412	0.1433	0.14109	0.14522	0.14852	0.15346	0.1516	0.15443	0.16007	0.164	0.176	0.18694	0.19819	0.23377	0.3111	0.36717	0.28125	0.21175	0.17883	0.15802	0.15045	0.14394	0.13317	0.12761	0.13103	0.1178	0.11627	0.11864	0.1128	0.11007
9	0.15571	0.15396	0.14926	0.14412	0.14685	0.14925	0.14936	0.15212	0.15769	0.1623	0.16593	0.1758	0.18604	0.20191	0.23132	0.32395	0.37448	0.2857	0.22247	0.17763	0.16224	0.14755	0.14616	0.13626	0.13605	0.13038	0.1184	0.12066	0.11824	0.11597	0.11961
10	0.16106	0.15863	0.15333	0.15752	0.15564	0.15684	0.14914	0.16083	0.16082	0.16842	0.17207	0.18114	0.19369	0.20509	0.24949	0.33501	0.38514	0.29471	0.22995	0.18528	0.16548	0.15125	0.14528	0.14531	0.13367	0.13179	0.12431	0.1192	0.12664	0.11805	0.11835
11	0.17039	0.17266	0.16698	0.16293	0.15966	0.16358	0.16271	0.17161	0.16821	0.17743	0.18433	0.19283	0.20427	0.23035	0.27471	0.36416	0.40257	0.31719	0.24237	0.19184	0.17943	0.17078	0.15544	0.14946	0.1491	0.14141	0.12958	0.12921	0.13609	0.13115	0.12551
12	0.17541	0.17852	0.17519	0.17583	0.17984	0.17884	0.17257	0.1823	0.1792	0.19367	0.19671	0.20936	0.22043	0.24655	0.29106	0.39285	0.44716	0.34982	0.25898	0.22028	0.1935	0.17492	0.16634	0.15734	0.1586	0.15355	0.14321	0.13459	0.13767	0.13673	0.13379
13	0.1938	0.19309	0.18891	0.19259	0.19727	0.19637	0.18897	0.19744	0.19683	0.21108	0.2103	0.22685	0.24736	0.26828	0.30879	0.4278	0.48738	0.38148	0.28467	0.23822	0.21016	0.19653	0.1822	0.16761	0.16012	0.15779	0.15225	0.15251	0.15043	0.15138	0.14362
14	0.20922	0.22297	0.20828	0.21234	0.21651	0.2196	0.21621	0.21489	0.21585	0.2261	0.241	0.26023	0.26904	0.30843	0.3607	0.49131	0.56322	0.43718	0.31587	0.27166	0.23548	0.22002	0.20273	0.20169	0.19009	0.18454	0.1721	0.16568	0.16847	0.16822	0.16217
15	0.25259	0.25919	0.24966	0.25223	0.25058	0.25559	0.25631	0.2524	0.26035	0.27049	0.2812	0.30929	0.32715	0.3718	0.44253	0.62385	0.72119	0.53566	0.39178	0.31614	0.28073	0.2609	0.23895	0.23073	0.21378	0.22004	0.20435	0.20062	0.19939	0.19278	0.19807
16	0.35595	0.3518	0.3534	0.35366	0.35111	0.3488	0.35279	0.35567	0.3594	0.37966	0.39217	0.43257	0.45251	0.51052	0.6297	0.95723	1.11594	0.82492	0.5742	0.4492	0.38864	0.35261	0.32799	0.3139	0.30051	0.30521	0.28413	0.27975	0.27719	0.26347	0.27345
17	0.43424	0.44703	0.44241	0.42156	0.42916	0.42925	0.43964	0.44274	0.44146	0.44897	0.46275	0.50823	0.54834	0.60853	0.77864	1.1723	1.42874	1.02699	0.69172	0.52679	0.46833	0.41965	0.40961	0.3818	0.36547	0.36071	0.34783	0.32545	0.33184	0.32795	0.33091
18	0.36705	0.37426	0.35961	0.34428	0.35078	0.35571	0.36617	0.35222	0.36357	0.37317	0.39394	0.41743	0.45028	0.49916	0.61409	0.92708	1.07916	0.80843	0.54863	0.43108	0.37635	0.34601	0.33551	0.31386	0.28873	0.29155	0.28393	0.2647	0.26185	0.26876	0.25933
19	0.28276	0.28472	0.27464	0.26448	0.26607	0.27162	0.27518	0.28255	0.28345	0.28784	0.30248	0.3218	0.34998	0.39465	0.46819	0.64658	0.75762	0.57113	0.40663	0.33255	0.29176	0.27231	0.25735	0.24705	0.23229	0.22677	0.21301	0.21578	0.20792	0.20393	0.20303
20	0.2415	0.23855	0.23536	0.23699	0.22694	0.22951	0.24702	0.24416	0.2444	0.25302	0.2655	0.28536	0.30251	0.33322	0.38347	0.52428	0.5867	0.4566	0.34076	0.27878	0.24582	0.22639	0.21392	0.20249	0.19342	0.19527	0.1841	0.17573	0.17674	0.17058	0.17104
21	0.22493	0.22718	0.21784	0.21684	0.20396	0.22224	0.22399	0.22133	0.21769	0.22641	0.23613	0.24724	0.26656	0.30091	0.34549	0.45815	0.5238	0.40454	0.31913	0.25223	0.21985	0.1987	0.20357	0.18544	0.17641	0.17179	0.16127	0.16109	0.16452	0.16452	0.153
22	0.21529	0.21563	0.20565	0.20376	0.19996	0.20576	0.20908	0.20915	0.20978	0.21637	0.2224	0.23627	0.25728	0.28043	0.32015	0.43846	0.49248	0.38741	0.28471	0.23897	0.21343	0.19573	0.18681	0.17256	0.16906	0.16134	0.15101	0.14576	0.15033	0.1541	0.14876
23	0.20419	0.20888	0.19956	0.20076	0.19287	0.19742	0.19816	0.19814	0.19683	0.20414	0.21255	0.22864	0.25347	0.26026	0.30445	0.42195	0.48129	0.35608	0.28201	0.22923	0.20703	0.18876	0.17526	0.17409	0.16349	0.15978	0.15242	0.14812	0.14624	0.1409	0.14076
24	0.20423	0.19616	0.19316	0.19395	0.1985	0.19726	0.1946	0.19832	0.19399	0.20166	0.20972	0.21919	0.23606	0.25868	0.28887	0.40892	0.45766	0.34687	0.26701	0.22689	0.20316	0.17371	0.16771	0.15886	0.157	0.15012	0.14495	0.14147	0.14473	0.13933	0.1314
25	0.19897	0.18983	0.18731	0.18887	0.18382	0.19304	0.18982	0.19534	0.18924	0.20057	0.21529	0.22005	0.23482	0.25292	0.29708	0.38938	0.4539	0.3433	0.26323	0.22851	0.197	0.18675	0.16846	0.16552	0.14975	0.14881	0.14454	0.13756	0.13658	0.14186	0.13562
26	0.19832	0.19595	0.18628	0.18674	0.18826	0.1874	0.18392	0.19373	0.19211	0.19452	0.20563	0.21876	0.22422	0.24286	0.29555	0.40649	0.45315	0.34278	0.26173	0.22309	0.19033	0.1743	0.16698	0.1612	0.15235	0.14487	0.1404	0.1348	0.13203	0.12816	0.13181
27	0.19835	0.19205	0.18954	0.19145	0.19205	0.1906	0.19274	0.18985	0.19029	0.19653	0.20372	0.21914	0.2359	0.25084	0.28086	0.37884	0.4474	0.33694	0.25259	0.20953	0.19088	0.1744	0.16548	0.16063	0.14334	0.14437	0.13139	0.14079	0.1387	0.13133	0.13278
28	0.19856	0.19599	0.19029	0.1859	0.19283	0.18733	0.18325	0.18749	0.18341	0.18649	0.20222	0.21601	0.22229	0.2462	0.2823	0.39138	0.4482	0.34378	0.2612	0.20654	0.18372	0.17351	0.16704	0.15728	0.1462	0.1472	0.14027	0.13253	0.13345	0.13432	0.12993
29	0.20049	0.19241	0.19014	0.18611	0.18636	0.188	0.17975	0.18756	0.19119	0.19805	0.20146	0.21351	0.22416	0.24393	0.27978	0.37857	0.43598	0.34403	0.25414	0.20291	0.18403	0.16433	0.1603	0.15443	0.14706	0.14372	0.13672	0.13338	0.13289	0.12842	0.12752
30	0.19574	0.20178	0.18743	0.18888	0.18627	0.18636	0.19295	0.19451	0.18831	0.19428	0.20303	0.21066	0.23162	0.24061	0.28104	0.38369	0.44595	0.33673	0.24579	0.20422	0.18271	0.17154	0.16474	0.15242	0.1494	0.14498	0.14015	0.13691	0.13159	0.13095	0.13123
31	0.19954	0.20305	0.18522	0.18891	0.19104	0.18724	0.19212	0.19238	0.19172	0.1952	0.20125	0.21795	0.23041	0.24611	0.28249	0.37752	0.4296	0.32592	0.24284	0.20186	0.18346	0.16929	0.16584	0.15309	0.14246	0.14226	0.13319	0.12799	0.12852	0.1338	0.13067
Normalized contact frequency matrix of individual 5kb bins are shown centered at the H3K4me3 ChIPseq sites in VCaP cells.
	VCaP cells AU-15330 4h_H3K4me3 HiCHIP
	V1	V2	V3	V4	V5	V6	V7	V8	V9	V10	V11	V12	V13	V14	V15	V16	V17	V18	V19	V20	V21	V22	V23	V24	V25	V26	V27	V28	V29	V30	V31
1	0.1055	0.09732	0.09776	0.10026	0.09915	0.09856	0.10125	0.09876	0.10282	0.10376	0.10441	0.11101	0.12264	0.13131	0.16033	0.21176	0.23654	0.18516	0.13849	0.11997	0.11082	0.10079	0.09204	0.0862	0.08383	0.07947	0.08002	0.07884	0.07509	0.07479	0.07483
2	0.09816	0.09586	0.09564	0.09991	0.09507	0.09941	0.09801	0.10032	0.09484	0.10552	0.10454	0.11505	0.1182	0.13011	0.16072	0.2082	0.24393	0.1969	0.14292	0.12293	0.11676	0.09868	0.09398	0.08781	0.08758	0.08571	0.08148	0.07834	0.08168	0.07694	0.07791
3	0.10117	0.10373	0.10806	0.09707	0.09903	0.10346	0.10173	0.09821	0.10047	0.11182	0.10669	0.11322	0.12396	0.1264	0.15706	0.20755	0.23597	0.20008	0.14254	0.12395	0.11483	0.10526	0.09603	0.09348	0.08731	0.08731	0.08212	0.07991	0.08413	0.08268	0.07705
4	0.1	0.10004	0.09751	0.09943	0.10278	0.10359	0.09678	0.10812	0.10353	0.10674	0.10536	0.11992	0.12113	0.13508	0.16592	0.20495	0.2381	0.19289	0.14744	0.12404	0.1173	0.09901	0.09838	0.09144	0.08799	0.08682	0.08094	0.07839	0.07875	0.07627	0.07745
5	0.10538	0.10673	0.10394	0.10187	0.10309	0.10268	0.10384	0.10063	0.10005	0.11393	0.11542	0.11907	0.12645	0.14175	0.1639	0.21071	0.23932	0.20241	0.15544	0.13362	0.12198	0.10982	0.09926	0.09549	0.09391	0.08808	0.08588	0.08525	0.08299	0.08666	0.08005
6	0.10998	0.1079	0.1059	0.10585	0.10854	0.1049	0.10979	0.10573	0.1151	0.11573	0.12486	0.12067	0.13028	0.13983	0.17118	0.23481	0.2631	0.20594	0.16101	0.13229	0.11901	0.10499	0.11083	0.099	0.09232	0.0885	0.08702	0.08921	0.08378	0.08078	0.07936
7	0.11305	0.11076	0.1043	0.11509	0.10454	0.10578	0.11086	0.1051	0.10957	0.11612	0.12039	0.13272	0.13647	0.15023	0.18063	0.24373	0.26609	0.22069	0.16164	0.13816	0.12417	0.11102	0.10965	0.09861	0.09836	0.0908	0.09417	0.089	0.08568	0.08299	0.0836
8	0.12075	0.11957	0.11682	0.11293	0.11372	0.11183	0.11867	0.11667	0.1177	0.1207	0.12471	0.12935	0.14154	0.16192	0.18423	0.24312	0.2774	0.21866	0.17172	0.15053	0.12152	0.11904	0.11187	0.10466	0.10413	0.09808	0.09377	0.09354	0.08955	0.08611	0.08524
9	0.11392	0.12126	0.1191	0.11701	0.11794	0.11398	0.11854	0.11466	0.11976	0.12486	0.12314	0.13794	0.14538	0.15297	0.18407	0.24634	0.28289	0.22268	0.17054	0.14846	0.13549	0.12035	0.1123	0.10581	0.10325	0.09787	0.10093	0.09347	0.09695	0.08683	0.09126
10	0.12439	0.12414	0.12695	0.12605	0.11731	0.12685	0.11869	0.12374	0.12585	0.13078	0.13921	0.1425	0.14988	0.16257	0.19432	0.25382	0.29566	0.23961	0.18962	0.15149	0.139	0.12632	0.11997	0.10654	0.10802	0.10163	0.10093	0.09985	0.09707	0.09549	0.09521
11	0.12697	0.12673	0.12206	0.13246	0.12664	0.13196	0.12572	0.12713	0.12965	0.13565	0.13802	0.14294	0.16095	0.17092	0.19885	0.25947	0.30905	0.24742	0.18707	0.16092	0.14468	0.13124	0.11916	0.11487	0.11099	0.10901	0.10769	0.10578	0.09625	0.09821	0.10096
12	0.14023	0.1387	0.13934	0.13575	0.1314	0.13951	0.13358	0.13372	0.1396	0.14735	0.14963	0.15735	0.17255	0.18604	0.21954	0.28515	0.33287	0.26932	0.20651	0.17626	0.1536	0.14504	0.13228	0.1246	0.11714	0.11155	0.11102	0.10987	0.10759	0.105	0.10069
13	0.15264	0.154	0.15787	0.15495	0.14869	0.15055	0.1486	0.15486	0.14663	0.15445	0.1607	0.18175	0.18487	0.20535	0.24495	0.31074	0.37507	0.28426	0.22595	0.19199	0.16631	0.15604	0.14271	0.13797	0.12725	0.12455	0.12406	0.12053	0.11765	0.1187	0.11359
14	0.16858	0.17604	0.17035	0.17021	0.16028	0.16303	0.16715	0.1676	0.17212	0.18541	0.18668	0.20267	0.213	0.23265	0.28138	0.36899	0.42382	0.32967	0.26091	0.21324	0.19366	0.16984	0.16038	0.15773	0.14178	0.13776	0.13974	0.13319	0.12806	0.13515	0.12837
15	0.20954	0.20346	0.20272	0.20313	0.2017	0.20243	0.20202	0.19625	0.20448	0.21524	0.22405	0.23522	0.25604	0.29109	0.34043	0.45737	0.53236	0.41683	0.30914	0.26544	0.23033	0.21011	0.18866	0.18219	0.16687	0.16897	0.15715	0.16695	0.15638	0.15434	0.15051
16	0.28066	0.27605	0.27814	0.2768	0.27442	0.26903	0.27307	0.27839	0.28251	0.29077	0.30449	0.31244	0.34657	0.38236	0.46615	0.65995	0.79855	0.6158	0.42043	0.34327	0.30132	0.27994	0.26363	0.24102	0.22912	0.22886	0.21913	0.21513	0.20484	0.21141	0.20231
17	0.32857	0.33384	0.32705	0.32507	0.32486	0.32212	0.32117	0.31979	0.32967	0.34289	0.35525	0.3782	0.40187	0.45201	0.54914	0.82549	1.02067	0.75148	0.51302	0.41744	0.35479	0.32434	0.30444	0.29748	0.2779	0.25917	0.26415	0.24779	0.24642	0.25256	0.24624
18	0.27872	0.27219	0.27166	0.27026	0.27437	0.26774	0.26759	0.27882	0.27675	0.28386	0.30679	0.3204	0.33423	0.38537	0.45888	0.64954	0.79126	0.58735	0.41316	0.33936	0.30241	0.27667	0.25624	0.23951	0.23169	0.22241	0.22702	0.21083	0.20156	0.20715	0.20344
19	0.22606	0.21316	0.22088	0.2159	0.21842	0.21587	0.21171	0.2205	0.23006	0.22564	0.24915	0.26034	0.27979	0.30422	0.36342	0.47389	0.56483	0.42951	0.32326	0.27179	0.23684	0.21801	0.1982	0.18639	0.17838	0.17049	0.17404	0.16476	0.16009	0.15872	0.15627
20	0.18816	0.18897	0.1887	0.18839	0.1893	0.18809	0.19108	0.19209	0.19157	0.1974	0.20423	0.21085	0.22667	0.26369	0.30299	0.39415	0.45163	0.35277	0.26712	0.23038	0.202	0.1802	0.17114	0.15645	0.14891	0.15118	0.14106	0.14711	0.13791	0.13108	0.13568
21	0.17601	0.17707	0.17283	0.17061	0.16984	0.16524	0.17092	0.16842	0.16541	0.17586	0.18253	0.18956	0.21361	0.2329	0.25662	0.3468	0.40278	0.32017	0.24602	0.20232	0.18178	0.16066	0.15223	0.14556	0.13595	0.13373	0.12517	0.13012	0.12282	0.12544	0.12874
22	0.15848	0.16432	0.15838	0.1649	0.15565	0.15868	0.16091	0.157	0.1548	0.16991	0.17131	0.1827	0.19879	0.21158	0.2496	0.3325	0.37729	0.30683	0.2367	0.19411	0.17664	0.15816	0.14502	0.14224	0.12847	0.12227	0.11966	0.1198	0.1163	0.1142	0.11597
23	0.1611	0.15744	0.15275	0.16302	0.15524	0.16037	0.1562	0.15567	0.15719	0.16356	0.16068	0.17369	0.18565	0.20632	0.23719	0.3151	0.35515	0.28172	0.22459	0.18078	0.16246	0.1479	0.13567	0.1252	0.12595	0.11863	0.11864	0.11589	0.11151	0.11358	0.11667
24	0.14974	0.14876	0.14794	0.15195	0.14931	0.15045	0.15128	0.14842	0.14914	0.15427	0.1572	0.16222	0.17528	0.19511	0.22427	0.29992	0.34437	0.27918	0.21293	0.18528	0.1513	0.14836	0.13265	0.12187	0.1196	0.11417	0.10933	0.10447	0.10254	0.10718	0.1078
25	0.14656	0.14817	0.146	0.14558	0.1409	0.14723	0.15442	0.1456	0.14792	0.15989	0.15614	0.15908	0.1768	0.18621	0.22361	0.28345	0.33724	0.25953	0.20655	0.17161	0.15193	0.13431	0.1248	0.11976	0.11482	0.11472	0.11053	0.10682	0.10746	0.10187	0.10614
26	0.1478	0.1424	0.15118	0.14135	0.14664	0.14665	0.14077	0.14517	0.14007	0.14292	0.15075	0.16078	0.17591	0.18269	0.21702	0.28494	0.33262	0.26548	0.20037	0.16251	0.14357	0.13702	0.13113	0.11986	0.10749	0.11277	0.1137	0.10714	0.10501	0.10007	0.10222
27	0.14854	0.14741	0.14614	0.14739	0.14627	0.14818	0.1463	0.14029	0.1444	0.15068	0.15481	0.15936	0.17591	0.18973	0.21963	0.28259	0.3298	0.26247	0.19778	0.1695	0.14097	0.12919	0.12656	0.11565	0.1127	0.10479	0.10372	0.10053	0.10171	0.10225	0.1009
28	0.15154	0.14859	0.14471	0.14965	0.14717	0.15012	0.13877	0.14469	0.14161	0.15157	0.15535	0.16361	0.16983	0.18559	0.21715	0.29326	0.32725	0.25977	0.19522	0.17294	0.14631	0.13338	0.12407	0.11993	0.10998	0.11122	0.10358	0.10192	0.10308	0.10218	0.10494
29	0.14802	0.15539	0.15174	0.1511	0.14979	0.14345	0.1403	0.14757	0.14869	0.15483	0.15398	0.16529	0.17271	0.19339	0.21469	0.28261	0.31973	0.25945	0.20505	0.16405	0.14728	0.13603	0.12599	0.11224	0.11114	0.10842	0.10509	0.10124	0.10486	0.09981	0.09988
30	0.15269	0.14934	0.1491	0.14951	0.13898	0.14767	0.14336	0.14805	0.14878	0.14865	0.15724	0.16514	0.17334	0.18961	0.21305	0.27717	0.32038	0.25407	0.1954	0.16	0.14837	0.13396	0.12789	0.11421	0.1108	0.10879	0.10578	0.10303	0.09775	0.09732	0.10209
31	0.14682	0.15127	0.14391	0.14833	0.14783	0.1395	0.14422	0.14629	0.15166	0.15447	0.15939	0.16427	0.17382	0.19075	0.2188	0.29105	0.32067	0.26539	0.19534	0.16229	0.14326	0.13633	0.12894	0.11957	0.10428	0.10608	0.10507	0.10338	0.09943	0.09761	0.10333
Normalized contact frequency matrix of individual 5kb bins are shown centered at the H3K4me3 ChIPseq sites in VCaP cells.
	VCaP cells DMSO_H3K27Ac HiCHIP
	V1	V2	V3	V4	V5	V6	V7	V8	V9	V10	V11	V12	V13	V14	V15	V16	V17	V18	V19	V20	V21	V22	V23	V24	V25	V26	V27	V28	V29	V30	V31
1	0.44324	0.47664	0.43623	0.46861	0.41466	0.44515	0.43102	0.44643	0.43801	0.43062	0.4288	0.44764	0.47714	0.47729	0.53989	0.84022	0.91519	0.61849	0.44352	0.40817	0.40064	0.35671	0.37807	0.33074	0.33489	0.30932	0.29433	0.31581	0.31637	0.28427	0.2878
2	0.507	0.43666	0.5079	0.42379	0.45334	0.44224	0.46883	0.45836	0.4419	0.4548	0.42205	0.42959	0.46576	0.45732	0.59135	0.92468	0.9066	0.62677	0.42527	0.43513	0.38373	0.37699	0.38766	0.3286	0.33021	0.3518	0.34667	0.30592	0.2849	0.30614	0.32
3	0.50152	0.4566	0.4375	0.47084	0.45661	0.4776	0.44012	0.49492	0.47002	0.45062	0.42041	0.47434	0.50592	0.50887	0.56245	0.97418	0.92871	0.59221	0.44395	0.43541	0.40599	0.39871	0.35518	0.31975	0.35923	0.34426	0.35049	0.34171	0.3049	0.29674	0.32285
4	0.46183	0.49557	0.46367	0.49254	0.42349	0.4801	0.47033	0.44432	0.48363	0.46578	0.4593	0.50561	0.47024	0.54882	0.61568	0.95037	0.93245	0.62678	0.51748	0.40907	0.42669	0.40652	0.36326	0.35065	0.38008	0.34154	0.29427	0.31399	0.32627	0.29324	0.3027
5	0.55093	0.50489	0.46944	0.45189	0.44668	0.50639	0.45976	0.41609	0.43643	0.46963	0.49638	0.5195	0.55907	0.5294	0.61677	0.99476	0.96488	0.65901	0.53123	0.499	0.46095	0.39142	0.39053	0.35639	0.36523	0.37294	0.33304	0.32995	0.33763	0.3413	0.39525
6	0.57742	0.53859	0.55986	0.51259	0.57775	0.50701	0.46008	0.46219	0.49899	0.51685	0.5998	0.53955	0.59716	0.5986	0.6025	1.06821	1.14887	0.7373	0.62285	0.45786	0.45644	0.42537	0.42373	0.424	0.41665	0.35429	0.32058	0.38697	0.36339	0.33796	0.335
7	0.55885	0.5935	0.50827	0.54422	0.51052	0.48307	0.52387	0.56414	0.48816	0.54203	0.51419	0.54559	0.57757	0.67652	0.72041	1.14137	1.17589	0.75204	0.58763	0.50794	0.47182	0.46411	0.46104	0.39492	0.41455	0.3588	0.3391	0.40949	0.40195	0.37697	0.28284
8	0.56248	0.58618	0.5342	0.56394	0.49558	0.48626	0.53669	0.53996	0.53813	0.59556	0.52004	0.5866	0.60453	0.61777	0.7005	1.11595	1.15987	0.78595	0.56478	0.50094	0.48995	0.40856	0.48105	0.3957	0.39506	0.44378	0.41627	0.39186	0.32815	0.34948	0.37839
9	0.55852	0.56697	0.59796	0.58621	0.5281	0.54856	0.52471	0.55048	0.54077	0.53915	0.57954	0.54381	0.57637	0.61524	0.63822	1.12428	1.13708	0.78671	0.61034	0.49664	0.46072	0.42331	0.4554	0.44424	0.41649	0.39195	0.3636	0.41934	0.35387	0.38168	0.36314
10	0.6396	0.63068	0.59019	0.6455	0.60812	0.55162	0.58399	0.5682	0.54743	0.59187	0.59723	0.56594	0.62168	0.62453	0.74965	1.09459	1.16536	0.75785	0.57917	0.51772	0.5165	0.47467	0.46363	0.41564	0.4773	0.42028	0.41206	0.4175	0.41633	0.36733	0.36591
11	0.60022	0.62833	0.56855	0.58529	0.56594	0.60038	0.58763	0.59056	0.55047	0.59321	0.58849	0.59808	0.66944	0.6297	0.71567	1.10434	1.2242	0.83221	0.6002	0.53663	0.54831	0.42364	0.4319	0.49817	0.45336	0.41165	0.38436	0.41131	0.43861	0.39449	0.36356
12	0.62177	0.62842	0.58692	0.69194	0.57133	0.58774	0.57725	0.56736	0.61018	0.57087	0.65082	0.6661	0.66188	0.66196	0.69092	1.22386	1.25419	0.82465	0.61875	0.58688	0.50497	0.50293	0.51101	0.45586	0.44169	0.47173	0.42851	0.40534	0.41095	0.37827	0.39721
13	0.67395	0.64054	0.64785	0.59743	0.66142	0.63218	0.6383	0.69803	0.66569	0.63827	0.66945	0.66914	0.75704	0.69107	0.80094	1.43329	1.40699	0.89156	0.71052	0.63346	0.5504	0.53228	0.50449	0.53444	0.55743	0.50147	0.50964	0.47655	0.51937	0.38309	0.38993
14	0.72952	0.70596	0.74326	0.66843	0.705	0.72219	0.75657	0.70436	0.6747	0.73761	0.62711	0.71773	0.75404	0.87782	0.90478	1.45886	1.5641	1.03953	0.77318	0.6477	0.60089	0.58461	0.57825	0.50273	0.51444	0.5324	0.49929	0.50285	0.47772	0.44962	0.41937
15	0.81171	0.81035	0.76711	0.78075	0.7913	0.7518	0.74468	0.75423	0.83765	0.82616	0.77165	0.83303	0.8904	0.9293	1.07332	1.79545	1.94912	1.1594	0.87882	0.8069	0.71622	0.70689	0.64527	0.59945	0.63199	0.582	0.53868	0.57011	0.57491	0.50082	0.4771
16	1.41343	1.4097	1.33075	1.42968	1.36365	1.29692	1.28149	1.2934	1.32291	1.34201	1.37343	1.40989	1.46726	1.49708	1.8924	3.91751	4.35003	2.28424	1.46519	1.34259	1.18451	1.18941	1.14469	1.08131	1.01421	1.00549	0.996	0.92388	0.90857	0.8507	0.84814
17	1.62066	1.6528	1.62396	1.55018	1.57725	1.55996	1.44732	1.52102	1.54367	1.58175	1.6043	1.52844	1.77467	1.82401	2.22367	4.86325	5.17688	2.65919	1.77577	1.48901	1.23738	1.18834	1.27241	1.22211	1.1828	1.05792	1.06048	1.02566	0.96873	0.94642	0.97695
18	1.22886	1.19504	1.14727	1.13183	1.07225	1.06152	1.15018	1.09836	1.04268	1.10419	1.15928	1.19708	1.25251	1.30726	1.57282	2.83362	2.87274	1.66374	1.23089	1.02101	0.9814	0.94889	0.90213	0.83595	0.7674	0.7854	0.74466	0.75107	0.69261	0.68876	0.75368
19	0.97231	0.93166	0.89468	0.9217	0.88285	0.88634	0.81914	0.89523	0.83932	0.94916	0.87219	0.95733	1.03657	1.02902	1.2295	2.0542	2.02782	1.33768	0.93703	0.78402	0.74064	0.71463	0.73014	0.61216	0.72512	0.63145	0.63446	0.59895	0.52807	0.51684	0.59145
20	0.95061	0.89914	0.92121	0.79014	0.81865	0.87682	0.84765	0.84366	0.84904	0.85937	0.91214	0.76737	0.92193	0.95938	1.04064	1.78296	1.71078	1.07162	0.84474	0.74486	0.71452	0.6723	0.66296	0.56397	0.61152	0.58862	0.49976	0.51621	0.56881	0.50828	0.46759
21	0.92847	0.93078	0.80621	0.85671	0.80064	0.78321	0.77787	0.80633	0.76766	0.85647	0.84662	0.82211	0.88902	0.86209	1.11723	1.66867	1.61027	1.03354	0.72275	0.69462	0.65781	0.58471	0.62442	0.58694	0.57224	0.5281	0.54523	0.51327	0.50101	0.51137	0.46654
22	0.88318	0.86873	0.80083	0.84635	0.86661	0.79504	0.84342	0.80953	0.75831	0.75654	0.76087	0.83667	0.93469	0.89861	1.00861	1.60689	1.56888	0.84625	0.74523	0.67804	0.62629	0.61852	0.63366	0.61373	0.52415	0.51507	0.5238	0.48728	0.46602	0.49278	0.47106
23	0.95543	0.89115	0.86784	0.85302	0.78617	0.83829	0.82454	0.79408	0.79874	0.84375	0.84958	0.77524	0.82703	0.85006	0.96102	1.57635	1.6081	0.9706	0.76017	0.68249	0.63839	0.59237	0.57773	0.53638	0.57946	0.5234	0.55177	0.50263	0.52588	0.44243	0.47961
24	0.84308	0.8891	0.87911	0.80566	0.75417	0.77816	0.73593	0.80329	0.71662	0.82348	0.77573	0.7987	0.83814	0.83028	0.975	1.43657	1.48422	0.9362	0.69707	0.66943	0.61899	0.62866	0.62193	0.55663	0.5679	0.55887	0.47035	0.46448	0.4814	0.44781	0.42923
25	0.89503	0.88122	0.84679	0.79934	0.81427	0.80051	0.74279	0.79948	0.79306	0.76537	0.81584	0.739	0.86063	0.84496	0.906	1.53849	1.45321	0.95373	0.73091	0.68507	0.61129	0.59701	0.60192	0.56709	0.58306	0.5111	0.51523	0.49194	0.53096	0.42902	0.51221
26	0.94027	0.91922	0.78152	0.87227	0.7808	0.85783	0.72919	0.78275	0.79693	0.80319	0.8498	0.82456	0.80324	0.89964	0.93284	1.49606	1.51051	0.90612	0.75575	0.68569	0.62987	0.60645	0.57665	0.57338	0.58844	0.51173	0.46155	0.50693	0.47656	0.44429	0.46593
27	0.97803	0.85517	0.85729	0.82899	0.84389	0.81891	0.83477	0.78323	0.80199	0.80853	0.83784	0.94293	0.89613	0.91087	0.98508	1.58174	1.59242	0.96591	0.77627	0.67513	0.65952	0.60661	0.60863	0.57428	0.53712	0.50167	0.49731	0.53133	0.5253	0.48684	0.45254
28	0.99582	0.91909	0.91557	0.85273	0.88887	0.84014	0.8277	0.77071	0.79251	0.85669	0.84116	0.84323	0.83916	0.84286	1.01626	1.57595	1.59457	1.00595	0.73845	0.70444	0.61104	0.59031	0.60747	0.62011	0.54863	0.54273	0.52259	0.54243	0.48704	0.44811	0.4515
29	1.04455	1.01472	0.98353	0.93364	0.83277	0.85309	0.89074	0.84168	0.79285	0.91856	0.84328	0.83901	0.89423	0.91879	1.0234	1.58973	1.59907	0.98326	0.79425	0.69019	0.64229	0.62048	0.63523	0.60305	0.57929	0.53084	0.48277	0.50395	0.49769	0.48634	0.46188
30	1.10465	1.01603	0.97887	0.89784	0.95297	0.86769	0.85854	0.80033	0.80752	0.81309	0.88034	0.81488	0.87182	0.88818	0.96594	1.60475	1.70022	1.0443	0.77148	0.67239	0.63384	0.59301	0.56201	0.57293	0.54941	0.50231	0.55907	0.49247	0.48826	0.46236	0.46016
31	1.01022	1.06863	1.00056	0.98286	0.93415	0.99726	0.91071	0.88444	0.93097	0.95085	0.93635	0.88909	0.91668	0.97764	1.06432	1.5781	1.71776	1.00005	0.76981	0.70791	0.66374	0.61039	0.63049	0.59836	0.5759	0.52386	0.55509	0.52441	0.54535	0.50654	0.47427
Normalized contact frequency matrix of individual 5kb bins are shown centered at the H3K27Ac ChIPseq sites in VCaP cells.
	VCaP cells AU-15330 4h_H3K27Ac HiCHIP
	V1	V2	V3	V4	V5	V6	V7	V8	V9	V10	V11	V12	V13	V14	V15	V16	V17	V18	V19	V20	V21	V22	V23	V24	V25	V26	V27	V28	V29	V30	V31
1	0.33855	0.30298	0.30797	0.32924	0.34583	0.27724	0.35223	0.32203	0.31819	0.2858	0.26817	0.3215	0.39839	0.35564	0.40246	0.59354	0.67156	0.44177	0.30414	0.32732	0.29993	0.26004	0.24429	0.23179	0.23546	0.22256	0.22279	0.19536	0.20336	0.21365	0.21649
2	0.35162	0.33222	0.325	0.38517	0.32717	0.29264	0.31564	0.29802	0.33652	0.29588	0.32616	0.29019	0.34958	0.34196	0.40767	0.66889	0.69011	0.4151	0.34678	0.33271	0.25267	0.30365	0.27405	0.26305	0.23954	0.24817	0.23369	0.21106	0.24314	0.21794	0.20449
3	0.34803	0.32342	0.36714	0.31599	0.31062	0.31811	0.35688	0.29488	0.33821	0.31403	0.32935	0.32675	0.35287	0.37863	0.42982	0.64153	0.69786	0.45287	0.35529	0.30622	0.31314	0.27313	0.25615	0.24936	0.23318	0.20036	0.19202	0.21571	0.22157	0.20726	0.23235
4	0.38832	0.35344	0.3629	0.33918	0.36287	0.32872	0.35358	0.31981	0.33759	0.33187	0.30836	0.37156	0.36153	0.40665	0.45393	0.6756	0.70842	0.46754	0.34064	0.33775	0.28354	0.25968	0.30225	0.24669	0.2603	0.21125	0.24153	0.22168	0.23054	0.24175	0.21668
5	0.39716	0.34626	0.33471	0.3414	0.31969	0.31404	0.38896	0.3101	0.33129	0.30365	0.31056	0.38219	0.40777	0.41143	0.44916	0.68005	0.66393	0.47113	0.41028	0.34209	0.31498	0.28638	0.28415	0.26615	0.24135	0.24164	0.26226	0.21809	0.24363	0.27539	0.23211
6	0.43098	0.44131	0.37615	0.37715	0.41482	0.35962	0.38065	0.39092	0.3126	0.37553	0.36972	0.35158	0.40357	0.41159	0.51106	0.78512	0.81714	0.50817	0.38364	0.39127	0.34437	0.2997	0.30969	0.29151	0.26205	0.30212	0.26519	0.26939	0.26668	0.24135	0.28161
7	0.41385	0.46777	0.37057	0.37057	0.35867	0.35683	0.41406	0.39163	0.37538	0.41223	0.35875	0.41828	0.44829	0.41654	0.50095	0.79916	0.83248	0.5435	0.47935	0.39653	0.35805	0.30763	0.30225	0.3348	0.29186	0.28516	0.29237	0.26182	0.28707	0.26424	0.28325
8	0.46027	0.40958	0.40318	0.40874	0.36076	0.37108	0.34908	0.38998	0.37791	0.40285	0.35275	0.42845	0.44539	0.44778	0.50347	0.70734	0.79752	0.51905	0.45847	0.39774	0.31707	0.32858	0.32937	0.30645	0.33268	0.27654	0.28746	0.25964	0.27524	0.24433	0.23835
9	0.42319	0.41487	0.379	0.42544	0.39969	0.38568	0.40625	0.40268	0.37403	0.41742	0.38065	0.45463	0.43692	0.44727	0.48087	0.71927	0.79239	0.56627	0.44677	0.34509	0.34109	0.33225	0.31372	0.28836	0.31082	0.27406	0.26889	0.26087	0.28836	0.23285	0.22328
10	0.469	0.43739	0.4167	0.42697	0.42425	0.34574	0.37495	0.41452	0.36174	0.40148	0.38228	0.41477	0.47862	0.43375	0.52093	0.75874	0.86222	0.57627	0.42047	0.38525	0.37478	0.30505	0.32328	0.32238	0.29266	0.3181	0.27139	0.26519	0.26689	0.26412	0.23895
11	0.51804	0.41915	0.41779	0.46589	0.3988	0.37215	0.41328	0.42579	0.42756	0.40558	0.40186	0.41536	0.45682	0.45621	0.52655	0.79262	0.84326	0.59715	0.48033	0.38469	0.37056	0.36203	0.3601	0.35257	0.3596	0.30472	0.2685	0.28669	0.26998	0.24907	0.28331
12	0.49707	0.43175	0.36821	0.49534	0.41271	0.38374	0.42914	0.39947	0.4455	0.44575	0.41559	0.42193	0.45486	0.52189	0.56615	0.8591	1.00098	0.62943	0.48414	0.38313	0.38682	0.35997	0.36814	0.33314	0.36589	0.34452	0.34426	0.2721	0.31899	0.30525	0.25429
13	0.49198	0.48913	0.48189	0.51176	0.43242	0.44779	0.46836	0.42589	0.47516	0.41794	0.44785	0.46412	0.51465	0.52922	0.61167	0.89782	0.98817	0.65178	0.52514	0.43046	0.44817	0.41265	0.36369	0.37033	0.3495	0.36254	0.35212	0.34434	0.34638	0.30226	0.33761
14	0.53814	0.55397	0.51717	0.52853	0.50353	0.51488	0.4742	0.47322	0.46122	0.48092	0.4824	0.52087	0.59172	0.61449	0.65862	1.0887	1.16133	0.73174	0.5655	0.46913	0.44546	0.45573	0.41443	0.41539	0.39058	0.36869	0.37587	0.37854	0.35754	0.32023	0.30497
15	0.58403	0.61111	0.57456	0.59758	0.56181	0.50553	0.61982	0.5209	0.57316	0.58226	0.5218	0.60724	0.66375	0.59577	0.78126	1.29589	1.29751	0.90075	0.70642	0.55235	0.48977	0.4114	0.45819	0.42808	0.49264	0.43566	0.42839	0.35537	0.35626	0.38725	0.38492
16	1.04142	0.95577	0.94893	0.95254	0.93425	0.81839	0.958	0.89382	0.90212	0.89876	0.91093	0.97723	1.02425	1.1405	1.26723	2.419	2.72157	1.55359	0.9692	0.94937	0.76974	0.73716	0.75314	0.71923	0.67611	0.65351	0.70424	0.585	0.64775	0.57678	0.5951
17	1.17782	1.15683	1.10629	1.08192	1.12742	1.06152	1.07855	1.09936	1.08554	1.06997	1.06705	1.08199	1.22435	1.24343	1.5862	3.20945	3.50607	1.82996	1.30464	1.06366	0.96038	0.85066	0.83534	0.88488	0.86925	0.86674	0.74086	0.69863	0.71212	0.68106	0.66206
18	0.95731	0.89074	0.82507	0.80964	0.79855	0.84848	0.80858	0.7694	0.82588	0.82879	0.78824	0.81538	0.84596	0.94925	1.166	1.93414	2.07518	1.14836	0.87037	0.78429	0.68222	0.58967	0.60541	0.56917	0.58499	0.52713	0.57336	0.4592	0.52739	0.4842	0.49684
19	0.77279	0.64852	0.67578	0.69217	0.69175	0.65472	0.65536	0.67566	0.6387	0.66301	0.68533	0.68582	0.71194	0.76153	0.93018	1.33092	1.46074	0.90773	0.67452	0.6065	0.54861	0.54082	0.49147	0.44564	0.50475	0.48657	0.44087	0.44255	0.46562	0.38805	0.40946
20	0.71271	0.65714	0.60056	0.68026	0.59997	0.58431	0.60329	0.60104	0.6335	0.62467	0.58798	0.5868	0.64125	0.62742	0.81724	1.19262	1.2457	0.78845	0.62591	0.55777	0.4797	0.42722	0.4107	0.38904	0.37453	0.43293	0.43008	0.36764	0.34831	0.38712	0.35725
21	0.6438	0.65411	0.62287	0.59566	0.58172	0.58053	0.59521	0.59354	0.60702	0.6329	0.55834	0.55478	0.67721	0.5959	0.7008	1.10435	1.14562	0.77199	0.62457	0.49545	0.45551	0.44065	0.44023	0.40318	0.40941	0.40236	0.38191	0.40614	0.35391	0.336	0.34626
22	0.68257	0.66371	0.61039	0.60009	0.59429	0.5731	0.59279	0.53521	0.60502	0.53271	0.53902	0.59201	0.65723	0.63876	0.70703	1.04491	1.0738	0.73728	0.55503	0.46394	0.45235	0.42874	0.46766	0.38631	0.36476	0.39738	0.3386	0.38612	0.3488	0.32827	0.34238
23	0.67923	0.67154	0.57942	0.6049	0.62097	0.55259	0.57205	0.60345	0.49352	0.55923	0.56984	0.55227	0.62276	0.62176	0.65646	1.02917	1.04921	0.74405	0.55607	0.51843	0.50771	0.42577	0.41749	0.37409	0.41437	0.36601	0.40875	0.34841	0.36539	0.32184	0.30069
24	0.65161	0.64924	0.60722	0.6261	0.61093	0.60871	0.59549	0.54707	0.54823	0.54318	0.53645	0.54173	0.59951	0.60895	0.66571	1.02973	1.03342	0.75945	0.5868	0.48657	0.45257	0.4351	0.39642	0.39934	0.39023	0.33931	0.34962	0.32271	0.3198	0.33558	0.34076
25	0.67843	0.65978	0.63808	0.62666	0.6236	0.526	0.51512	0.60275	0.59393	0.566	0.55665	0.58689	0.58946	0.65826	0.71903	1.04438	1.0495	0.6981	0.57157	0.49	0.48314	0.4228	0.41719	0.3946	0.45204	0.37642	0.35512	0.3746	0.35281	0.36243	0.32932
26	0.64758	0.69339	0.60089	0.65494	0.58628	0.5962	0.58474	0.57438	0.58752	0.59307	0.53775	0.61851	0.64993	0.63418	0.75147	1.01644	1.09483	0.688	0.55424	0.47633	0.47738	0.43334	0.44165	0.3916	0.38506	0.35503	0.38043	0.3628	0.36556	0.35686	0.33369
27	0.66913	0.67046	0.6406	0.64863	0.59564	0.57232	0.61574	0.59118	0.56702	0.5563	0.59366	0.57886	0.59504	0.65572	0.68087	1.0838	1.13159	0.76495	0.61711	0.47892	0.50472	0.41229	0.42225	0.42151	0.36276	0.41264	0.36782	0.3528	0.36343	0.31959	0.33301
28	0.71813	0.65302	0.61731	0.60923	0.69045	0.60691	0.67238	0.5792	0.63112	0.58531	0.64611	0.60179	0.6015	0.67417	0.71049	1.08263	1.13019	0.74273	0.56252	0.46953	0.444	0.43317	0.41417	0.42979	0.41064	0.36589	0.38324	0.34781	0.39845	0.34947	0.35169
29	0.7536	0.747	0.67132	0.65633	0.65984	0.58599	0.64732	0.65372	0.57378	0.65393	0.59945	0.60432	0.62432	0.73163	0.7284	1.11591	1.11952	0.75023	0.65291	0.49662	0.4749	0.44178	0.42637	0.42065	0.37748	0.39837	0.36898	0.37387	0.35056	0.36804	0.34821
30	0.82303	0.72698	0.68929	0.71671	0.66426	0.64765	0.64608	0.6293	0.61639	0.58096	0.63709	0.6169	0.61041	0.7027	0.74354	1.21236	1.16702	0.75466	0.58105	0.51643	0.45574	0.46277	0.45459	0.40589	0.37276	0.38151	0.39	0.3784	0.34242	0.33055	0.31439
31	0.83597	0.72878	0.66962	0.63114	0.63015	0.69483	0.65122	0.61581	0.67642	0.68435	0.61274	0.58249	0.67283	0.67018	0.75466	1.17432	1.09319	0.72735	0.58297	0.46021	0.49763	0.48274	0.41203	0.37436	0.43082	0.36154	0.35926	0.38682	0.38453	0.37157	0.32345
Normalized contact frequency matrix of individual 5kb bins are shown centered at the H3K27Ac ChIPseq sites in VCaP cells.
