# Supplementary material for: Targeting SWI/SNF ATPases in enhancer-addicted prostate cancer
Source: Nature. 2021 Dec 22;601(7893):434–9. doi: 10.1038/s41586-021-04246-z (PMC8770127; doi:10.1038/s41586-021-04246-z)
Supplement: Supplementary file 10 — Source Data Fig. 4 [file 41586_2021_4246_MOESM10_ESM.xlsx]

## Sheet: Figure 4a, b
	Days of treatment	Vehicle (n=18)																		Enzalutamide 10mg/kg (n=20)																				AU-15330 60mg/kg (n=18)
	1	316.47	690.27	375.98	551.93	434.93	307.26	330.48	483.38	234.09	297.68	454.32	487.11	296.08	400.9	388.46	252.5	453.68	446.9	255.73	423.91	329.47	391.08	550.59	415.22	267.6	256.47	323.32	480.16	425.91	468.17	370.62	547.65	155.08	434.46	372.22	563.46	315.45	525.98	358.62	309.25	332.02	466.94	320.87	594.12	232.91	277.91	367.27	518.02
	4	409.35	757.21	529.62	761.56	631.83	424.03	401.66	471.08	301.09	327.41	501.17	607.43	340.59	443.36	394.38	321.67	508.87	457.36	448.68	470.04	446.58	443.87	658.58	512.11	262.68	281.79	352.61	463.23	361.06	578.27	422.82	505.37	193.46	434.76	478.81	515.09	400.81	456.91	329.84	366.16	346.69	538.56	281.34	577.26	275.45	312.16	364.83	580.51
	8	453.27	802.02	567.04	800.47	643.2	422.67	430.78	499.63	312.49	364.11	526.71	657.03	383.69	490.7	405.92	357.78	534.52	500.41	396.35	481.57	431.21	480.07	716.74	588.67	296.75	291.21	378.57	506.29	382.15	629.51	424.36	552.81	245.14	492.56	490.53	554.65	369.64	480.38	358.88	369.71	397.71	561.54	301.29	588.67	226.59	283.79	380.04	568.14
	11	505.26	937.4	794.84	840.03	854.68	487.4	489.71	601.97	418.51	436.21	617	732.46	379.32	531.46	543.47	374.69	625.49	804.34	477.29	620.49	465.21	625.58	923.64	711.63	284.19	308.14	416.37	570.73	501.58	745.61	408.92	596.5	247.44	488.66	532.98	538.21	473.39	677.55	457.81	393.56	492.17	616.65	345.51	618.98	240.4	250.32	450.33	589.46
	15	589.26	943.14	908.96	1256.74	995.42	475.34	567.64	839.11	563.62	671.75	673.61	1045.43	613.11	684.97	524.03	432.73	575.59	1121.35	635.706	787.428	552.015	813.483	1238.7	896.562	283.104	370.926	406.845	581.328	605.394	757.377	487.8	707.283	252.675	658.728	582.399	698.751	570.762	624.753	592.62	452.05	593.66	758.71	323	692.88	184.91	402.75	457.41	806.71
	18	564.53	988.81	910.64	851.53	1229.9	574.76	581.31	728.75	572.27	618.32	776.84	1064.28	543.44	689.43	751.96	525.31	710.24	1342.25	438.85	578.76	579.74	720.98	1104.97	818.21	290.68	306.36	515.96	649.5	737.28	793.57	528.43	794.41	259.23	703.29	703.7	584.81	714.64	793.92	460.65	395.61	498.9	1124.35	362.07	733.75	163.07	288.19	481.41	966.33
	23	604.99	1040.39	933.4	1336.09	1403.3	714.97	674.93	832.57	680.12	689.27	865.09	1094.07	488.92	852.54	699.38	525.49	932.89	1083.58	618.39	754.93	480.27	803.98	1126.34	893.1	302.07	375.58	608.69	733.67	631.54	768.03	449.72	854.51	281.14	613.45	697.25	574.65	751.55	703.3	453.74	436.51	556.31	832.35	285.33	677.22	158.54	279.8	555.93	816.09
	26	631.37	991.3	1059.61	1609.49	1463.02	516.55	723.99	1109.02	883.06	750.5	907.55	1086.07	543.34	910.54	668.83	575.86	848.48	1312.1	751.19	651.04	435.58	621.02	1277.4	688.5	236.88	322.06	593.68	741.85	673.23	869.66	553.75	893.45	289.41	629.93	656.33	499.45	786.79	860.75	552.43	489.93	561.77	751.74	394.8	738.94	193.98	328.19	600.22	899.49
	30	715.78	1071.38	1156.08	1521.68	1450.43	609.6	790.28	829.42	917.3	816.65	930.24	1412.84	726.53	745.4	671.96	572.95	1003.91	1486.85	781.09	684.31	629.2	789.18	1117.7	917.74	493.39	418.27	754.92	922.57	773.2	890.17	641.4	951.09	300.45	811.57	878.61	484.66	990.56	757.03	513.75	505.85	545.58	954.24	407.37	873.01	181.33	375.51	617.44	867.25
	33	845	1143.95	1090.22	1293.47	1354.05	626.65	914.64	797.71	1026.37	1026.41	1138.48	1220.88	768.23	844.14	715.18	549.49	1145.36	1559.38	984.67	750.95	517.81	814.51	1151.59	733.34	417	402.41	681.52	672.07	765.48	1054.9	699.95	916.67	252.08	893.03	721.77	490.65	827.54	719.81	570.52	431.53	581.2	995.99	345.86	690	189.42	308.18	713.5	921.35
[truncated: 24 more columns]

## Sheet: Figure 4d
	Days of treatment	Vehicle (n=20)																				Enzalutamide 30mg/kg (n=20)																				AU-15330 60mg/kg (n=20)
	0	142.03	44.97	58.47	36.56	436.38	17.49	159.51	24.4	153.99	166.14	207.13	96.76	444.75	132.85	114.66	9.27	83.44	73.13	112.73	98.49	25.74	93.42	11.23	291.66	144.77	41.09	27.3	445.64	108.13	70.91	336.08	137.56	284.23	28.65	17.23	75.76	83.35	12.9	71.03	80.12	19.18	78.61	210.26	20.66	15.48	136.03	66.69	158.56
	4	312.16	126.79	316.07	103.87	911.55	27.96	497.96	62.08	397.7	358.54	512.04	222.48	614.59	308.76	349.3	65.2	159.69	149.93	441.91	369.75	77.65	241.54	19.21	276.67	254.7	96.7	39.41	747.07	169.12	218.42	567.29	134.85	427.53	37.83	18.45	228.19	162.01	47.14	184.39	174.8	14.89	86.89	250.79	25.23	8.94	183.2	81.12	282.96
	8	631.62	281.68	414.44	212.79	1106.53	45.3	747.63	143.51	543.57	499.58	771.52	422.97	917.58	455.8	530.69	139.34	339.26	288.45	976.57	431.71	143.49	308.42	16.88	530.67	411	150.07	45.33	1038.03	345.6	349.66	641.27	228.38	531.72	61.61	25.71	438.67	218.64	85.81	246.64	272.88	23.51	177.84	454.36	64.81	11.4	358.91	114.39	454.19
	11	1004.64	332.33	605.69	262.43	1605.51	55.63	804.01	211.01	535.63	514.15	783.23	490.39	945.89	425.47	774.22	135.04	422.46	383.83	930.86	593.6	242.1	405.02	21.51	571.05	462.51	197.58	59.58	1093.69	455.55	460.67	725.34	257.22	553.04	70.81	58.78	545	293.76	117.39	381.82	381.42	22.56	241.98	448.4	71.98	12.86	353.15	107.77	568.68
	15	1562.7	536.23	1018.33	648.58	1924.78	77.54	1037.04	315.51	619.46	876.51	1225.47	616.14	1136.78	483.06	1061.64	209.96	595.46	509.69	1564.92	767.65	263.87	502.42	17.41	464.33	659.38	201.71	92.07	1141.36	535.82	562.97	935.93	377.84	583.91	52.94	128.75	501.4	295.89	164.37	498.96	404.4	37.57	284.59	593.44	175.68	21.83	306.02	102.85	672.43
	18	2037.44	649.93	1438.31	837.96	1976.91	111.46	1245.03	419.27	981.23	809.34	1546.95	764.32	1307.71	482.07	1213.78	207.83	654.08	574.41	2083.18	833.16	392.3	688.99	16.02	669.84	655.05	301.32	116.19	1227.17	652.2	760.58	1222.56	444.42	531.84	59.5	134.61	480.82	301.35	172.97	702.84	516.02	93	344.35	763.23	183.23	47.9	451.89	142.07	764.09
	21	2266.78	696.63	1635.75	1090.26	2263.5	145.67	1292.08	470.49	1003.66	916.82	1981.54	793	1403.55	632.43	1251.07	366.17	718.15	729.31	2410.29	920.03	425.79	755.35	18.14	800.56	672.77	345.16	115.69	1230.53	632.59	871.95	1078.04	429.3	661.63	82.1	159.06	477.39	406.25	175.53	706.08	605.73	78.86	423.25	955.92	306.21	46.44	415.93	155.38	767.6
	24	2911.09	858.44			2964	173.94	1348.26	616.35	1356.83	1036.89	2190.8	1181.63	1900.16	427.42	1271.39	329.84	828.61	656.62	2856.21	1069.07	447.49	698.47	19.74	797.72	709.66	398.96	128.19	1303.66	949.01	1156.95	1363.8	474.02	851.26	109.35	254.74	658.45	479.07	206.27	822.06	578.53	121.58	429.68	1157.1	380.2	64.36	507.95	274.27	1109.39
[truncated: 32 more columns]

## Sheet: Figure 4e
	Days of treatment	Vehicle (n=14)														Enzalutamide 30mg/kg (n=16)																AU-15330+Enzalutamide (n=16)
	0	100	100	100	100	100	100	100	100	100	100	100	100	100	100	100	100	100	100	100	100	100	100	100	100	100	100	100	100	100	100	100	100	100	100	100	100	100	100	100	100	100	100	100	100	100	100
	2	152.939	109.666	112.132	139.886	130.569	141.74	116.833	180.162	111.918	126.31	49.2638	90.9871	136.81	129.34	151.904	153.74	148.212	110.194	127.902	93.9129	114.668	114.839	102.899	87.0678	75.5783	107.233	168.987	142.789	105.072	112.217	122.01	100.21	106.389	146.96	97.143	63.2596	113.721	41.2087	84.4256	75.3317	96.6359	154.3	113.197	160.005	82.9144	45.9472
	5	182.722	109.39	160.017	162.128	199.453	157.696	176.192	206.828	199.208	141.612	213.212	136.475	136.027	170.472	200.771	195.923	120.548	165.818	237.944	121.345	117.051	161.862	142.127	115.378	94.3824	110.527	184.896	138.598	172.462	124.428	173.37	157.271	74.9194	197.239	104.206	76.7105	83.6703	23.6535	113.68	39.0377	116.005	220.629	122.788	115.092	87.0197	47.733
	9	212.736	171.577	173.581	211.508	221.835	209.039	239.28	182.748	263.518	162.2	213.475	150.142	256.935	216.925	237.743	205.315	164.666	139.429	204.345	110.248	127.638	111.029	110.62	125.702	98.0252	132.13	246.913	225.927	233.64	114.489	179.724	130.743	120.241	198.94	133.699	85.8532	127.634	24.4161	97.8397	64.331	131.033	258.688	206.074	155.381	108.568	94.0094
	11	236.184	185.777	202.688	268.527	297.369	219.604	256.436	237.717	264.933	180.293	209.744	292.925	196.174	266.863	260.843	236.364	240.459	230.741	293.231	180.895	199.685	135.797	214.307	145.32	139.288	211.055	263.154	214.005	216.066	170.763	263.677	138.776	97.4829	293.861	149.867	123.835	166.422	38.8279	142.307	110.574	173.993	275.789	201.186	209.354	230.957	102.431
	15	215.813	273.918	276.732	330.23	319.745	241.425	342.103	237.288	311.881	189.657	204.364	323.668	289.139	313.166	292.702	327.453	237.601	243.535	360.755	142.21	202.953	152.605	165.165	150.103	114.541	209.311	371.151	256.271	216.618	185.553	310.938	152.056	125.509	311.923	164.119	121.233	204.234	36.43	152.362	55.7559	165.88	273.421	222.608	320.948	132.266	69.5714
	18	319.901	252.55	354.726	363.046	315.331	272.676	337.051	299.673	295.423	202.983	210.082	219.482	332.558	339.588	294.901	354.745	309.821	276.863	396.172	126.59	242.258	158.272	182.083	142.525	99.7915	199.071	356.472	228.842	303.296	135.972	262.992	141.538	135.708	421.43	161.947	107.831	210.208	31.7625	151.427	85.051	224.341	361.621	209.522	241.405	138.148	59.7238
	22	333.182	320.954	397.152	436.617	418.322	309.621	573.409	319.993	345.792	244.198	282.204	348.993	328.493	445.063	350.381	424.566	403.53	317.955	537.394	143.575	339.814	159.454	310.061	161.121	190.473	219.048	383.781	330.294	308.308	193.496	350.47	170.733	167.198	412.591	138.688	108.446	186.056	32.0909	167.927	88.5613	207.848	355.702	286.772	199.772	207.706	111.755
	25	346.503	407.319	451.55	449.368	481.472	326.824	591.121	412.187	350.116	239.823	341.57	525.318	425.57	449.903	363.651	457.556	384.417	411.022	648.525	129.7	320.798	197.568	314.028	158.508	159.269	264.792	591.194	289.878	398.34	175.334	384.87	145.864	220.378	445.618	156.629	106.586	187.48	40.2715	172.206	76.4111	238.5	400.8	288.319	202.064	191.866	120.337
	29	366.411	538.285	483.458	481.181	599.832	352.419	664.14	436.995	392.343	291.465	560.995	649.374	569.849	514.454	396.77	507.742	386.63	438.193	684.981	159.272	311.27	211.733	335.964	166.192	173.679	311.902	633.58	327.639	433.341	184.185	434.099	186.609	224.748	536.917	175.573	92.3281	108.355	33.7291	213.254	78.1617	267.544	419.311	296.004	236.458	169.233	95.8666
	32	422.84	481.94	473.85	514.68	615.02	365.89	656.38	463.17	430.36	315.32	607.9	781.81	549.85	577.04	498.97	523.31	384.97	477.66	932.54	158.07	331.6	228.39	468.6	180.81	206.05	322.24	775.47	416.58	462.7	252.38	489.41	166.4	228.62	563.58	182.08	117.96	78.68	41.14	202.33	86.86	326.54	534.95	314.32	267.09	191.49	123.48
	36	452.44	538.8	696.89	602.84	685.1	385.82	728.95	532	442.34	309.89	712.13	790.29	630.46	656.39	481.31	575.56	466.8	513.36	981.21	168.76	372.81	205.44	464.27	198.45	208.16	311.6	818.97	471.45	461.94	208.89	522.93	205.36	221.76	719.99	197.06	121.7	48.2	40.84	228.61	73.67	384.63	549.85	319.37	273.38	176.17	86.12
	39	553.05	591.62	813.47	651.45	699	456.17	795.49	595.87	476.96	366.06	771.84	840.7	548.59	694.94	518	599.28	554.02	641.49	1086.12	205.78	392.6	216.17	464.76	184.06	209.5	450.61	875.52	479.76	478.35	204.83	505.81	218.88	236.06	782.22	206.85	98.04	44.76	45.95	233.73	75.43	407.48	609.44	344.14	337.85	185.02	88.25
	42	578.45	633.66	860.51	707.7	818.77	459.44	811.73	608.05	495.44	353.5	894.03	816.39	780.71	786.42	566.53	639.05	581.92	618.99	1363.38	204	418.9	200.93	476.15	190.84	257.66	495.6	1009.57	434.14	498.49	213.37	529.59	270.08	234.31	805.15	197.52	97.84	42.54	42.5	239.02	75.51	420.87	579.06	382.34	378.9	186.44	88.28
