# Supplementary material for: Targeting SWI/SNF ATPases in enhancer-addicted prostate cancer
Source: Nature. 2021 Dec 22;601(7893):434–9. doi: 10.1038/s41586-021-04246-z (PMC8770127; doi:10.1038/s41586-021-04246-z)
Supplement: Supplementary file 11 — Source Data Extended Data Fig. 1 [file 41586_2021_4246_MOESM11_ESM.xlsx]

## Sheet: Extended Figure 1b
Protein FDR Confidence: Combined	Accession	Name	Description	Exp. q-value: Combined	Sum PEP Score	Coverage [%]	# Peptides	# PSMs	# Unique Peptides	DMSO_1	DMSO_2	DMSO_3	AU-15330_1mM_1	AU-15330_1mM_2	AU-15330_1mM_3
High	P78527	PRKDC	DNA-dependent protein kinase catalytic subunit OS=Homo sapiens OX=9606 GN=PRKDC PE=1 SV=3	0	1392.86	50	192	747	192	34625	34249.4	34930.8	34536.8	33763.3	34403.5
High	O75369	FLNB	Filamin-B OS=Homo sapiens OX=9606 GN=FLNB PE=1 SV=2	0	1241.52	75	139	643	127	34825.5	34971.5	34995.2	34788.9	34786.8	34674.1
High	Q14204	DYNC1H1	Cytoplasmic dynein 1 heavy chain 1 OS=Homo sapiens OX=9606 GN=DYNC1H1 PE=1 SV=5	0	1233.84	53	197	480	197	19252.4	19157	19205.4	19423.4	19234.6	19441.6
High	P49327	FASN	Fatty acid synthase OS=Homo sapiens OX=9606 GN=FASN PE=1 SV=3	0	1221.32	60	114	847	113	31612.6	31324.7	31875	32199.9	31484.6	31920.5
High	Q13813	SPTAN1	Spectrin alpha chain, non-erythrocytic 1 OS=Homo sapiens OX=9606 GN=SPTAN1 PE=1 SV=3	0	992.763	70	148	442	148	20348.4	20444.7	20304.9	20330	20399.6	20336.7
High	Q9Y490	TLN1	Talin-1 OS=Homo sapiens OX=9606 GN=TLN1 PE=1 SV=3	0	881.399	66	116	314	104	11813.7	11837.3	11814.2	11996.1	11895.7	11901
High	P35579	MYH9	Myosin-9 OS=Homo sapiens OX=9606 GN=MYH9 PE=1 SV=4	0	873.37	57	108	388	89	19076.8	19107.1	19003.8	19289.8	19228.9	18878
High	Q14980	NUMA1	Nuclear mitotic apparatus protein 1 OS=Homo sapiens OX=9606 GN=NUMA1 PE=1 SV=2	0	836.461	63	109	401	108	14396.7	14280.8	14248.7	14291	14460	14049.3
High	Q01082	SPTBN1	Spectrin beta chain, non-erythrocytic 1 OS=Homo sapiens OX=9606 GN=SPTBN1 PE=1 SV=2	0	825.281	61	113	300	102	13365.5	13711.3	13369.4	13397.3	13603.9	13442.3
High	Q15149	PLEC	Plectin OS=Homo sapiens OX=9606 GN=PLEC PE=1 SV=3	0	751.401	43	175	314	168	11259.9	11508	11102.5	11388.1	11367.5	11561.7
High	Q92616	GCN1	eIF-2-alpha kinase activator GCN1 OS=Homo sapiens OX=9606 GN=GCN1 PE=1 SV=6	0	728.654	57	129	286	129	12484.8	12390.7	12701	12866.1	12569.2	12860.9
High	Q00610	CLTC	Clathrin heavy chain 1 OS=Homo sapiens OX=9606 GN=CLTC PE=1 SV=5	0	665.536	61	77	317	77	13563.5	13501.9	13836.3	13761.1	13448	13480.4
High	P35580	MYH10	Myosin-10 OS=Homo sapiens OX=9606 GN=MYH10 PE=1 SV=3	0	643.874	53	96	267	78	9580.6	9579.2	9503.2	9651.3	9594.8	9534.6
High	O75643	SNRNP200	U5 small nuclear ribonucleoprotein 200 kDa helicase OS=Homo sapiens OX=9606 GN=SNRNP200 PE=1 SV=2	0	592.617	53	87	226	87	11048	10837.9	10861.5	10962.6	10775	10647.1
High	Q13085	ACACA	Acetyl-CoA carboxylase 1 OS=Homo sapiens OX=9606 GN=ACACA PE=1 SV=2	0	569.788	51	90	238	90	10643.1	10725.1	10657.3	10764.8	10816.2	10783
High	P10809	HSPD1	60 kDa heat shock protein, mitochondrial OS=Homo sapiens OX=9606 GN=HSPD1 PE=1 SV=2	0	556.424	74	36	572	36	23041.2	23003.9	23491.7	23684.2	22823.7	22917
High	Q6P2Q9	PRPF8	Pre-mRNA-processing-splicing factor 8 OS=Homo sapiens OX=9606 GN=PRPF8 PE=1 SV=2	0	550.668	49	92	251	92	12278.6	12048.9	12350.2	12343.6	12289.9	12119.5
High	P08238	HSP90AB1	Heat shock protein HSP 90-beta OS=Homo sapiens OX=9606 GN=HSP90AB1 PE=1 SV=4	0	524.596	63	45	754	24	32178.7	32170.5	32203.1	31696	31974.1	31837.4
High	P11142	HSPA8	Heat shock cognate 71 kDa protein OS=Homo sapiens OX=9606 GN=HSPA8 PE=1 SV=1	0	513.619	76	38	608	31	29889.1	29900	29741.2	29852.8	29698.8	29893.9
High	P55072	VCP	Transitional endoplasmic reticulum ATPase OS=Homo sapiens OX=9606 GN=VCP PE=1 SV=4	0	512.411	77	50	244	50	10921.5	10963.6	11449.6	11141.9	10814.7	11296.1
High	P38646	HSPA9	Stress-70 protein, mitochondrial OS=Homo sapiens OX=9606 GN=HSPA9 PE=1 SV=2	0	507.982	67	40	492	39	23120.1	23481.8	22878.5	22934.6	22789.1	22895.4
High	P49792	RANBP2	E3 SUMO-protein ligase RanBP2 OS=Homo sapiens OX=9606 GN=RANBP2 PE=1 SV=2	0	491.703	40	102	173	77	6269.2	6273.7	6315.9	6385.2	6402.3	6441.4
High	P42704	LRPPRC	Leucine-rich PPR motif-containing protein, mitochondrial OS=Homo sapiens OX=9606 GN=LRPPRC PE=1 SV=3	0	490.273	61	69	244	69	11963.7	11938.5	11837	12121.3	11924	11797.3
High	P46940	IQGAP1	Ras GTPase-activating-like protein IQGAP1 OS=Homo sapiens OX=9606 GN=IQGAP1 PE=1 SV=1	0	485.337	55	67	182	62	9332.7	9192.8	9397.1	9497	9319.2	9244.7
High	P14625	HSP90B1	Endoplasmin OS=Homo sapiens OX=9606 GN=HSP90B1 PE=1 SV=1	0	474.636	64	48	589	47	22248.4	22658.5	22318.2	22172.2	22735.8	22579.8
High	P46939	UTRN	Utrophin OS=Homo sapiens OX=9606 GN=UTRN PE=1 SV=2	0	473.965	35	96	163	95	5686.1	5724.5	5685.4	5708.7	5574.4	5602.4
High	P04406	GAPDH	Glyceraldehyde-3-phosphate dehydrogenase OS=Homo sapiens OX=9606 GN=GAPDH PE=1 SV=3	0	459.381	85	22	745	22	32122.4	33088.1	32690	32436.8	32347.5	32989.2
High	Q5VYK3	ECPAS	Proteasome adapter and scaffold protein ECM29 OS=Homo sapiens OX=9606 GN=ECPAS PE=1 SV=2	0	457.112	46	65	162	65	7406.8	7267.6	7533	7744.6	7296.6	7334.7
High	Q08211	DHX9	ATP-dependent RNA helicase A OS=Homo sapiens OX=9606 GN=DHX9 PE=1 SV=4	0	456.377	56	53	245	53	9489.9	9221	9272.5	9520.7	9271.2	9374.5
High	Q8WUY3	PRUNE2	Protein prune homolog 2 OS=Homo sapiens OX=9606 GN=PRUNE2 PE=1 SV=3	0	454.608	42	79	150	79	4901.7	4969.9	4907.4	4939.3	4989.1	4915.1
High	P07900	HSP90AA1	Heat shock protein HSP 90-alpha OS=Homo sapiens OX=9606 GN=HSP90AA1 PE=1 SV=5	0	451.109	61	39	555	24	11272.9	11245.4	11209.4	11335.7	11163.6	10966
High	P13639	EEF2	Elongation factor 2 OS=Homo sapiens OX=9606 GN=EEF2 PE=1 SV=4	0	449.199	70	51	294	50	14667.3	14572.9	14963.7	14985.5	14590.6	14868.6
High	O43707	ACTN4	Alpha-actinin-4 OS=Homo sapiens OX=9606 GN=ACTN4 PE=1 SV=2	0	439.663	71	55	220	41	11872.9	11931.6	12080.7	11950.9	11891	11953.7
High	P06733	ENO1	Alpha-enolase OS=Homo sapiens OX=9606 GN=ENO1 PE=1 SV=2	0	429.955	73	26	491	21	19236.1	19304.8	19556.1	19801.3	19319.2	19519
High	P34932	HSPA4	Heat shock 70 kDa protein 4 OS=Homo sapiens OX=9606 GN=HSPA4 PE=1 SV=4	0	421.286	73	50	196	48	10797.2	10953.3	10877.1	10910.2	10759.9	10765.3
High	P21333	FLNA	Filamin-A OS=Homo sapiens OX=9606 GN=FLNA PE=1 SV=4	0	416.82	42	83	148	71	3991.5	4039.4	3980.4	3910.1	3981.8	4010.1
High	O75533	SF3B1	Splicing factor 3B subunit 1 OS=Homo sapiens OX=9606 GN=SF3B1 PE=1 SV=3	0	416.59	54	53	142	53	5832.7	5733.6	6025.6	5942.6	5872.1	6093.6
High	P22314	UBA1	Ubiquitin-like modifier-activating enzyme 1 OS=Homo sapiens OX=9606 GN=UBA1 PE=1 SV=3	0	412.411	62	50	192	50	7091.8	7069.4	7362.7	7237.4	7063.6	7178.2
High	P06576	ATP5F1B	ATP synthase subunit beta, mitochondrial OS=Homo sapiens OX=9606 GN=ATP5F1B PE=1 SV=3	0	409.309	73	25	241	25	8843.3	8915	9035.2	9442.4	8707.9	8992.1
High	P68371	TUBB4B	Tubulin beta-4B chain OS=Homo sapiens OX=9606 GN=TUBB4B PE=1 SV=1	0	407.841	83	26	516	1	2735.5	2832.8	2767.1	2871.8	2801	2790.1
High	Q13263	TRIM28	Transcription intermediary factor 1-beta OS=Homo sapiens OX=9606 GN=TRIM28 PE=1 SV=5	0	398.625	65	34	255	34	8777.2	9009.9	8719	8904.1	8796.2	8798.8
High	P07814	EPRS	Bifunctional glutamate/proline--tRNA ligase OS=Homo sapiens OX=9606 GN=EPRS PE=1 SV=5	0	398.242	50	60	173	59	7424.7	7449.1	7347.1	7342.6	7554.8	7245
High	P07437	TUBB	Tubulin beta chain OS=Homo sapiens OX=9606 GN=TUBB PE=1 SV=2	0	392.73	83	28	510	5	23257.9	23641.9	23271.6	23412.7	23443.8	23599.6
High	Q14839	CHD4	Chromodomain-helicase-DNA-binding protein 4 OS=Homo sapiens OX=9606 GN=CHD4 PE=1 SV=2	0	391.552	43	64	138	53	5404.6	5348.7	5279.8	5299.1	5473	5344.7
High	P52272	HNRNPM	Heterogeneous nuclear ribonucleoprotein M OS=Homo sapiens OX=9606 GN=HNRNPM PE=1 SV=3	0	390.374	70	42	290	42	9835.6	9774.3	9791.9	9867.2	9771.9	9840.7
High	P09874	PARP1	Poly [ADP-ribose] polymerase 1 OS=Homo sapiens OX=9606 GN=PARP1 PE=1 SV=4	0	388.187	51	51	212	51	13194.8	12954.2	13433.6	13036.3	13149.1	13419.1
High	Q9UM54	MYO6	Unconventional myosin-VI OS=Homo sapiens OX=9606 GN=MYO6 PE=1 SV=4	0	386.505	53	61	187	61	9104.9	9047.6	9038.7	9098.7	9160.4	9067.9
High	P27816	MAP4	Microtubule-associated protein 4 OS=Homo sapiens OX=9606 GN=MAP4 PE=1 SV=3	0	386.344	66	55	209	55	11296.7	11218.4	11312.4	11230.1	11107.7	11173.8
High	P43243	MATR3	Matrin-3 OS=Homo sapiens OX=9606 GN=MATR3 PE=1 SV=2	0	384.557	51	42	208	42	7124.4	7106	7179.6	7258.5	7031.5	6972.8
High	P14618	PKM	Pyruvate kinase PKM OS=Homo sapiens OX=9606 GN=PKM PE=1 SV=4	0	382.191	77	37	355	37	14457.3	14537.9	14465.5	14774.2	14481.1	14362.5
High	O15020	SPTBN2	Spectrin beta chain, non-erythrocytic 2 OS=Homo sapiens OX=9606 GN=SPTBN2 PE=1 SV=3	0	381.49	40	76	138	66	3546.9	3539.6	3470	3458.5	3573.6	3473.2
High	P14866	HNRNPL	Heterogeneous nuclear ribonucleoprotein L OS=Homo sapiens OX=9606 GN=HNRNPL PE=1 SV=2	0	380.284	65	24	239	23	8506.6	8626	8431.5	8528	8518.9	8495.5
High	Q02880	TOP2B	DNA topoisomerase 2-beta OS=Homo sapiens OX=9606 GN=TOP2B PE=1 SV=3	0	379.893	48	71	191	56	8986	8873.7	8779.7	8966.5	9027.1	8877
High	P22102	GART	Trifunctional purine biosynthetic protein adenosine-3 OS=Homo sapiens OX=9606 GN=GART PE=1 SV=1	0	379.476	65	50	152	50	7221.9	7305.2	7263.2	7345.8	7225.9	7216.1
High	Q5T4S7	UBR4	E3 ubiquitin-protein ligase UBR4 OS=Homo sapiens OX=9606 GN=UBR4 PE=1 SV=1	0	379.262	20	83	123	83	3652.4	3622.5	3693.8	3732.1	3636.1	3676.2
High	P55265	ADAR	Double-stranded RNA-specific adenosine deaminase OS=Homo sapiens OX=9606 GN=ADAR PE=1 SV=4	0	377.565	53	56	168	56	8058.3	8034.5	7795.6	7847.6	7944	7929.6
High	P13010	XRCC5	X-ray repair cross-complementing protein 5 OS=Homo sapiens OX=9606 GN=XRCC5 PE=1 SV=3	0	377.414	73	41	208	41	9353.8	9143.3	9410.4	9509.5	9237.3	9183.6
High	P31948	STIP1	Stress-induced-phosphoprotein 1 OS=Homo sapiens OX=9606 GN=STIP1 PE=1 SV=1	0	376.984	72	44	399	44	22216.7	22356.5	22023.5	22059.9	22049.5	21722.4
High	P11021	HSPA5	Endoplasmic reticulum chaperone BiP OS=Homo sapiens OX=9606 GN=HSPA5 PE=1 SV=2	0	371.283	58	36	412	33	17004.8	17281.4	17507.8	16578.7	17110.7	17300.6
High	P16615	ATP2A2	Sarcoplasmic/endoplasmic reticulum calcium ATPase 2 OS=Homo sapiens OX=9606 GN=ATP2A2 PE=1 SV=1	0	369.411	47	41	197	33	8650.6	8661.8	8548.8	8765.9	8601.1	8704.3
High	P35221	CTNNA1	Catenin alpha-1 OS=Homo sapiens OX=9606 GN=CTNNA1 PE=1 SV=1	0	369.2	59	43	150	32	7619.1	7652.1	7637.7	7736.8	7501.4	7559.3
High	Q86UP2	KTN1	Kinectin OS=Homo sapiens OX=9606 GN=KTN1 PE=1 SV=1	0	366.401	56	66	138	66	6096.4	6152	6099	6094.4	6172.5	6121
High	P33176	KIF5B	Kinesin-1 heavy chain OS=Homo sapiens OX=9606 GN=KIF5B PE=1 SV=1	0	364.639	60	51	145	37	6865.8	6814.4	6840.5	6845.8	6876.8	6840.9
High	P12270	TPR	Nucleoprotein TPR OS=Homo sapiens OX=9606 GN=TPR PE=1 SV=3	0	364.069	34	70	132	70	4514	4605.2	4503.4	4568.4	4716.3	4662.2
High	P05023	ATP1A1	Sodium/potassium-transporting ATPase subunit alpha-1 OS=Homo sapiens OX=9606 GN=ATP1A1 PE=1 SV=1	0	361.39	49	43	169	28	8100.1	8080.6	7951.9	8193.6	7987.6	7943.7
High	P60709	ACTB	Actin, cytoplasmic 1 OS=Homo sapiens OX=9606 GN=ACTB PE=1 SV=1	0	359.674	74	22	577	9	22105.3	22395.5	22352.9	22410	22100.7	22615.4
High	P13667	PDIA4	Protein disulfide-isomerase A4 OS=Homo sapiens OX=9606 GN=PDIA4 PE=1 SV=2	0	358.144	62	39	207	38	11787	11904.6	12042.4	11555	11752.1	11809.5
High	P78371	CCT2	T-complex protein 1 subunit beta OS=Homo sapiens OX=9606 GN=CCT2 PE=1 SV=4	0	358.108	76	30	171	30	9034	8973.5	8898	8927.5	8958.2	9003.3
High	P68363	TUBA1B	Tubulin alpha-1B chain OS=Homo sapiens OX=9606 GN=TUBA1B PE=1 SV=1	0	355.922	75	25	413	1	4112.7	4136.8	4049.1	4142.1	4188.2	4188
High	Q00839	HNRNPU	Heterogeneous nuclear ribonucleoprotein U OS=Homo sapiens OX=9606 GN=HNRNPU PE=1 SV=6	0	355.433	46	32	362	32	19846	19692.7	19786.8	19896.2	19590.8	19302.2
High	Q04637	EIF4G1	Eukaryotic translation initiation factor 4 gamma 1 OS=Homo sapiens OX=9606 GN=EIF4G1 PE=1 SV=4	0	348.31	41	52	171	47	7105.8	7022.8	7123.8	7139.8	7163.6	7122.3
High	P68104	EEF1A1	Elongation factor 1-alpha 1 OS=Homo sapiens OX=9606 GN=EEF1A1 PE=1 SV=1	0	348.011	62	20	519	9	5815.9	5861.8	5987.1	6016.2	5666.3	5953.6
High	P11388	TOP2A	DNA topoisomerase 2-alpha OS=Homo sapiens OX=9606 GN=TOP2A PE=1 SV=3	0	344.431	42	56	168	41	5226.9	5064.7	5164.2	5229.3	5124.7	5020.8
High	P40939	HADHA	Trifunctional enzyme subunit alpha, mitochondrial OS=Homo sapiens OX=9606 GN=HADHA PE=1 SV=2	0	342.089	61	36	171	36	8548.3	8451.4	8447.6	8641.3	8377.3	8326.4
High	P26599	PTBP1	Polypyrimidine tract-binding protein 1 OS=Homo sapiens OX=9606 GN=PTBP1 PE=1 SV=1	0	341.47	62	21	214	18	6882.9	6678.8	6726.8	6788.7	6764.1	6719.7
High	P53621	COPA	Coatomer subunit alpha OS=Homo sapiens OX=9606 GN=COPA PE=1 SV=2	0	339.055	55	55	140	55	6592.9	6546.7	6622.9	6729.6	6551.2	6646.2
High	O00410	IPO5	Importin-5 OS=Homo sapiens OX=9606 GN=IPO5 PE=1 SV=4	0	338.891	60	45	120	42	6227.7	6166.6	6197.2	6299	6175.6	6153.3
High	P20700	LMNB1	Lamin-B1 OS=Homo sapiens OX=9606 GN=LMNB1 PE=1 SV=2	0	337.428	75	43	211	40	8719.1	8958.8	8840.2	8929.8	8771.2	8826.7
High	P27708	CAD	CAD protein OS=Homo sapiens OX=9606 GN=CAD PE=1 SV=3	0	337.147	37	58	116	58	4034.7	3984.5	3953	3991.8	4033.6	4090.5
High	Q86VP6	CAND1	Cullin-associated NEDD8-dissociated protein 1 OS=Homo sapiens OX=9606 GN=CAND1 PE=1 SV=2	0	336.093	55	54	178	54	7846.9	7833.8	7959.2	8002.7	7887.7	7857.5
High	P04350	TUBB4A	Tubulin beta-4A chain OS=Homo sapiens OX=9606 GN=TUBB4A PE=1 SV=2	0	334.832	71	22	422	1
High	P05787	KRT8	Keratin, type II cytoskeletal 8 OS=Homo sapiens OX=9606 GN=KRT8 PE=1 SV=7	0	328.807	69	34	307	29	15794.4	15790.6	15667.1	15750.2	15402.2	15348.2
High	Q9Y4L1	HYOU1	Hypoxia up-regulated protein 1 OS=Homo sapiens OX=9606 GN=HYOU1 PE=1 SV=1	0	322.746	53	43	143	42	5915.9	5897.9	5888.3	5834.8	5880.2	5830.7
High	P68366	TUBA4A	Tubulin alpha-4A chain OS=Homo sapiens OX=9606 GN=TUBA4A PE=1 SV=1	0	322.526	64	24	366	5	1663.7	1681	1668.2	1683.8	1625.3	1615.2
High	Q9BVA1	TUBB2B	Tubulin beta-2B chain OS=Homo sapiens OX=9606 GN=TUBB2B PE=1 SV=1	0	320.941	68	24	405	1	393.4	389.9	393.4	394.8	385.4	395.1
High	Q14974	KPNB1	Importin subunit beta-1 OS=Homo sapiens OX=9606 GN=KPNB1 PE=1 SV=2	0	319.144	53	35	163	35	5842.6	5842.4	5926.3	6175.3	5753	5931.6
High	P15924	DSP	Desmoplakin OS=Homo sapiens OX=9606 GN=DSP PE=1 SV=3	0	318.837	33	86	114	86	4024.6	4014.7	4040	3939.3	4086.4	4077.7
High	P50851	LRBA	Lipopolysaccharide-responsive and beige-like anchor protein OS=Homo sapiens OX=9606 GN=LRBA PE=1 SV=4	0	315.973	27	58	108	52	3746.3	3753.1	3694.3	3732	3808.8	3784.7
High	Q13885	TUBB2A	Tubulin beta-2A chain OS=Homo sapiens OX=9606 GN=TUBB2A PE=1 SV=1	0	314.36	59	23	398	1	151.5	152.3	142.3	154	157.3	129.4
High	P29401	TKT	Transketolase OS=Homo sapiens OX=9606 GN=TKT PE=1 SV=3	0	313.441	68	31	201	31	9241.1	9223.6	9158.9	9404.8	8948.3	8977.7
High	O60506	SYNCRIP	Heterogeneous nuclear ribonucleoprotein Q OS=Homo sapiens OX=9606 GN=SYNCRIP PE=1 SV=2	0	312.739	57	30	216	21	11971.7	12139.7	11958.6	12011.1	11904.7	11840.7
High	O14980	XPO1	Exportin-1 OS=Homo sapiens OX=9606 GN=XPO1 PE=1 SV=1	0	311.837	49	40	140	40	6762.2	6728.8	6800.5	6861.5	6776.9	6639.2
High	Q9BQE3	TUBA1C	Tubulin alpha-1C chain OS=Homo sapiens OX=9606 GN=TUBA1C PE=1 SV=1	0	309.77	75	25	264	4	11826.2	11879.8	12179.6	12101.1	11990.6	11983.4
High	Q7KZF4	SND1	Staphylococcal nuclease domain-containing protein 1 OS=Homo sapiens OX=9606 GN=SND1 PE=1 SV=1	0	307.977	57	42	152	42	5873.6	5831.1	5909.5	5982.8	5839.3	5858.6
High	P12814	ACTN1	Alpha-actinin-1 OS=Homo sapiens OX=9606 GN=ACTN1 PE=1 SV=2	0	307.635	54	36	125	22	3050.7	3108.3	3087.4	3160.5	3090.1	3154.7
High	P22626	HNRNPA2B1	Heterogeneous nuclear ribonucleoproteins A2/B1 OS=Homo sapiens OX=9606 GN=HNRNPA2B1 PE=1 SV=2	0	306.5	72	22	395	20	13933.8	14084.5	14122.6	13863.3	13858.6	13941.6
High	Q9P2E9	RRBP1	Ribosome-binding protein 1 OS=Homo sapiens OX=9606 GN=RRBP1 PE=1 SV=5	0	306.331	59	65	125	65	4821.7	4887.3	5179.8	4260.6	4617.1	4906.9
High	P49368	CCT3	T-complex protein 1 subunit gamma OS=Homo sapiens OX=9606 GN=CCT3 PE=1 SV=4	0	306.07	65	33	163	33	6629	6540.6	6405	6611.3	6529.2	6557.1
High	P24752	ACAT1	Acetyl-CoA acetyltransferase, mitochondrial OS=Homo sapiens OX=9606 GN=ACAT1 PE=1 SV=1	0	305.585	65	20	177	20	8616.3	8447.5	8325.2	8600.6	8376.7	8287.6
High	P55060	CSE1L	Exportin-2 OS=Homo sapiens OX=9606 GN=CSE1L PE=1 SV=3	0	305.451	44	40	157	40	7968.6	7954.6	7930	8191.4	8156.9	8124.4
High	Q9NR30	DDX21	Nucleolar RNA helicase 2 OS=Homo sapiens OX=9606 GN=DDX21 PE=1 SV=5	0	304.909	66	43	146	40	8830.7	8661	8823.1	8704.3	8681.5	8605.6
High	P27797	CALR	Calreticulin OS=Homo sapiens OX=9606 GN=CALR PE=1 SV=1	0	303.974	76	31	301	31	13455	13466.8	13737.1	13304.2	13670.4	13660.1
High	Q9UQE7	SMC3	Structural maintenance of chromosomes protein 3 OS=Homo sapiens OX=9606 GN=SMC3 PE=1 SV=2	0	302.731	49	56	119	56	5505.1	5594.1	5365.2	5454.9	5399.4	5431.1
High	Q00341	HDLBP	Vigilin OS=Homo sapiens OX=9606 GN=HDLBP PE=1 SV=2	0	300.404	47	50	134	50	6389.7	6319.2	6296.1	6293.4	6454.2	6420.9
High	Q9Y678	COPG1	Coatomer subunit gamma-1 OS=Homo sapiens OX=9606 GN=COPG1 PE=1 SV=1	0	298.942	59	38	111	34	4222.8	4195	4343.4	4436.3	4260.8	4306.5
High	P11586	MTHFD1	C-1-tetrahydrofolate synthase, cytoplasmic OS=Homo sapiens OX=9606 GN=MTHFD1 PE=1 SV=3	0	298.459	61	48	158	48	5971.8	6000.2	5959.8	5946.5	6008.7	6059.7
High	Q99460	PSMD1	26S proteasome non-ATPase regulatory subunit 1 OS=Homo sapiens OX=9606 GN=PSMD1 PE=1 SV=2	0	298.225	54	39	112	39	4773.1	4708.8	4711.6	4809.6	4631.8	4542
High	Q12906	ILF3	Interleukin enhancer-binding factor 3 OS=Homo sapiens OX=9606 GN=ILF3 PE=1 SV=3	0	297.926	55	37	158	31	7727.7	7667.4	7567.2	7503.2	7545.9	7686.6
High	Q15393	SF3B3	Splicing factor 3B subunit 3 OS=Homo sapiens OX=9606 GN=SF3B3 PE=1 SV=4	0	297.41	46	44	119	44	5175.9	5232.8	5125.8	5159.9	5202.2	5240
High	P00558	PGK1	Phosphoglycerate kinase 1 OS=Homo sapiens OX=9606 GN=PGK1 PE=1 SV=3	0	296.578	79	28	244	23	12371.8	12754.1	12543.9	12703.4	12590.2	12713.2
High	Q32MZ4	LRRFIP1	Leucine-rich repeat flightless-interacting protein 1 OS=Homo sapiens OX=9606 GN=LRRFIP1 PE=1 SV=2	0	294.539	55	31	88	30	4189.5	4165	4149.2	4121.8	4208.7	4151.1
High	P06744	GPI	Glucose-6-phosphate isomerase OS=Homo sapiens OX=9606 GN=GPI PE=1 SV=4	0	293.172	60	29	186	29	9150.3	9090.4	9135.3	9038.8	9032.5	8984.4
High	Q08J23	NSUN2	tRNA (cytosine(34)-C(5))-methyltransferase OS=Homo sapiens OX=9606 GN=NSUN2 PE=1 SV=2	0	291.642	73	45	107	45	5188.7	5125.8	5030.5	5089.1	5117.5	5124.2
High	Q7LBC6	KDM3B	Lysine-specific demethylase 3B OS=Homo sapiens OX=9606 GN=KDM3B PE=1 SV=2	0	290.208	42	50	86	48	3975.1	3873.9	3976.2	3966.6	3950	3998.5
High	P48643	CCT5	T-complex protein 1 subunit epsilon OS=Homo sapiens OX=9606 GN=CCT5 PE=1 SV=1	0	285.359	70	34	164	33	9229.2	9196.9	9099.2	9167.1	9228.9	8952.4
High	P17987	TCP1	T-complex protein 1 subunit alpha OS=Homo sapiens OX=9606 GN=TCP1 PE=1 SV=1	0	284.979	75	31	150	31	5986.7	5992.6	5861.5	6009.2	5935.3	5896.8
High	P31939	ATIC	Bifunctional purine biosynthesis protein PURH OS=Homo sapiens OX=9606 GN=ATIC PE=1 SV=3	0	284.631	82	36	114	36	4560.5	4417.4	4813.3	4587.3	4543.3	4714.1
High	Q13576	IQGAP2	Ras GTPase-activating-like protein IQGAP2 OS=Homo sapiens OX=9606 GN=IQGAP2 PE=1 SV=4	0	284.439	43	55	106	51	3883.8	3902.8	3838.8	3935.2	3884.6	3892.9
High	P49321	NASP	Nuclear autoantigenic sperm protein OS=Homo sapiens OX=9606 GN=NASP PE=1 SV=2	0	284.287	65	33	93	33	4563	4560.2	4426.1	4351.5	4396.2	4442.1
High	P50990	CCT8	T-complex protein 1 subunit theta OS=Homo sapiens OX=9606 GN=CCT8 PE=1 SV=4	0	281.716	76	35	189	35	10581.2	10573.6	10485.8	10505.5	10483.3	10427.9
High	Q8WUM4	PDCD6IP	Programmed cell death 6-interacting protein OS=Homo sapiens OX=9606 GN=PDCD6IP PE=1 SV=1	0	281.215	56	44	134	44	6550.5	6514.2	6462.8	6540.8	6479.4	6498
High	O60701	UGDH	UDP-glucose 6-dehydrogenase OS=Homo sapiens OX=9606 GN=UGDH PE=1 SV=1	0	281.131	71	26	144	26	5845	5785.5	5652.9	6108.2	5976.6	5948.2
High	P50991	CCT4	T-complex protein 1 subunit delta OS=Homo sapiens OX=9606 GN=CCT4 PE=1 SV=4	0	281.012	66	29	169	28	6233.7	6169.1	6186.4	6265.4	6223.5	6194.7
High	Q06210	GFPT1	Glutamine--fructose-6-phosphate aminotransferase [isomerizing] 1 OS=Homo sapiens OX=9606 GN=GFPT1 PE=1 SV=3	0	280.067	61	34	132	34	5587.7	5468.3	5848.2	5515.3	5639.1	5918.1
High	P23246	SFPQ	Splicing factor, proline- and glutamine-rich OS=Homo sapiens OX=9606 GN=SFPQ PE=1 SV=2	0	279.108	43	28	222	27	7524.4	7482.4	7498.7	7528	7443	7343.8
High	Q99832	CCT7	T-complex protein 1 subunit eta OS=Homo sapiens OX=9606 GN=CCT7 PE=1 SV=2	0	277.671	79	34	146	34	6985.2	6862.1	7081	7106.9	6839.9	6887.5
High	Q15029	EFTUD2	116 kDa U5 small nuclear ribonucleoprotein component OS=Homo sapiens OX=9606 GN=EFTUD2 PE=1 SV=1	0	277.574	62	46	132	45	4543.6	4625.6	4556.8	4594.1	4637.8	4529.1
High	Q92900	UPF1	Regulator of nonsense transcripts 1 OS=Homo sapiens OX=9606 GN=UPF1 PE=1 SV=2	0	276.54	56	46	100	46	4270.8	4208.7	4260.9	4171.4	4100.4	4042.5
High	Q9Y4K1	CRYBG1	Beta/gamma crystallin domain-containing protein 1 OS=Homo sapiens OX=9606 GN=CRYBG1 PE=1 SV=3	0	276.511	36	45	99	45	3589.7	3576.3	3519.3	3630.6	3579.6	3600.7
High	P26640	VARS	Valine--tRNA ligase OS=Homo sapiens OX=9606 GN=VARS PE=1 SV=4	0	276.209	46	46	131	46	5463.3	5484.7	5541.7	5532	5529.2	5442.1
High	P12277	CKB	Creatine kinase B-type OS=Homo sapiens OX=9606 GN=CKB PE=1 SV=1	0	275.552	71	19	222	19	7481.8	7645.5	7835.5	8040.6	7525.4	7755.5
High	P35606	COPB2	Coatomer subunit beta' OS=Homo sapiens OX=9606 GN=COPB2 PE=1 SV=2	0	274.939	56	39	113	39	4386.3	4408.1	4381.3	4360.5	4345.6	4280.7
High	P49736	MCM2	DNA replication licensing factor MCM2 OS=Homo sapiens OX=9606 GN=MCM2 PE=1 SV=4	0	274.717	56	37	113	37	4497.3	4397.3	4434.3	4478	4495.6	4419.7
High	P78347	GTF2I	General transcription factor II-I OS=Homo sapiens OX=9606 GN=GTF2I PE=1 SV=2	0	274.639	55	44	135	44	5154.5	5087.1	5272.6	5154.5	5116.8	5257.6
High	P0DMV9	HSPA1B	Heat shock 70 kDa protein 1B OS=Homo sapiens OX=9606 GN=HSPA1B PE=1 SV=1	0	272.327	61	29	187	24	4269	4333.6	4232.3	4371.4	4227.5	4263.2
High	Q92597	NDRG1	Protein NDRG1 OS=Homo sapiens OX=9606 GN=NDRG1 PE=1 SV=1	0	271.707	54	11	167	11	6163.7	6044.7	6193.8	6281.8	6319.5	6283.5
High	P05783	KRT18	Keratin, type I cytoskeletal 18 OS=Homo sapiens OX=9606 GN=KRT18 PE=1 SV=2	0	270.861	74	29	196	27	6603.3	6604.9	6698.8	6764.1	6691.4	6781.5
High	P12956	XRCC6	X-ray repair cross-complementing protein 6 OS=Homo sapiens OX=9606 GN=XRCC6 PE=1 SV=2	0	270.65	59	34	182	34	9326.9	9123.4	9361.1	9566.6	9185.4	9133.9
High	P11940	PABPC1	Polyadenylate-binding protein 1 OS=Homo sapiens OX=9606 GN=PABPC1 PE=1 SV=2	0	270.482	61	34	156	23	7184.2	7298.1	7250.2	7280.8	7184.5	7149.1
High	Q14683	SMC1A	Structural maintenance of chromosomes protein 1A OS=Homo sapiens OX=9606 GN=SMC1A PE=1 SV=2	0	268.083	50	59	116	59	5983.2	5821.9	5864.3	5859.5	5939.2	5894.8
High	Q5JRA6	MIA3	Transport and Golgi organization protein 1 homolog OS=Homo sapiens OX=9606 GN=MIA3 PE=1 SV=1	0	266.414	36	59	102	59	4494.7	4531.8	4445	4443	4592.7	4544.4
High	Q99996	AKAP9	A-kinase anchor protein 9 OS=Homo sapiens OX=9606 GN=AKAP9 PE=1 SV=4	0	263.467	20	67	88	67	2852.4	2808.1	2763	2755.2	2936.1	2928.9
High	O60763	USO1	General vesicular transport factor p115 OS=Homo sapiens OX=9606 GN=USO1 PE=1 SV=2	0	262.507	39	30	92	30	3495	3427	3461.8	3461.6	3553.8	3468.6
High	P53396	ACLY	ATP-citrate synthase OS=Homo sapiens OX=9606 GN=ACLY PE=1 SV=3	0	261.519	39	39	126	39	4181.7	4106.8	4129.1	4190.1	4235.1	4202.3
High	P25705	ATP5F1A	ATP synthase subunit alpha, mitochondrial OS=Homo sapiens OX=9606 GN=ATP5F1A PE=1 SV=1	0	261.278	63	31	316	31	12890.9	13002.4	12783.7	13000.5	12876.5	12868.5
High	P08237	PFKM	ATP-dependent 6-phosphofructokinase, muscle type OS=Homo sapiens OX=9606 GN=PFKM PE=1 SV=2	0	260.919	57	32	119	29	3869.6	3885.6	3897.3	3961.5	3994.1	4007
High	Q9BQG0	MYBBP1A	Myb-binding protein 1A OS=Homo sapiens OX=9606 GN=MYBBP1A PE=1 SV=2	0	260.412	44	46	109	46	4840.3	4931.4	5189.9	4896.1	4906.6	5074.7
High	Q7Z6Z7	HUWE1	E3 ubiquitin-protein ligase HUWE1 OS=Homo sapiens OX=9606 GN=HUWE1 PE=1 SV=3	0	260.315	17	61	82	61	2606	2590	2546	2609.4	2600.8	2523.9
High	P07237	P4HB	Protein disulfide-isomerase OS=Homo sapiens OX=9606 GN=P4HB PE=1 SV=3	0	260.254	76	37	252	37	16168.6	16188.7	16177.7	16297	15657.3	15576.4
High	P25205	MCM3	DNA replication licensing factor MCM3 OS=Homo sapiens OX=9606 GN=MCM3 PE=1 SV=3	0	259.268	61	40	113	40	4893.8	4975	4809.2	4909.3	5001.4	4777
High	Q14008	CKAP5	Cytoskeleton-associated protein 5 OS=Homo sapiens OX=9606 GN=CKAP5 PE=1 SV=3	0	256.253	34	63	102	63	3744.7	3852.4	3922.4	3736.7	3798.8	3830.8
High	P10275	AR	Androgen receptor OS=Homo sapiens OX=9606 GN=AR PE=1 SV=3	0	255.783	55	32	87	32	3720.4	3748	3779.4	3615.8	3600.1	3606.2
High	P50395	GDI2	Rab GDP dissociation inhibitor beta OS=Homo sapiens OX=9606 GN=GDI2 PE=1 SV=2	0	255.143	75	29	138	20	7720.7	7855.8	7805.3	7802.1	7742.5	7722.3
High	Q16891	IMMT	MICOS complex subunit MIC60 OS=Homo sapiens OX=9606 GN=IMMT PE=1 SV=1	0	254.687	63	38	117	38	6071.6	6014.1	5974.5	5982.5	5961.8	5886.4
High	P13637	ATP1A3	Sodium/potassium-transporting ATPase subunit alpha-3 OS=Homo sapiens OX=9606 GN=ATP1A3 PE=1 SV=3	0	254.033	40	31	107	16	1234.5	1188.9	1175.6	1148.1	1190.9	1190
High	Q92878	RAD50	DNA repair protein RAD50 OS=Homo sapiens OX=9606 GN=RAD50 PE=1 SV=1	0	253.881	50	62	120	62	5215.5	5196.3	5122.1	5191.7	5172.1	5107.5
High	P55786	NPEPPS	Puromycin-sensitive aminopeptidase OS=Homo sapiens OX=9606 GN=NPEPPS PE=1 SV=2	0	253.611	55	40	118	40	6171.8	6153.9	6255.7	6251.2	6110.2	6225.8
High	O14497	ARID1A	AT-rich interactive domain-containing protein 1A OS=Homo sapiens OX=9606 GN=ARID1A PE=1 SV=3	0	251.942	29	43	81	42	2591.1	2621.9	2590.4	2504.5	2574.7	2704.5
High	P30101	PDIA3	Protein disulfide-isomerase A3 OS=Homo sapiens OX=9606 GN=PDIA3 PE=1 SV=4	0	251.42	63	31	221	30	9569.1	9531.2	9461	9377	9512.1	9279.4
High	P04075	ALDOA	Fructose-bisphosphate aldolase A OS=Homo sapiens OX=9606 GN=ALDOA PE=1 SV=2	0	251.173	72	21	189	17	5768.9	5833.9	5862.3	5825.2	5743.7	5694.3
High	Q14157	UBAP2L	Ubiquitin-associated protein 2-like OS=Homo sapiens OX=9606 GN=UBAP2L PE=1 SV=2	0	250.962	36	24	74	24	3765.8	3744.9	3776.8	3706.3	3714.6	3704.7
High	Q92841	DDX17	Probable ATP-dependent RNA helicase DDX17 OS=Homo sapiens OX=9606 GN=DDX17 PE=1 SV=2	0	250.896	48	33	158	25	7851.7	7887.6	7803	7983.9	7887.9	7857.2
High	P53618	COPB1	Coatomer subunit beta OS=Homo sapiens OX=9606 GN=COPB1 PE=1 SV=3	0	249.982	45	36	91	36	4168.3	4108	4243.2	4216.9	4181	4121.2
High	Q7Z406	MYH14	Myosin-14 OS=Homo sapiens OX=9606 GN=MYH14 PE=1 SV=2	0	249.954	29	48	91	38	1811.5	1908	1852.1	1853.6	1901	1961.1
High	Q96KP4	CNDP2	Cytosolic non-specific dipeptidase OS=Homo sapiens OX=9606 GN=CNDP2 PE=1 SV=2	0	249.135	69	25	109	25	5824.7	5917.5	5898	6035.6	5874.8	5878.5
High	O60716	CTNND1	Catenin delta-1 OS=Homo sapiens OX=9606 GN=CTNND1 PE=1 SV=1	0	249.12	52	38	105	38	3814.4	3804	4041.9	3819.8	3893.5	4041.3
High	P18206	VCL	Vinculin OS=Homo sapiens OX=9606 GN=VCL PE=1 SV=4	0	249.089	43	44	87	44	3356.8	3387.1	3356.8	3371	3382.3	3384.5
High	Q92598	HSPH1	Heat shock protein 105 kDa OS=Homo sapiens OX=9606 GN=HSPH1 PE=1 SV=1	0	248.641	54	34	87	32	3786.8	3809.1	3675.3	3760.2	3708.5	3717.7
High	Q9P2J5	LARS	Leucine--tRNA ligase, cytoplasmic OS=Homo sapiens OX=9606 GN=LARS PE=1 SV=2	0	247.59	46	46	94	46	4477.1	4372.7	4282.8	4375.7	4371.3	4407.6
High	Q9UQ35	SRRM2	Serine/arginine repetitive matrix protein 2 OS=Homo sapiens OX=9606 GN=SRRM2 PE=1 SV=2	0	247.358	20	40	86	39	2336	2328.2	2329.3	2350.8	2349.1	2426.5
High	P33991	MCM4	DNA replication licensing factor MCM4 OS=Homo sapiens OX=9606 GN=MCM4 PE=1 SV=5	0	246.329	57	37	112	37	3751.6	3740.3	3863.8	3789.4	3806.4	3826.9
High	Q02790	FKBP4	Peptidyl-prolyl cis-trans isomerase FKBP4 OS=Homo sapiens OX=9606 GN=FKBP4 PE=1 SV=3	0	246.181	64	27	190	27	9689.9	9851.9	9690.3	9655.6	9735.3	9611
High	O43390	HNRNPR	Heterogeneous nuclear ribonucleoprotein R OS=Homo sapiens OX=9606 GN=HNRNPR PE=1 SV=1	0	245.545	51	29	184	20	5562.5	5595.3	5486	5545.7	5485.4	5544
High	O60264	SMARCA5	SWI/SNF-related matrix-associated actin-dependent regulator of chromatin subfamily A member 5 OS=Homo sapiens OX=9606 GN=SMARCA5 PE=1 SV=1	0	245.33	45	45	95	35	4726.7	4553.1	4646.7	4575.6	4674.2	4517.8
High	Q12955	ANK3	Ankyrin-3 OS=Homo sapiens OX=9606 GN=ANK3 PE=1 SV=3	0	244.652	15	45	73	39	3113.3	3095	3050.8	3145.9	3135.2	3042.8
High	P60174	TPI1	Triosephosphate isomerase OS=Homo sapiens OX=9606 GN=TPI1 PE=1 SV=3	0	244.03	73	15	241	15	9823.1	9758	9816.1	9860.2	9774.6	9705.1
High	P42166	TMPO	Lamina-associated polypeptide 2, isoform alpha OS=Homo sapiens OX=9606 GN=TMPO PE=1 SV=2	0	242.121	61	33	109	24	3232.6	3212.9	3167.9	3057.1	3224.8	3171.7
High	Q13428	TCOF1	Treacle protein OS=Homo sapiens OX=9606 GN=TCOF1 PE=1 SV=3	0	241.871	35	47	109	47	5630.7	5599.5	5569.2	5621.1	5536.3	5580
High	Q9UBT2	UBA2	SUMO-activating enzyme subunit 2 OS=Homo sapiens OX=9606 GN=UBA2 PE=1 SV=2	0	240.656	62	30	122	30	4924.3	4913.2	4882.9	5018.4	4976.1	4897.1
High	Q05639	EEF1A2	Elongation factor 1-alpha 2 OS=Homo sapiens OX=9606 GN=EEF1A2 PE=1 SV=1	0	240.026	56	21	454	10	21179.8	20659.1	21261.1	21392.8	20880.6	20707.5
High	Q14697	GANAB	Neutral alpha-glucosidase AB OS=Homo sapiens OX=9606 GN=GANAB PE=1 SV=3	0	239.94	46	34	136	34	5123.2	5183.8	5091.6	5102.1	5083.7	5126.1
High	P31150	GDI1	Rab GDP dissociation inhibitor alpha OS=Homo sapiens OX=9606 GN=GDI1 PE=1 SV=2	0	239.286	64	22	112	13	2483.7	2473.1	2504.9	2497.4	2471.6	2441.6
High	Q14152	EIF3A	Eukaryotic translation initiation factor 3 subunit A OS=Homo sapiens OX=9606 GN=EIF3A PE=1 SV=1	0	239.046	37	51	108	51	4723.5	4655.7	4802.3	4722.9	4810.2	4827.2
High	Q9UPN3	MACF1	Microtubule-actin cross-linking factor 1, isoforms 1/2/3/5 OS=Homo sapiens OX=9606 GN=MACF1 PE=1 SV=4	0	238.234	10	64	75	62	1904.1	1967.4	1809.3	1846.4	1932.8	1943.7
High	Q9Y5B9	SUPT16H	FACT complex subunit SPT16 OS=Homo sapiens OX=9606 GN=SUPT16H PE=1 SV=1	0	238.062	46	45	124	45	5529.9	5572.1	5485.3	5629.9	5528.4	5445.5
High	Q86UE4	MTDH	Protein LYRIC OS=Homo sapiens OX=9606 GN=MTDH PE=1 SV=2	0	237.922	59	28	131	28	5431.7	5405.9	5333.3	5394.8	5340.5	5386.4
High	Q7KZ85	SUPT6H	Transcription elongation factor SPT6 OS=Homo sapiens OX=9606 GN=SUPT6H PE=1 SV=2	0	236.98	34	44	66	44	1723.1	1735.8	1696.4	1729.1	1720.4	1763.4
High	O75874	IDH1	Isocitrate dehydrogenase [NADP] cytoplasmic OS=Homo sapiens OX=9606 GN=IDH1 PE=1 SV=2	0	236.372	68	24	145	23	7989.1	7962.5	7872.9	8473.3	8325.3	8190.9
High	P62258	YWHAE	14-3-3 protein epsilon OS=Homo sapiens OX=9606 GN=YWHAE PE=1 SV=1	0	236.059	72	18	359	15	17787.7	17877.3	17679.5	17637.1	17920.3	17865.7
High	P40926	MDH2	Malate dehydrogenase, mitochondrial OS=Homo sapiens OX=9606 GN=MDH2 PE=1 SV=3	0	235.437	68	19	207	19	11686	11822.6	11871.2	11767.6	11754.1	11872.5
High	Q16531	DDB1	DNA damage-binding protein 1 OS=Homo sapiens OX=9606 GN=DDB1 PE=1 SV=1	0	234.956	46	44	119	44	4754.7	4828	4811.9	4798.5	4798.5	4761.3
High	P07195	LDHB	L-lactate dehydrogenase B chain OS=Homo sapiens OX=9606 GN=LDHB PE=1 SV=2	0	234.314	64	20	291	18	12962.3	13081	13328.4	13476.2	12992.5	13240.7
High	P61978	HNRNPK	Heterogeneous nuclear ribonucleoprotein K OS=Homo sapiens OX=9606 GN=HNRNPK PE=1 SV=1	0	233.887	65	28	244	28	9381.6	9233.1	9506.5	9527.6	9208.6	9257
High	P35658	NUP214	Nuclear pore complex protein Nup214 OS=Homo sapiens OX=9606 GN=NUP214 PE=1 SV=2	0	232.86	28	35	59	35	2017.2	2029.3	2070	2043.9	2065.7	2057.7
High	Q9NY33	DPP3	Dipeptidyl peptidase 3 OS=Homo sapiens OX=9606 GN=DPP3 PE=1 SV=2	0	232.599	64	34	85	34	2758.8	2849	2843.8	2882.4	2941.9	2919.7
High	P21796	VDAC1	Voltage-dependent anion-selective channel protein 1 OS=Homo sapiens OX=9606 GN=VDAC1 PE=1 SV=2	0	231.469	82	18	159	17	6361	6649.4	6560.5	6026.2	6344	6314.4
High	P09651	HNRNPA1	Heterogeneous nuclear ribonucleoprotein A1 OS=Homo sapiens OX=9606 GN=HNRNPA1 PE=1 SV=5	0	230.98	63	19	244	6	5761.4	5819.9	5924.2	5556.5	5779.5	5953.7
High	Q99798	ACO2	Aconitate hydratase, mitochondrial OS=Homo sapiens OX=9606 GN=ACO2 PE=1 SV=2	0	230.172	53	33	97	33	4675.4	4694.5	4626	4670.2	4571.2	4556.8
High	P46013	MKI67	Proliferation marker protein Ki-67 OS=Homo sapiens OX=9606 GN=MKI67 PE=1 SV=2	0	228.718	25	61	84	61	2779.9	2791.2	2768.8	2749.6	2866.7	2785.5
High	O00429	DNM1L	Dynamin-1-like protein OS=Homo sapiens OX=9606 GN=DNM1L PE=1 SV=2	0	227.34	63	35	73	35	3149.6	3205.2	3228.7	3326.9	3273.7	3322.8
High	P29144	TPP2	Tripeptidyl-peptidase 2 OS=Homo sapiens OX=9606 GN=TPP2 PE=1 SV=4	0	226.775	39	40	77	40	3490.3	3507.8	3487.2	3487.5	3523.9	3468.9
High	Q9NYU2	UGGT1	UDP-glucose:glycoprotein glucosyltransferase 1 OS=Homo sapiens OX=9606 GN=UGGT1 PE=1 SV=3	0	226.44	38	44	83	44	3851.8	3897.7	3761.9	3800.7	3776.7	3850.5
High	P31943	HNRNPH1	Heterogeneous nuclear ribonucleoprotein H OS=Homo sapiens OX=9606 GN=HNRNPH1 PE=1 SV=4	0	226.349	59	19	238	10	6010.3	5964.2	5923.7	6034.3	6083.9	6063.1
High	P00367	GLUD1	Glutamate dehydrogenase 1, mitochondrial OS=Homo sapiens OX=9606 GN=GLUD1 PE=1 SV=2	0	225.893	54	24	158	24	7696.5	7659.6	7629.5	7591.5	7797.1	7601.3
High	Q92945	KHSRP	Far upstream element-binding protein 2 OS=Homo sapiens OX=9606 GN=KHSRP PE=1 SV=4	0	225.021	55	28	122	25	3989.1	3973.2	3960.5	3949.2	3929.3	3927.9
High	P54578	USP14	Ubiquitin carboxyl-terminal hydrolase 14 OS=Homo sapiens OX=9606 GN=USP14 PE=1 SV=3	0	224.729	65	26	94	26	3779.3	3783.4	3753.3	3846.4	3730.4	3855
High	Q9UHX1	PUF60	Poly(U)-binding-splicing factor PUF60 OS=Homo sapiens OX=9606 GN=PUF60 PE=1 SV=1	0	221.483	66	26	112	26	4742.3	4745.9	4879.7	4717.9	4777.4	4737.4
High	Q14566	MCM6	DNA replication licensing factor MCM6 OS=Homo sapiens OX=9606 GN=MCM6 PE=1 SV=1	0	219.651	59	44	115	44	3739.3	3785.5	3670.1	3750.2	3736.2	3673.3
High	A0AVT1	UBA6	Ubiquitin-like modifier-activating enzyme 6 OS=Homo sapiens OX=9606 GN=UBA6 PE=1 SV=1	0	219.638	52	41	89	41	4138.1	4200.1	4191.9	4220.1	4184.6	4171.3
High	Q15233	NONO	Non-POU domain-containing octamer-binding protein OS=Homo sapiens OX=9606 GN=NONO PE=1 SV=4	0	219.105	61	25	157	23	5048.1	5143.6	5089	5024.6	5125.4	5114.9
High	O95573	ACSL3	Long-chain-fatty-acid--CoA ligase 3 OS=Homo sapiens OX=9606 GN=ACSL3 PE=1 SV=3	0	218.257	42	24	94	22	3670.6	3617.6	3596.2	3627.4	3616.4	3636.3
High	Q29RF7	PDS5A	Sister chromatid cohesion protein PDS5 homolog A OS=Homo sapiens OX=9606 GN=PDS5A PE=1 SV=1	0	218.227	38	46	85	38	4181.4	4054.2	4068.8	4062.9	4151.3	4036.3
High	Q13509	TUBB3	Tubulin beta-3 chain OS=Homo sapiens OX=9606 GN=TUBB3 PE=1 SV=2	0	218.196	39	16	256	1	337.1	347.7	309.8	316.1	337.2	326.4
High	O43143	DHX15	Pre-mRNA-splicing factor ATP-dependent RNA helicase DHX15 OS=Homo sapiens OX=9606 GN=DHX15 PE=1 SV=2	0	217.768	49	33	109	32	5152.8	5127.9	5238.2	5143.3	5260.1	5228.9
High	Q09666	AHNAK	Neuroblast differentiation-associated protein AHNAK OS=Homo sapiens OX=9606 GN=AHNAK PE=1 SV=2	0	217.721	25	44	70	44	3467	3585	3452.2	3522.9	3619.4	3567.4
High	P27824	CANX	Calnexin OS=Homo sapiens OX=9606 GN=CANX PE=1 SV=2	0	216.844	51	32	191	31	10892.4	10887.2	11299	10328.2	10849.2	10604
High	P11498	PC	Pyruvate carboxylase, mitochondrial OS=Homo sapiens OX=9606 GN=PC PE=1 SV=2	0	216.436	44	40	78	40	1923.4	1942.6	1921.4	1919.9	1913.9	1968.2
High	P51610	HCFC1	Host cell factor 1 OS=Homo sapiens OX=9606 GN=HCFC1 PE=1 SV=2	0	216.044	27	39	89	38	3759.4	3661	3679.2	3775.4	3812.2	3640.4
High	P49588	AARS	Alanine--tRNA ligase, cytoplasmic OS=Homo sapiens OX=9606 GN=AARS PE=1 SV=2	0	215.705	47	35	87	35	3772.7	3827.5	3808.4	3764.2	3828.4	3772.6
High	Q9H583	HEATR1	HEAT repeat-containing protein 1 OS=Homo sapiens OX=9606 GN=HEATR1 PE=1 SV=3	0	215.464	25	44	71	44	3077.1	2882.1	2998.9	3069.9	3001	2987.3
High	Q1KMD3	HNRNPUL2	Heterogeneous nuclear ribonucleoprotein U-like protein 2 OS=Homo sapiens OX=9606 GN=HNRNPUL2 PE=1 SV=1	0	214.966	40	26	84	26	4097.2	4095.5	4047.5	3979.6	4004.5	3986.7
High	O00571	DDX3X	ATP-dependent RNA helicase DDX3X OS=Homo sapiens OX=9606 GN=DDX3X PE=1 SV=3	0	214.939	58	35	123	11	4169.8	4031.1	4205.9	4111.9	4111.3	4100.8
High	Q13435	SF3B2	Splicing factor 3B subunit 2 OS=Homo sapiens OX=9606 GN=SF3B2 PE=1 SV=2	0	214.934	45	36	101	36	5200.8	5186.8	5184.6	5266.4	5177.2	5250.4
High	P13798	APEH	Acylamino-acid-releasing enzyme OS=Homo sapiens OX=9606 GN=APEH PE=1 SV=4	0	214.673	49	25	80	25	3133.6	3144.8	3149.3	3159.4	3100.2	3123.3
High	P62937	PPIA	Peptidyl-prolyl cis-trans isomerase A OS=Homo sapiens OX=9606 GN=PPIA PE=1 SV=2	0	213.461	88	15	439	13	14522.8	14688	14619.9	14678.8	14672.2	14785.7
High	Q9H0A0	NAT10	RNA cytidine acetyltransferase OS=Homo sapiens OX=9606 GN=NAT10 PE=1 SV=2	0	213.161	46	35	70	35	3238.3	3188.9	3242.9	3287.9	3212.3	3293.2
High	P00338	LDHA	L-lactate dehydrogenase A chain OS=Homo sapiens OX=9606 GN=LDHA PE=1 SV=2	0	213.096	70	20	188	18	8395.9	8323.5	8614.5	8840.5	8214.4	8472.5
High	P19338	NCL	Nucleolin OS=Homo sapiens OX=9606 GN=NCL PE=1 SV=3	0	213.076	44	37	306	37	15099.2	14930.8	14981.6	14987.9	14885	14717.3
High	P33992	MCM5	DNA replication licensing factor MCM5 OS=Homo sapiens OX=9606 GN=MCM5 PE=1 SV=5	0	212.887	59	36	90	36	3540	3678.4	3559.7	3598.1	3628	3645.6
High	Q14690	PDCD11	Protein RRP5 homolog OS=Homo sapiens OX=9606 GN=PDCD11 PE=1 SV=3	0	212.749	27	45	69	45	3791.7	3823.8	3728.6	3760.8	3770.7	3901.4
High	P51659	HSD17B4	Peroxisomal multifunctional enzyme type 2 OS=Homo sapiens OX=9606 GN=HSD17B4 PE=1 SV=3	0	212.37	49	30	95	30	4055.7	3998.8	4059.3	4037.1	3967.2	4004.7
High	P60842	EIF4A1	Eukaryotic initiation factor 4A-I OS=Homo sapiens OX=9606 GN=EIF4A1 PE=1 SV=1	0	211.851	63	24	136	12	6124.5	5927.4	6179.8	6157	6009.9	6171.4
High	P78344	EIF4G2	Eukaryotic translation initiation factor 4 gamma 2 OS=Homo sapiens OX=9606 GN=EIF4G2 PE=1 SV=1	0	211.713	51	36	77	36	2852.7	2824.9	2988.5	2834.7	2835.6	2926.3
High	P17844	DDX5	Probable ATP-dependent RNA helicase DDX5 OS=Homo sapiens OX=9606 GN=DDX5 PE=1 SV=1	0	209.992	50	31	135	23	3703.5	3657.9	3717.5	3651.7	3704.8	3624.2
High	Q15365	PCBP1	Poly(rC)-binding protein 1 OS=Homo sapiens OX=9606 GN=PCBP1 PE=1 SV=2	0	209.924	85	18	175	13	7090.7	7151.9	7033	7098.5	6922	7029.4
High	Q8N163	CCAR2	Cell cycle and apoptosis regulator protein 2 OS=Homo sapiens OX=9606 GN=CCAR2 PE=1 SV=2	0	209.868	46	31	71	31	3119.3	3061.9	3093.8	3139.4	3137.9	3096
High	Q9Y520	PRRC2C	Protein PRRC2C OS=Homo sapiens OX=9606 GN=PRRC2C PE=1 SV=4	0	209.611	19	45	74	42	2673.6	2714.1	2684.7	2623.3	2722	2780.7
High	Q13200	PSMD2	26S proteasome non-ATPase regulatory subunit 2 OS=Homo sapiens OX=9606 GN=PSMD2 PE=1 SV=3	0	209.323	44	33	87	33	3876.2	3821.8	3902.8	3901.3	3879.1	3900.3
High	P11387	TOP1	DNA topoisomerase 1 OS=Homo sapiens OX=9606 GN=TOP1 PE=1 SV=2	0	209.3	44	35	127	35	7538.1	7502.5	7445.1	7396.3	7438.9	7266.1
High	P27694	RPA1	Replication protein A 70 kDa DNA-binding subunit OS=Homo sapiens OX=9606 GN=RPA1 PE=1 SV=2	0	208.996	56	24	79	24	3474.6	3483.9	3521	3541	3545	3459.3
High	Q7L014	DDX46	Probable ATP-dependent RNA helicase DDX46 OS=Homo sapiens OX=9606 GN=DDX46 PE=1 SV=2	0	208.669	42	42	90	42	3544.4	3442.5	3471	3480.2	3512.6	3533.6
High	P19367	HK1	Hexokinase-1 OS=Homo sapiens OX=9606 GN=HK1 PE=1 SV=3	0	208.656	52	40	102	39	4976.5	4851.3	4851	4873.3	4845	4789.9
High	Q96AE4	FUBP1	Far upstream element-binding protein 1 OS=Homo sapiens OX=9606 GN=FUBP1 PE=1 SV=3	0	207.684	48	26	142	23	4634.6	4715.7	4661.9	4692.6	4688.7	4698.6
High	P12268	IMPDH2	Inosine-5'-monophosphate dehydrogenase 2 OS=Homo sapiens OX=9606 GN=IMPDH2 PE=1 SV=2	0	207.545	57	25	79	23	4322.1	4421.3	4442.6	4416.9	4371.6	4385.8
High	A5YKK6	CNOT1	CCR4-NOT transcription complex subunit 1 OS=Homo sapiens OX=9606 GN=CNOT1 PE=1 SV=2	0	207.442	22	46	72	46	2765.7	2736.3	2781.9	2838.6	2774.1	2777.6
High	Q6SZW1	SARM1	Sterile alpha and TIR motif-containing protein 1 OS=Homo sapiens OX=9606 GN=SARM1 PE=1 SV=1	0	206.983	54	31	63	31	2140.3	2084.8	2191.2	2234.9	2119.2	2123.5
High	Q92499	DDX1	ATP-dependent RNA helicase DDX1 OS=Homo sapiens OX=9606 GN=DDX1 PE=1 SV=2	0	206.481	57	35	97	35	4730.1	4667.7	4690.6	4655.2	4627.1	4526.3
High	P35222	CTNNB1	Catenin beta-1 OS=Homo sapiens OX=9606 GN=CTNNB1 PE=1 SV=1	0	205.651	55	32	83	27	3234.3	3150.3	3288	3214.8	3140.2	3145.3
High	O60282	KIF5C	Kinesin heavy chain isoform 5C OS=Homo sapiens OX=9606 GN=KIF5C PE=1 SV=1	0	205.307	45	38	77	24	1066	1114.8	1046.2	1052.7	1124.9	1134.5
High	P02786	TFRC	Transferrin receptor protein 1 OS=Homo sapiens OX=9606 GN=TFRC PE=1 SV=2	0	205.056	50	34	94	33	4881.7	4778.5	4819.6	4868.3	4687	4819.2
High	O00159	MYO1C	Unconventional myosin-Ic OS=Homo sapiens OX=9606 GN=MYO1C PE=1 SV=4	0	203.996	46	41	80	41	2550.4	2609.5	2518.8	2535.6	2587.2	2633.4
High	O15027	SEC16A	Protein transport protein Sec16A OS=Homo sapiens OX=9606 GN=SEC16A PE=1 SV=4	0	202.326	26	42	72	42	2825.1	2760.8	2711.3	2759.5	2826.9	2776.8
High	Q14789	GOLGB1	Golgin subfamily B member 1 OS=Homo sapiens OX=9606 GN=GOLGB1 PE=1 SV=2	0	201.593	18	51	65	51	2123.5	2152.2	2073.9	2085.8	2117.7	2110.7
High	Q9BXP5	SRRT	Serrate RNA effector molecule homolog OS=Homo sapiens OX=9606 GN=SRRT PE=1 SV=1	0	201.48	42	34	99	34	3973.7	3843.3	4025.6	3922.4	4059.5	4015.8
High	Q93008	USP9X	Probable ubiquitin carboxyl-terminal hydrolase FAF-X OS=Homo sapiens OX=9606 GN=USP9X PE=1 SV=3	0	201.356	22	48	66	48	2376.8	2390.5	2424.2	2390.7	2423.6	2492.8
High	Q13835	PKP1	Plakophilin-1 OS=Homo sapiens OX=9606 GN=PKP1 PE=1 SV=2	0	200.171	57	31	55	31	1258.5	1241.6	1273.9	1383.4	1356.7	1393.8
High	Q5TH69	ARFGEF3	Brefeldin A-inhibited guanine nucleotide-exchange protein 3 OS=Homo sapiens OX=9606 GN=ARFGEF3 PE=1 SV=3	0	199.555	24	36	52	36	1754.6	1771.4	1802.4	1803.1	1807.7	1800.4
High	Q12888	TP53BP1	TP53-binding protein 1 OS=Homo sapiens OX=9606 GN=TP53BP1 PE=1 SV=2	0	199.325	25	36	62	36	2555.2	2619.7	2456	2507.8	2521	2530.4
High	O14617	AP3D1	AP-3 complex subunit delta-1 OS=Homo sapiens OX=9606 GN=AP3D1 PE=1 SV=1	0	198.865	39	37	64	37	3185.2	3194.3	3255.1	3341.3	3166	3315.7
High	Q9NVP1	DDX18	ATP-dependent RNA helicase DDX18 OS=Homo sapiens OX=9606 GN=DDX18 PE=1 SV=2	0	198	53	27	59	27	2220.7	2276.2	2239	2208.2	2216.7	2222.2
High	Q8TEM1	NUP210	Nuclear pore membrane glycoprotein 210 OS=Homo sapiens OX=9606 GN=NUP210 PE=1 SV=3	0	196.966	26	38	74	38	2188.3	2250.3	2092.9	2127.5	2148.8	2122.7
High	P13804	ETFA	Electron transfer flavoprotein subunit alpha, mitochondrial OS=Homo sapiens OX=9606 GN=ETFA PE=1 SV=1	0	196.844	72	18	85	18	3179.3	3078.8	3069.2	3159.9	3056.6	3072.1
High	O75153	CLUH	Clustered mitochondria protein homolog OS=Homo sapiens OX=9606 GN=CLUH PE=1 SV=2	0	195.967	40	40	70	40	2452.4	2459	2436.6	2425.3	2474.4	2512.7
High	P55884	EIF3B	Eukaryotic translation initiation factor 3 subunit B OS=Homo sapiens OX=9606 GN=EIF3B PE=1 SV=3	0	195.797	54	32	78	32	3372.8	3382.1	3353.6	3363.8	3411.2	3355.5
High	Q13838	DDX39B	Spliceosome RNA helicase DDX39B OS=Homo sapiens OX=9606 GN=DDX39B PE=1 SV=1	0	195.171	65	22	107	11	4838	4654.4	4837	4901.4	4884	4804.2
High	P22695	UQCRC2	Cytochrome b-c1 complex subunit 2, mitochondrial OS=Homo sapiens OX=9606 GN=UQCRC2 PE=1 SV=3	0	194.989	74	22	90	22	3435.8	3462.2	3482.2	3483.5	3412.2	3413.4
High	P33993	MCM7	DNA replication licensing factor MCM7 OS=Homo sapiens OX=9606 GN=MCM7 PE=1 SV=4	0	194.475	58	31	95	31	3443.1	3334.7	3481.5	3375.9	3375.8	3400.3
High	Q709C8	VPS13C	Vacuolar protein sorting-associated protein 13C OS=Homo sapiens OX=9606 GN=VPS13C PE=1 SV=1	0	194.17	16	53	65	53	2235	2211.9	2179	2207.1	2334.1	2294
High	Q14914	PTGR1	Prostaglandin reductase 1 OS=Homo sapiens OX=9606 GN=PTGR1 PE=1 SV=2	0	193.938	64	15	91	15	4958.2	5010.6	4929.3	5089	4975.9	4952.5
High	Q9Y2X3	NOP58	Nucleolar protein 58 OS=Homo sapiens OX=9606 GN=NOP58 PE=1 SV=1	0	193.606	57	22	73	22	3705.4	3731.5	3738.4	3827.7	3702.5	3701.5
High	Q9UIG0	BAZ1B	Tyrosine-protein kinase BAZ1B OS=Homo sapiens OX=9606 GN=BAZ1B PE=1 SV=2	0	193.271	30	40	66	40	1835.8	1893.4	1840.8	1853.7	1927.5	1872.5
High	P11047	LAMC1	Laminin subunit gamma-1 OS=Homo sapiens OX=9606 GN=LAMC1 PE=1 SV=3	0	192.94	33	38	58	38	1592.8	1561	1554.6	1581.3	1622.9	1503.2
High	Q14203	DCTN1	Dynactin subunit 1 OS=Homo sapiens OX=9606 GN=DCTN1 PE=1 SV=3	0	192.725	42	39	57	39	2005.4	2064.6	2008.3	2035	2071.1	2087.5
High	Q9P265	DIP2B	Disco-interacting protein 2 homolog B OS=Homo sapiens OX=9606 GN=DIP2B PE=1 SV=3	0	192.522	31	38	59	35	2119.5	2017.8	2100	2068.9	2137.4	2074.6
High	P07954	FH	Fumarate hydratase, mitochondrial OS=Homo sapiens OX=9606 GN=FH PE=1 SV=3	0	192.473	58	21	88	21	4279.7	4161.4	4240.2	4293.6	4274.4	4264
High	Q9NZB2	FAM120A	Constitutive coactivator of PPAR-gamma-like protein 1 OS=Homo sapiens OX=9606 GN=FAM120A PE=1 SV=2	0	192.47	40	35	70	35	3626.6	3686.6	3633.4	3630.4	3700.2	3623.2
High	O43242	PSMD3	26S proteasome non-ATPase regulatory subunit 3 OS=Homo sapiens OX=9606 GN=PSMD3 PE=1 SV=2	0	192.331	60	29	99	29	4797.4	4846.5	4826.3	4820.9	4866	4858.2
High	Q13045	FLII	Protein flightless-1 homolog OS=Homo sapiens OX=9606 GN=FLII PE=1 SV=2	0	192.331	34	35	81	35	4118.2	4075.6	4078.7	3961.1	4078	4183.9
High	P53992	SEC24C	Protein transport protein Sec24C OS=Homo sapiens OX=9606 GN=SEC24C PE=1 SV=3	0	191.04	44	32	70	31	3255.5	3280.6	3261.3	3277.2	3243	3231.7
High	Q93009	USP7	Ubiquitin carboxyl-terminal hydrolase 7 OS=Homo sapiens OX=9606 GN=USP7 PE=1 SV=2	0	191.031	47	42	76	42	4235	4201.8	4096.7	4153.6	4078.7	4102.2
High	Q7L2E3	DHX30	ATP-dependent RNA helicase DHX30 OS=Homo sapiens OX=9606 GN=DHX30 PE=1 SV=1	0	190.918	42	41	74	41	2846.3	2875.7	2852.3	2932	2854.7	2901.5
High	O94906	PRPF6	Pre-mRNA-processing factor 6 OS=Homo sapiens OX=9606 GN=PRPF6 PE=1 SV=1	0	190.633	48	41	85	41	3634.7	3654.1	3657.9	3591.7	3701.2	3667.3
High	P40227	CCT6A	T-complex protein 1 subunit zeta OS=Homo sapiens OX=9606 GN=CCT6A PE=1 SV=3	0	190.198	67	25	115	25	5877.8	5941.8	6038.9	6060.6	5909.3	5953.8
High	P30153	PPP2R1A	Serine/threonine-protein phosphatase 2A 65 kDa regulatory subunit A alpha isoform OS=Homo sapiens OX=9606 GN=PPP2R1A PE=1 SV=4	0	190.045	57	27	75	21	3662.9	3671.8	3752.2	3904.3	3637	3661.1
High	P46459	NSF	Vesicle-fusing ATPase OS=Homo sapiens OX=9606 GN=NSF PE=1 SV=3	0	189.995	53	36	97	35	3366.1	3388.1	3345	3390.8	3451.9	3370.3
High	Q9H3U1	UNC45A	Protein unc-45 homolog A OS=Homo sapiens OX=9606 GN=UNC45A PE=1 SV=1	0	189.834	45	36	73	36	2589.8	2561.6	2510.6	2592.8	2621.1	2610.8
High	P28838	LAP3	Cytosol aminopeptidase OS=Homo sapiens OX=9606 GN=LAP3 PE=1 SV=3	0	189.777	69	26	67	26	3056.3	3083	3104.2	3082.8	3034.4	2968.3
High	O95347	SMC2	Structural maintenance of chromosomes protein 2 OS=Homo sapiens OX=9606 GN=SMC2 PE=1 SV=2	0	189.596	43	45	81	45	2791.2	2706.1	2720.7	2819.8	2780.5	2820.5
High	O75367	H2AFY	Core histone macro-H2A.1 OS=Homo sapiens OX=9606 GN=H2AFY PE=1 SV=4	0	189.344	61	19	118	17	5912.8	5851.1	5866.3	5917	5807.4	5825.2
High	Q14240	EIF4A2	Eukaryotic initiation factor 4A-II OS=Homo sapiens OX=9606 GN=EIF4A2 PE=1 SV=2	0	189.22	60	23	115	11	1423.6	1436.7	1431.7	1453.1	1393.5	1462.9
High	Q9Y3R5	DOP1B	Protein dopey-2 OS=Homo sapiens OX=9606 GN=DOP1B PE=1 SV=5	0	189.172	24	44	59	43	2632.8	2653.3	2710.2	2655.4	2669.6	2762.2
High	P63244	RACK1	Receptor of activated protein C kinase 1 OS=Homo sapiens OX=9606 GN=RACK1 PE=1 SV=3	0	189.094	82	21	162	21	5991.7	6144.3	6082.8	6035.6	6015.6	5991.3
High	P48735	IDH2	Isocitrate dehydrogenase [NADP], mitochondrial OS=Homo sapiens OX=9606 GN=IDH2 PE=1 SV=2	0	189.084	54	23	148	22	6588.6	6607.2	6649.1	6621.1	6431	6504.7
High	Q12931	TRAP1	Heat shock protein 75 kDa, mitochondrial OS=Homo sapiens OX=9606 GN=TRAP1 PE=1 SV=3	0	189.08	50	29	98	28	3041.9	3087.4	3059	3030.2	3012.3	3026.1
High	Q07157	TJP1	Tight junction protein ZO-1 OS=Homo sapiens OX=9606 GN=TJP1 PE=1 SV=3	0	188.608	27	36	56	36	2557	2583	2557.6	2536.3	2575.4	2582.8
High	P11216	PYGB	Glycogen phosphorylase, brain form OS=Homo sapiens OX=9606 GN=PYGB PE=1 SV=5	0	188.061	49	35	68	35	2921.8	2826.6	2839.4	2938.3	2938.3	2928.6
High	Q15459	SF3A1	Splicing factor 3A subunit 1 OS=Homo sapiens OX=9606 GN=SF3A1 PE=1 SV=1	0	187.375	37	24	70	24	2656.1	2611.9	2576.2	2620.8	2643.5	2617.3
High	P07942	LAMB1	Laminin subunit beta-1 OS=Homo sapiens OX=9606 GN=LAMB1 PE=1 SV=2	0	187.371	28	38	58	38	2195.3	2210.2	2162.4	2216.4	2179.1	2143
High	Q9BW04	SARG	Specifically androgen-regulated gene protein OS=Homo sapiens OX=9606 GN=SARG PE=1 SV=2	0	187.082	58	23	81	23	2979.5	2966.2	2915.2	2842.1	2891.9	2823.1
High	Q01581	HMGCS1	Hydroxymethylglutaryl-CoA synthase, cytoplasmic OS=Homo sapiens OX=9606 GN=HMGCS1 PE=1 SV=2	0	186.589	65	23	82	23	4261.8	4178.2	4180.8	4431.5	4260	4296.4
High	P48634	PRRC2A	Protein PRRC2A OS=Homo sapiens OX=9606 GN=PRRC2A PE=1 SV=3	0	186.371	27	36	67	33	1299.8	1343.9	1264.2	1288.1	1355.2	1354
High	P17980	PSMC3	26S proteasome regulatory subunit 6A OS=Homo sapiens OX=9606 GN=PSMC3 PE=1 SV=3	0	186.359	61	22	67	22	3696.9	3740.6	3690.7	3790.5	3757.9	3744.8
High	A6NHR9	SMCHD1	Structural maintenance of chromosomes flexible hinge domain-containing protein 1 OS=Homo sapiens OX=9606 GN=SMCHD1 PE=1 SV=2	0	185.885	28	50	77	50	2455.8	2505.8	2530.8	2526.5	2504	2519.1
High	P38606	ATP6V1A	V-type proton ATPase catalytic subunit A OS=Homo sapiens OX=9606 GN=ATP6V1A PE=1 SV=2	0	185.874	51	25	90	25	3039.7	2986.4	3069.2	3068.1	3014.6	3017.1
High	Q9UJS0	SLC25A13	Calcium-binding mitochondrial carrier protein Aralar2 OS=Homo sapiens OX=9606 GN=SLC25A13 PE=1 SV=2	0	185.707	49	25	65	17	3023.2	2929.6	3117.6	2999.3	3050.9	3107.8
High	Q10567	AP1B1	AP-1 complex subunit beta-1 OS=Homo sapiens OX=9606 GN=AP1B1 PE=1 SV=2	0	185.173	45	35	89	18	4388.1	4343	4618.5	4275.7	4421.3	4413
High	O00567	NOP56	Nucleolar protein 56 OS=Homo sapiens OX=9606 GN=NOP56 PE=1 SV=4	0	185.158	50	24	81	24	3692.1	3701.1	3712.2	3766.8	3700	3960.1
High	Q6PKG0	LARP1	La-related protein 1 OS=Homo sapiens OX=9606 GN=LARP1 PE=1 SV=2	0	185.155	46	35	81	35	3677.4	3664.3	3595.1	3578.2	3663.4	3590.2
High	P23526	AHCY	Adenosylhomocysteinase OS=Homo sapiens OX=9606 GN=AHCY PE=1 SV=4	0	185.118	56	22	118	21	7125	7198.7	7101.5	7152.9	7094.2	7016.7
High	Q9BUJ2	HNRNPUL1	Heterogeneous nuclear ribonucleoprotein U-like protein 1 OS=Homo sapiens OX=9606 GN=HNRNPUL1 PE=1 SV=2	0	184.982	38	23	94	23	3291.8	3352	3238.8	3282.4	3362.8	3295
High	P28331	NDUFS1	NADH-ubiquinone oxidoreductase 75 kDa subunit, mitochondrial OS=Homo sapiens OX=9606 GN=NDUFS1 PE=1 SV=3	0	184.836	50	27	79	27	3247.6	3237	3141.6	3155.4	3148.4	3194.1
High	P17858	PFKL	ATP-dependent 6-phosphofructokinase, liver type OS=Homo sapiens OX=9606 GN=PFKL PE=1 SV=6	0	184.812	39	22	73	16	1517	1605.3	1559.5	1664.6	1498.1	1572.6
High	O15355	PPM1G	Protein phosphatase 1G OS=Homo sapiens OX=9606 GN=PPM1G PE=1 SV=1	0	184.742	50	21	71	21	3273.9	3254	3223.7	3090.9	3192.8	3188.9
High	Q86XP3	DDX42	ATP-dependent RNA helicase DDX42 OS=Homo sapiens OX=9606 GN=DDX42 PE=1 SV=1	0	184.591	51	33	65	33	2221.8	2332.1	2307.5	2308.7	2244	2353.4
High	Q14166	TTLL12	Tubulin--tyrosine ligase-like protein 12 OS=Homo sapiens OX=9606 GN=TTLL12 PE=1 SV=2	0	184.03	59	25	64	25	2595.1	2630.4	2577	2569.3	2662.1	2700.2
High	O60841	EIF5B	Eukaryotic translation initiation factor 5B OS=Homo sapiens OX=9606 GN=EIF5B PE=1 SV=4	0	183.98	34	36	69	36	3460	3389	3378.6	3434.2	3425.7	3383.8
High	O95373	IPO7	Importin-7 OS=Homo sapiens OX=9606 GN=IPO7 PE=1 SV=1	0	183.607	37	29	71	28	2382.2	2417.3	2389.2	2513.6	2360	2386.8
High	Q15181	PPA1	Inorganic pyrophosphatase OS=Homo sapiens OX=9606 GN=PPA1 PE=1 SV=2	0	183.421	71	16	92	15	5021.1	5132.3	5118.6	5137.9	5075.7	5099.9
High	Q14966	ZNF638	Zinc finger protein 638 OS=Homo sapiens OX=9606 GN=ZNF638 PE=1 SV=2	0	183.074	26	40	57	40	2333.5	2403.9	2281.2	2326.5	2328.9	2312.4
High	Q9Y265	RUVBL1	RuvB-like 1 OS=Homo sapiens OX=9606 GN=RUVBL1 PE=1 SV=1	0	182.583	56	19	70	19	3397.1	3383.8	3347.5	3364.5	3462.7	3331.3
High	Q9HAV4	XPO5	Exportin-5 OS=Homo sapiens OX=9606 GN=XPO5 PE=1 SV=1	0	181.688	36	33	76	33	4150.3	4052.9	4160.2	4257.2	4184	4079.9
High	P46777	RPL5	60S ribosomal protein L5 OS=Homo sapiens OX=9606 GN=RPL5 PE=1 SV=3	0	181.654	57	15	114	15	5682.4	5631.5	5547.5	5428.8	5502.3	5559.4
High	O95831	AIFM1	Apoptosis-inducing factor 1, mitochondrial OS=Homo sapiens OX=9606 GN=AIFM1 PE=1 SV=1	0	181.373	54	24	96	24	4337.1	4299	4241.2	4289.7	4369.1	4292.8
High	P62195	PSMC5	26S proteasome regulatory subunit 8 OS=Homo sapiens OX=9606 GN=PSMC5 PE=1 SV=1	0	181.161	64	23	75	21	3187.3	3181.3	3157.1	3190.7	3153.6	3173.5
High	Q9H2P0	ADNP	Activity-dependent neuroprotector homeobox protein OS=Homo sapiens OX=9606 GN=ADNP PE=1 SV=1	0	181.06	34	35	70	35	2488.4	2495.5	2475.9	2410.4	2511.3	2456.6
High	P22234	PAICS	Multifunctional protein ADE2 OS=Homo sapiens OX=9606 GN=PAICS PE=1 SV=3	0	180.641	54	17	106	17	6148.3	6136.6	6469.1	6193.8	6156.9	6065.7
High	Q8NE71	ABCF1	ATP-binding cassette sub-family F member 1 OS=Homo sapiens OX=9606 GN=ABCF1 PE=1 SV=2	0	179.827	42	28	58	27	2632.6	2583.6	2526	2652.9	2584.1	2588.7
High	P41252	IARS	Isoleucine--tRNA ligase, cytoplasmic OS=Homo sapiens OX=9606 GN=IARS PE=1 SV=2	0	179.759	33	34	77	34	3233	3208.4	3233.9	3219.6	3275.7	3321.6
High	Q96ST3	SIN3A	Paired amphipathic helix protein Sin3a OS=Homo sapiens OX=9606 GN=SIN3A PE=1 SV=2	0	179.288	30	34	54	34	2040.5	1993.8	2020.6	2015.4	2084.7	1997
High	P13796	LCP1	Plastin-2 OS=Homo sapiens OX=9606 GN=LCP1 PE=1 SV=6	0	178.843	54	26	55	20	2323.9	2206	2285.6	2307.3	2241.9	2304.3
High	Q96KG9	SCYL1	N-terminal kinase-like protein OS=Homo sapiens OX=9606 GN=SCYL1 PE=1 SV=1	0	178.443	52	29	65	29	2346.3	2308.6	2324.1	2321	2280.1	2320.7
High	P54920	NAPA	Alpha-soluble NSF attachment protein OS=Homo sapiens OX=9606 GN=NAPA PE=1 SV=3	0	177.989	81	19	70	15	2760.3	2779.7	2741.6	2800.1	2764.9	2793
High	P12004	PCNA	Proliferating cell nuclear antigen OS=Homo sapiens OX=9606 GN=PCNA PE=1 SV=1	0	177.466	70	15	111	15	6423.5	6462.3	6339.3	6452.2	6276.7	6251.1
High	Q9NSE4	IARS2	Isoleucine--tRNA ligase, mitochondrial OS=Homo sapiens OX=9606 GN=IARS2 PE=1 SV=2	0	177.21	38	31	65	31	3117.6	3160.1	3093.2	3066.2	3124	3076.8
High	P31040	SDHA	Succinate dehydrogenase [ubiquinone] flavoprotein subunit, mitochondrial OS=Homo sapiens OX=9606 GN=SDHA PE=1 SV=2	0	176.982	53	23	74	23	2372.1	2332.8	2424.6	2391.6	2344.4	2373.9
High	P09622	DLD	Dihydrolipoyl dehydrogenase, mitochondrial OS=Homo sapiens OX=9606 GN=DLD PE=1 SV=2	0	176.897	53	18	123	18	7529	7548.2	7400.1	7334.4	7218	7241.7
High	Q9H0D6	XRN2	5'-3' exoribonuclease 2 OS=Homo sapiens OX=9606 GN=XRN2 PE=1 SV=1	0	176.808	38	30	68	30	2291.6	2254.2	2206.7	2242.7	2269.8	2270.8
High	P52597	HNRNPF	Heterogeneous nuclear ribonucleoprotein F OS=Homo sapiens OX=9606 GN=HNRNPF PE=1 SV=3	0	176.586	65	17	113	14	2577.5	2583.5	2671.7	2695.9	2584.3	2624.5
High	Q03252	LMNB2	Lamin-B2 OS=Homo sapiens OX=9606 GN=LMNB2 PE=1 SV=4	0	176.274	58	37	92	34	2629.6	2764.1	2577.7	2663.9	2656.7	2713.5
High	P61981	YWHAG	14-3-3 protein gamma OS=Homo sapiens OX=9606 GN=YWHAG PE=1 SV=2	0	175.893	79	17	147	11	5081.4	5194.6	5183.5	5059.4	4999.9	5138.9
High	P35998	PSMC2	26S proteasome regulatory subunit 7 OS=Homo sapiens OX=9606 GN=PSMC2 PE=1 SV=3	0	175.749	65	24	81	24	4296.5	4212.6	4221.4	4217.2	4312.8	4267.8
High	O15523	DDX3Y	ATP-dependent RNA helicase DDX3Y OS=Homo sapiens OX=9606 GN=DDX3Y PE=1 SV=2	0	175.241	50	30	97	6	82.8	98.5	96.6	95.3	94.7	88.9
High	Q9UKV3	ACIN1	Apoptotic chromatin condensation inducer in the nucleus OS=Homo sapiens OX=9606 GN=ACIN1 PE=1 SV=2	0	175.124	30	33	75	33	2726.8	2690	2706.5	2666.1	2702	2664.4
High	P15311	EZR	Ezrin OS=Homo sapiens OX=9606 GN=EZR PE=1 SV=4	0	175.099	56	34	99	23	4316.6	4337.9	4529.2	4401.6	4385.6	4469.7
High	Q9UQ80	PA2G4	Proliferation-associated protein 2G4 OS=Homo sapiens OX=9606 GN=PA2G4 PE=1 SV=3	0	174.633	60	19	114	19	6471.2	6399.5	6368	6330.2	6437.7	6341.4
High	Q9BTC0	DIDO1	Death-inducer obliterator 1 OS=Homo sapiens OX=9606 GN=DIDO1 PE=1 SV=5	0	174.629	23	38	55	38	2218	2165.3	2210.8	2248.2	2202.6	2244.1
High	P52209	PGD	6-phosphogluconate dehydrogenase, decarboxylating OS=Homo sapiens OX=9606 GN=PGD PE=1 SV=3	0	174.325	49	19	76	19	4207.5	4194.6	4269.5	4199.6	4075.3	4102.1
High	Q12905	ILF2	Interleukin enhancer-binding factor 2 OS=Homo sapiens OX=9606 GN=ILF2 PE=1 SV=2	0	173.969	83	21	88	21	4199.5	4147.3	4238	4405.1	4146.2	4153.1
High	P36871	PGM1	Phosphoglucomutase-1 OS=Homo sapiens OX=9606 GN=PGM1 PE=1 SV=3	0	173.513	62	26	63	26	2207.4	2246.9	2193.1	2194.4	2262.7	2183.3
High	Q14247	CTTN	Src substrate cortactin OS=Homo sapiens OX=9606 GN=CTTN PE=1 SV=2	0	173.441	56	27	89	27	4646.7	4641.6	4680.7	4439.4	4513.4	4614.9
High	P38919	EIF4A3	Eukaryotic initiation factor 4A-III OS=Homo sapiens OX=9606 GN=EIF4A3 PE=1 SV=4	0	172.687	51	20	72	18	2780.9	2892.9	3025.4	2887	2830.9	2853.5
High	Q9Y230	RUVBL2	RuvB-like 2 OS=Homo sapiens OX=9606 GN=RUVBL2 PE=1 SV=3	0	172.51	61	25	79	25	4220.8	4286.8	4211.7	4180.6	4338.1	4182.7
High	O00148	DDX39A	ATP-dependent RNA helicase DDX39A OS=Homo sapiens OX=9606 GN=DDX39A PE=1 SV=2	0	172.456	55	19	84	8	1419.4	1338.5	1343.9	1348.2	1308.7	1330
High	Q9UHB6	LIMA1	LIM domain and actin-binding protein 1 OS=Homo sapiens OX=9606 GN=LIMA1 PE=1 SV=1	0	172.437	54	35	86	34	4218.6	4292.9	4197.6	4098.6	4208.8	4183.5
High	Q9P258	RCC2	Protein RCC2 OS=Homo sapiens OX=9606 GN=RCC2 PE=1 SV=2	0	172.429	61	25	94	25	4775.1	4831.8	4852.1	4731.8	4681	4855.5
High	O75083	WDR1	WD repeat-containing protein 1 OS=Homo sapiens OX=9606 GN=WDR1 PE=1 SV=4	0	172.162	55	23	67	23	3361.4	3336.9	3439.1	3416.2	3375.5	3369.7
High	P39023	RPL3	60S ribosomal protein L3 OS=Homo sapiens OX=9606 GN=RPL3 PE=1 SV=2	0	172.07	54	24	130	24	5378.7	5252.2	5394.9	5111.1	5316	5309.5
High	P18583	SON	Protein SON OS=Homo sapiens OX=9606 GN=SON PE=1 SV=4	0	171.969	21	36	68	36	2551.3	2615	2493.1	2508.3	2536.7	2492.2
High	Q08209	PPP3CA	Serine/threonine-protein phosphatase 2B catalytic subunit alpha isoform OS=Homo sapiens OX=9606 GN=PPP3CA PE=1 SV=1	0	171.473	54	20	76	13	2538.1	2512.9	2564.6	2562.2	2548.7	2593.7
High	Q92922	SMARCC1	SWI/SNF complex subunit SMARCC1 OS=Homo sapiens OX=9606 GN=SMARCC1 PE=1 SV=3	0	171.237	35	34	65	24	1997.8	2014.4	2058.2	1878.5	1932.3	2014.8
High	Q13310	PABPC4	Polyadenylate-binding protein 4 OS=Homo sapiens OX=9606 GN=PABPC4 PE=1 SV=1	0	170.998	43	27	86	16	1563	1536.3	1623.1	1593.3	1540.8	1534.5
High	P54136	RARS	Arginine--tRNA ligase, cytoplasmic OS=Homo sapiens OX=9606 GN=RARS PE=1 SV=2	0	170.726	50	27	56	27	2752.4	2674.9	2718.9	2755.9	2783	2788.8
High	Q99873	PRMT1	Protein arginine N-methyltransferase 1 OS=Homo sapiens OX=9606 GN=PRMT1 PE=1 SV=3	0	170.558	54	17	84	17	5616.2	5534.4	5596.8	5751.8	5583.3	5523.6
High	O43175	PHGDH	D-3-phosphoglycerate dehydrogenase OS=Homo sapiens OX=9606 GN=PHGDH PE=1 SV=4	0	170.112	51	20	91	20	4537.9	4506.3	4504.1	4563.7	4476.9	4462.4
High	Q12873	CHD3	Chromodomain-helicase-DNA-binding protein 3 OS=Homo sapiens OX=9606 GN=CHD3 PE=1 SV=3	0	169.972	22	38	69	27	914.3	892.5	877.7	893.5	931.6	921.1
High	Q8TAQ2	SMARCC2	SWI/SNF complex subunit SMARCC2 OS=Homo sapiens OX=9606 GN=SMARCC2 PE=1 SV=1	0	169.968	34	34	82	24	3020.2	3057.4	2945.6	3007.1	3005.7	3032
High	Q9UHD8	SEPTIN9	Septin-9 OS=Homo sapiens OX=9606 GN=SEPT9 PE=1 SV=2	0	169.839	55	27	83	27	3782.9	3783.4	3759.3	3735	3742.3	3691.8
High	P46060	RANGAP1	Ran GTPase-activating protein 1 OS=Homo sapiens OX=9606 GN=RANGAP1 PE=1 SV=1	0	169.393	49	21	56	21	2458.2	2479.5	2447.6	2540.9	2433.5	2435.3
High	Q02218	OGDH	2-oxoglutarate dehydrogenase, mitochondrial OS=Homo sapiens OX=9606 GN=OGDH PE=1 SV=3	0	169.221	37	29	51	21	2143.9	2150.4	2128.7	2172.5	2218.1	2237.8
High	O75534	CSDE1	Cold shock domain-containing protein E1 OS=Homo sapiens OX=9606 GN=CSDE1 PE=1 SV=2	0	168.342	40	28	61	28	2580	2584.2	2528.2	2521.1	2616	2533.1
High	P49915	GMPS	GMP synthase [glutamine-hydrolyzing] OS=Homo sapiens OX=9606 GN=GMPS PE=1 SV=1	0	168.283	57	29	71	29	2625.3	2634.5	2622.8	2661.2	2678.2	2719.7
High	P36578	RPL4	60S ribosomal protein L4 OS=Homo sapiens OX=9606 GN=RPL4 PE=1 SV=5	0	168.037	42	19	126	19	6415.7	6155.5	6113.8	6257.8	5977.1	6029.9
High	Q9NTJ3	SMC4	Structural maintenance of chromosomes protein 4 OS=Homo sapiens OX=9606 GN=SMC4 PE=1 SV=2	0	167.94	33	38	81	38	3254.9	3236.3	3202.5	3236.6	3236.7	3307.6
High	P55809	OXCT1	Succinyl-CoA:3-ketoacid coenzyme A transferase 1, mitochondrial OS=Homo sapiens OX=9606 GN=OXCT1 PE=1 SV=1	0	167.226	50	18	64	18	3187.2	3202	3113.7	3154.4	3174.8	3099.3
High	O95202	LETM1	Mitochondrial proton/calcium exchanger protein OS=Homo sapiens OX=9606 GN=LETM1 PE=1 SV=1	0	167.058	45	28	56	28	2860.2	2859.8	2891.6	2896.8	2905.2	2901.7
High	P04844	RPN2	Dolichyl-diphosphooligosaccharide--protein glycosyltransferase subunit 2 OS=Homo sapiens OX=9606 GN=RPN2 PE=1 SV=3	0	167.047	48	20	71	20	2330.3	2418.1	2349.9	2455.5	2396.3	2394.2
High	Q96PK6	RBM14	RNA-binding protein 14 OS=Homo sapiens OX=9606 GN=RBM14 PE=1 SV=2	0	166.964	44	24	119	24	3243.6	3230.4	3194.9	3223	3162.3	3263.4
High	Q9Y394	DHRS7	Dehydrogenase/reductase SDR family member 7 OS=Homo sapiens OX=9606 GN=DHRS7 PE=1 SV=1	0	166.749	57	15	93	15	4189	4109.2	4162.2	4196.2	4094	4086.1
High	P14314	PRKCSH	Glucosidase 2 subunit beta OS=Homo sapiens OX=9606 GN=PRKCSH PE=1 SV=2	0	166.323	43	19	83	19	3449.6	3471.3	3381.7	3403.6	3425.5	3434.5
High	P06748	NPM1	Nucleophosmin OS=Homo sapiens OX=9606 GN=NPM1 PE=1 SV=2	0	166.201	51	15	174	15	8559.1	8365.9	8504.3	8355	8357.2	8196
High	P63104	YWHAZ	14-3-3 protein zeta/delta OS=Homo sapiens OX=9606 GN=YWHAZ PE=1 SV=1	0	166.028	71	16	214	10	9226.4	9111.4	9350.6	9484.3	9230	9054.1
High	P42167	TMPO	Lamina-associated polypeptide 2, isoforms beta/gamma OS=Homo sapiens OX=9606 GN=TMPO PE=1 SV=2	0	165.974	58	20	83	11	1492.4	1516.9	1516.9	1498.4	1481.9	1457.9
High	Q9HC35	EML4	Echinoderm microtubule-associated protein-like 4 OS=Homo sapiens OX=9606 GN=EML4 PE=1 SV=3	0	165.358	35	29	68	29	2606.4	2528.7	2510.9	2593.4	2525.1	2527.5
High	Q9BXJ9	NAA15	N-alpha-acetyltransferase 15, NatA auxiliary subunit OS=Homo sapiens OX=9606 GN=NAA15 PE=1 SV=1	0	165.287	47	39	78	31	4091.2	4092.2	4046.6	4138.4	4120.4	4011.9
High	O43290	SART1	U4/U6.U5 tri-snRNP-associated protein 1 OS=Homo sapiens OX=9606 GN=SART1 PE=1 SV=1	0	164.844	45	29	58	29	2241.6	2328.8	2320.6	2181.1	2314.2	2380.6
High	Q15437	SEC23B	Protein transport protein Sec23B OS=Homo sapiens OX=9606 GN=SEC23B PE=1 SV=2	0	163.985	51	27	56	24	2620	2590.4	2651.8	2725.2	2639.9	2630.6
High	Q9NTK5	OLA1	Obg-like ATPase 1 OS=Homo sapiens OX=9606 GN=OLA1 PE=1 SV=2	0	163.873	61	20	83	20	6252.8	6183.6	6186.3	6309.6	6056.8	6038.7
High	P50895	BCAM	Basal cell adhesion molecule OS=Homo sapiens OX=9606 GN=BCAM PE=1 SV=2	0	163.822	43	23	77	23	3229.4	3273.1	3205.2	3175.8	3171.9	3178
High	Q14676	MDC1	Mediator of DNA damage checkpoint protein 1 OS=Homo sapiens OX=9606 GN=MDC1 PE=1 SV=3	0	163.599	26	34	51	34	1693.2	1976.5	1994.4	1827.1	1947.9	2035.7
High	P63010	AP2B1	AP-2 complex subunit beta OS=Homo sapiens OX=9606 GN=AP2B1 PE=1 SV=1	0	163.495	43	33	82	16	1574.6	1577.5	1591.5	1618.9	1610.8	1602.6
High	P60228	EIF3E	Eukaryotic translation initiation factor 3 subunit E OS=Homo sapiens OX=9606 GN=EIF3E PE=1 SV=1	0	163.389	54	21	60	21	2890.4	2763.7	2770	2781.2	2775.9	2794.6
High	Q9C0C2	TNKS1BP1	182 kDa tankyrase-1-binding protein OS=Homo sapiens OX=9606 GN=TNKS1BP1 PE=1 SV=4	0	162.355	25	28	35	28	819.6	874.3	853.3	854.4	877.1	864.7
High	P21359	NF1	Neurofibromin OS=Homo sapiens OX=9606 GN=NF1 PE=1 SV=2	0	162.254	17	46	57	46	1911.9	1885.2	1907.7	1932.7	1882.6	2028.3
High	P27348	YWHAQ	14-3-3 protein theta OS=Homo sapiens OX=9606 GN=YWHAQ PE=1 SV=1	0	161.966	68	15	154	10	3715.5	3665.9	3743.3	3841.1	3634.2	3623.2
High	P04843	RPN1	Dolichyl-diphosphooligosaccharide--protein glycosyltransferase subunit 1 OS=Homo sapiens OX=9606 GN=RPN1 PE=1 SV=1	0	161.884	56	30	84	30	4595.2	4585.1	4549.8	4581.2	4571.8	4532.8
High	P12532	CKMT1A; CKMT1B	Creatine kinase U-type, mitochondrial OS=Homo sapiens OX=9606 GN=CKMT1A PE=1 SV=1	0	161.788	46	16	105	16	3197.5	3095.9	3245.6	3262	3139.3	3145.3
High	P46087	NOP2	Probable 28S rRNA (cytosine(4447)-C(5))-methyltransferase OS=Homo sapiens OX=9606 GN=NOP2 PE=1 SV=2	0	160.912	45	25	55	25	2621.1	2601.1	2605.5	2646.7	2664.8	2561
High	P68032	ACTC1	Actin, alpha cardiac muscle 1 OS=Homo sapiens OX=9606 GN=ACTC1 PE=1 SV=1	0	160.554	46	15	365	2	1610.2	1612.1	1627.6	1599.1	1604.5	1636.3
High	Q9C0C9	UBE2O	(E3-independent) E2 ubiquitin-conjugating enzyme OS=Homo sapiens OX=9606 GN=UBE2O PE=1 SV=3	0	160.281	32	30	48	30	1869.5	1919.6	1884.6	1922.5	1898.4	2013.2
High	P15309	ACPP	Prostatic acid phosphatase OS=Homo sapiens OX=9606 GN=ACPP PE=1 SV=3	0	159.855	47	17	194	17	7665.5	7525.8	7749.9	7839.8	7465.3	7550.8
High	Q6PGP7	TTC37	Tetratricopeptide repeat protein 37 OS=Homo sapiens OX=9606 GN=TTC37 PE=1 SV=1	0	159.82	26	31	45	31	1622.9	1671.9	1624.2	1649.9	1725	1651.5
High	Q9H4A4	RNPEP	Aminopeptidase B OS=Homo sapiens OX=9606 GN=RNPEP PE=1 SV=2	0	159.144	53	26	66	26	3365.9	3425.3	3438.4	3436.3	3503.2	3569.2
High	P46063	RECQL	ATP-dependent DNA helicase Q1 OS=Homo sapiens OX=9606 GN=RECQL PE=1 SV=3	0	158.984	46	23	52	22	1829.2	1864.9	1875.9	1787.1	1844.8	1831.6
High	P11177	PDHB	Pyruvate dehydrogenase E1 component subunit beta, mitochondrial OS=Homo sapiens OX=9606 GN=PDHB PE=1 SV=3	0	158.737	54	13	57	13	3001.9	2986.8	3026.5	2999.4	2954.6	3022
High	P49419	ALDH7A1	Alpha-aminoadipic semialdehyde dehydrogenase OS=Homo sapiens OX=9606 GN=ALDH7A1 PE=1 SV=5	0	158.721	51	22	60	22	2978.4	2966.1	2958.7	2992.6	2991.9	2927
High	O60313	OPA1	Dynamin-like 120 kDa protein, mitochondrial OS=Homo sapiens OX=9606 GN=OPA1 PE=1 SV=3	0	158.582	44	35	53	35	1983.8	1964.9	1983.5	2057.2	2034.5	2002.4
High	P23528	CFL1	Cofilin-1 OS=Homo sapiens OX=9606 GN=CFL1 PE=1 SV=3	0	158.432	75	16	255	11	16523.3	16369.5	16793.4	16805.9	16331.7	16052.9
High	O94979	SEC31A	Protein transport protein Sec31A OS=Homo sapiens OX=9606 GN=SEC31A PE=1 SV=3	0	158.257	37	36	76	36	3816.2	3823.8	3751.4	3782.6	3760.3	3664.1
High	P22059	OSBP	Oxysterol-binding protein 1 OS=Homo sapiens OX=9606 GN=OSBP PE=1 SV=1	0	157.977	49	29	55	29	2697.6	2665.6	2621.7	2662.4	2737.6	2719.2
High	O76094	SRP72	Signal recognition particle subunit SRP72 OS=Homo sapiens OX=9606 GN=SRP72 PE=1 SV=3	0	157.829	42	24	65	24	3039.8	3153.9	3087.2	3122	3100.6	3104.5
High	Q13228	SELENBP1	Methanethiol oxidase OS=Homo sapiens OX=9606 GN=SELENBP1 PE=1 SV=2	0	157.72	66	25	69	25	2858.6	2796.5	2912.8	2903.9	2865.5	2883.8
High	Q01813	PFKP	ATP-dependent 6-phosphofructokinase, platelet type OS=Homo sapiens OX=9606 GN=PFKP PE=1 SV=2	0	157.61	41	25	61	20	2326.8	2362.6	2303.7	2339.1	2382.5	2369.8
High	O94973	AP2A2	AP-2 complex subunit alpha-2 OS=Homo sapiens OX=9606 GN=AP2A2 PE=1 SV=2	0	157.565	44	34	63	21	1840.5	1821.9	1797.8	1842	1845.4	1850.6
High	P47897	QARS	Glutamine--tRNA ligase OS=Homo sapiens OX=9606 GN=QARS PE=1 SV=1	0	157.263	45	30	60	29	1885.9	1808.4	1883.9	1851.2	1845	1882
High	P31689	DNAJA1	DnaJ homolog subfamily A member 1 OS=Homo sapiens OX=9606 GN=DNAJA1 PE=1 SV=2	0	157.191	60	16	63	16	2657.2	2593.8	2623.1	2584.7	2557.6	2518.8
High	P05455	SSB	Lupus La protein OS=Homo sapiens OX=9606 GN=SSB PE=1 SV=2	0	157.122	59	26	140	26	9960.6	9966.3	10208	10151.4	9942.5	9926.3
High	Q9UIA9	XPO7	Exportin-7 OS=Homo sapiens OX=9606 GN=XPO7 PE=1 SV=3	0	157.06	38	31	47	31	1810.3	1793	1814.7	1855.9	1843.4	1896
High	Q96KR1	ZFR	Zinc finger RNA-binding protein OS=Homo sapiens OX=9606 GN=ZFR PE=1 SV=2	0	156.938	32	28	60	28	2973.7	2974.8	2878.5	2871.9	2964.8	2905
High	Q15424	SAFB	Scaffold attachment factor B1 OS=Homo sapiens OX=9606 GN=SAFB PE=1 SV=4	0	156.8	38	27	64	17	3056.3	3098.9	3064.4	3081.4	3081.9	3029.9
High	Q04609	FOLH1	Glutamate carboxypeptidase 2 OS=Homo sapiens OX=9606 GN=FOLH1 PE=1 SV=1	0	156.72	43	30	71	29	3104.7	3007.7	3218.2	3074.3	2990.1	3037.8
High	P18669	PGAM1	Phosphoglycerate mutase 1 OS=Homo sapiens OX=9606 GN=PGAM1 PE=1 SV=2	0	156.21	63	11	92	11	4499.1	4494	4518.3	4552.2	4529.7	4591.7
High	P54886	ALDH18A1	Delta-1-pyrroline-5-carboxylate synthase OS=Homo sapiens OX=9606 GN=ALDH18A1 PE=1 SV=2	0	156.165	37	25	68	25	2163.1	2154.2	2146.3	2141.4	2201.3	2206.2
High	Q9H0B6	KLC2	Kinesin light chain 2 OS=Homo sapiens OX=9606 GN=KLC2 PE=1 SV=1	0	155.8	62	31	60	26	2867.7	2843.3	2788.9	2849.8	2826.7	2866.9
High	Q5UIP0	RIF1	Telomere-associated protein RIF1 OS=Homo sapiens OX=9606 GN=RIF1 PE=1 SV=2	0	155.698	16	36	53	36	1663.2	1688.9	1646.4	1667.8	1692.9	1733
High	O75694	NUP155	Nuclear pore complex protein Nup155 OS=Homo sapiens OX=9606 GN=NUP155 PE=1 SV=1	0	155.634	25	26	43	26	1274	1242.6	1239.6	1270.3	1258.2	1271.5
High	P29966	MARCKS	Myristoylated alanine-rich C-kinase substrate OS=Homo sapiens OX=9606 GN=MARCKS PE=1 SV=4	0	155.16	52	11	72	10	4549.3	4609.2	4437	4547.6	4581.3	4431.1
High	P43304	GPD2	Glycerol-3-phosphate dehydrogenase, mitochondrial OS=Homo sapiens OX=9606 GN=GPD2 PE=1 SV=3	0	154.944	56	32	61	32	2150.6	2072	2196.2	2148.2	2168.2	2129.1
High	P31946	YWHAB	14-3-3 protein beta/alpha OS=Homo sapiens OX=9606 GN=YWHAB PE=1 SV=3	0	154.722	65	14	166	6	3284.1	3389.8	3255.8	3360.1	3241.3	3292.8
High	Q9ULC5	ACSL5	Long-chain-fatty-acid--CoA ligase 5 OS=Homo sapiens OX=9606 GN=ACSL5 PE=1 SV=1	0	154.593	40	22	50	20	1541.1	1515.6	1560.2	1529.6	1575.5	1570.1
High	Q16555	DPYSL2	Dihydropyrimidinase-related protein 2 OS=Homo sapiens OX=9606 GN=DPYSL2 PE=1 SV=1	0	154.402	55	22	60	17	2487	2400.5	2407.4	2443.7	2506.9	2450.4
High	Q16881	TXNRD1	Thioredoxin reductase 1, cytoplasmic OS=Homo sapiens OX=9606 GN=TXNRD1 PE=1 SV=3	0	154.139	50	22	70	22	2689	2660.2	2656.9	2714.7	2786.6	2750.5
High	Q9NVI7	ATAD3A	ATPase family AAA domain-containing protein 3A OS=Homo sapiens OX=9606 GN=ATAD3A PE=1 SV=2	0	154.12	51	28	82	11	2971.3	2967.3	3000.2	2979.5	2964.1	3038.6
High	P14868	DARS	Aspartate--tRNA ligase, cytoplasmic OS=Homo sapiens OX=9606 GN=DARS PE=1 SV=2	0	154.015	63	29	65	29	2587.8	2553.7	2519.7	2520.8	2487.2	2487.8
High	Q13177	PAK2	Serine/threonine-protein kinase PAK 2 OS=Homo sapiens OX=9606 GN=PAK2 PE=1 SV=3	0	153.105	51	19	55	15	3121.1	3077	3470.6	3071.4	3189.6	3461.8
High	Q96HC4	PDLIM5	PDZ and LIM domain protein 5 OS=Homo sapiens OX=9606 GN=PDLIM5 PE=1 SV=5	0	153.006	48	22	77	22	2094.3	2079.4	2105.9	2052.9	2073.9	2102.6
High	Q15020	SART3	Squamous cell carcinoma antigen recognized by T-cells 3 OS=Homo sapiens OX=9606 GN=SART3 PE=1 SV=1	0	152.973	42	38	66	38	2484.4	2553	2465.7	2499.7	2538	2466.7
High	P0DN79	CBSL	Cystathionine beta-synthase-like protein OS=Homo sapiens OX=9606 GN=CBSL PE=1 SV=1	0	152.935	52	19	64	19	1990.7	1996.9	1966.4	1977.6	1996.1	1993.3
High	Q13011	ECH1	Delta(3,5)-Delta(2,4)-dienoyl-CoA isomerase, mitochondrial OS=Homo sapiens OX=9606 GN=ECH1 PE=1 SV=2	0	152.823	52	13	94	13	4282.9	4223.7	4284.9	4470.3	4160.6	4004.7
High	Q8NC51	SERBP1	Plasminogen activator inhibitor 1 RNA-binding protein OS=Homo sapiens OX=9606 GN=SERBP1 PE=1 SV=2	0	152.804	50	17	84	17	4802.9	4952.9	5129.7	4823.6	4953	5064.9
High	P20810	CAST	Calpastatin OS=Homo sapiens OX=9606 GN=CAST PE=1 SV=4	0	152.804	45	25	73	25	2907.1	2927.9	2961.9	2945.8	2901.7	2933.2
High	Q13439	GOLGA4	Golgin subfamily A member 4 OS=Homo sapiens OX=9606 GN=GOLGA4 PE=1 SV=1	0	152.535	20	42	49	41	1782.3	1810.9	1774.9	1768.3	1793.9	1806.4
High	Q13330	MTA1	Metastasis-associated protein MTA1 OS=Homo sapiens OX=9606 GN=MTA1 PE=1 SV=2	0	151.963	49	29	63	22	2615.5	2596.4	2592.9	2581.6	2711.5	2706.3
High	P20020	ATP2B1	Plasma membrane calcium-transporting ATPase 1 OS=Homo sapiens OX=9606 GN=ATP2B1 PE=1 SV=4	0	151.724	29	28	47	21	1729.3	1721.7	1646.8	1726.1	1800.6	1789.4
High	Q9Y3I0	RTCB	tRNA-splicing ligase RtcB homolog OS=Homo sapiens OX=9606 GN=RTCB PE=1 SV=1	0	151.618	56	22	69	22	3600.4	3670.3	3638.7	3680	3685.9	3642.8
High	P00352	ALDH1A1	Retinal dehydrogenase 1 OS=Homo sapiens OX=9606 GN=ALDH1A1 PE=1 SV=2	0	151.615	57	20	51	19	2046.8	2133.6	2158.8	2035.1	2154.6	2154.4
High	Q5H9R7	PPP6R3	Serine/threonine-protein phosphatase 6 regulatory subunit 3 OS=Homo sapiens OX=9606 GN=PPP6R3 PE=1 SV=2	0	151.602	35	25	52	25	2380.8	2514.1	2418.2	2473.7	2398.2	2410.6
High	Q9UBE0	SAE1	SUMO-activating enzyme subunit 1 OS=Homo sapiens OX=9606 GN=SAE1 PE=1 SV=1	0	151.457	77	20	70	20	4052.9	4009.9	3947.1	4127.1	4020.9	3923.3
High	P21281	ATP6V1B2	V-type proton ATPase subunit B, brain isoform OS=Homo sapiens OX=9606 GN=ATP6V1B2 PE=1 SV=3	0	151.315	76	24	52	24	1169.3	1207.8	1171.1	1210.6	1159.8	1232.6
High	Q16643	DBN1	Drebrin OS=Homo sapiens OX=9606 GN=DBN1 PE=1 SV=4	0	151.257	52	20	57	20	1713.2	1730.8	1696.5	1734	1708.1	1715.2
High	P22307	SCP2	Non-specific lipid-transfer protein OS=Homo sapiens OX=9606 GN=SCP2 PE=1 SV=2	0	151.174	45	22	68	22	4158.8	4069	4115	4154.8	4047.7	3948.4
High	P98160	HSPG2	Basement membrane-specific heparan sulfate proteoglycan core protein OS=Homo sapiens OX=9606 GN=HSPG2 PE=1 SV=4	0	150.953	11	35	41	35	806.6	775.7	772.1	795.4	835.5	842.4
High	Q7Z2W4	ZC3HAV1	Zinc finger CCCH-type antiviral protein 1 OS=Homo sapiens OX=9606 GN=ZC3HAV1 PE=1 SV=3	0	150.726	41	31	54	31	1667.4	1665.1	1646.2	1589.2	1689.8	1626.1
High	Q8N1F7	NUP93	Nuclear pore complex protein Nup93 OS=Homo sapiens OX=9606 GN=NUP93 PE=1 SV=2	0	150.386	47	35	59	35	2594.6	2627.9	2632.1	2556.3	2601.3	2611.2
High	P55084	HADHB	Trifunctional enzyme subunit beta, mitochondrial OS=Homo sapiens OX=9606 GN=HADHB PE=1 SV=3	0	150.33	54	20	79	20	4178.5	4073	4063.2	4009.4	4095.9	3973.7
High	Q92621	NUP205	Nuclear pore complex protein Nup205 OS=Homo sapiens OX=9606 GN=NUP205 PE=1 SV=3	0	150.315	22	37	48	37	1923.5	1905.5	1942.8	1900.1	1941.3	1965.8
High	P54727	RAD23B	UV excision repair protein RAD23 homolog B OS=Homo sapiens OX=9606 GN=RAD23B PE=1 SV=1	0	150.237	50	13	108	11	3997.9	3959.6	4024.8	4119.3	3943	3999.6
High	O00267	SUPT5H	Transcription elongation factor SPT5 OS=Homo sapiens OX=9606 GN=SUPT5H PE=1 SV=1	0	150.14	34	27	49	27	1597.5	1631.9	1612.4	1599.6	1640.7	1623.6
High	Q6DD88	ATL3	Atlastin-3 OS=Homo sapiens OX=9606 GN=ATL3 PE=1 SV=1	0	149.949	47	19	58	19	2742.9	2684.3	2691.4	2751.9	2683.4	2648.1
High	P26196	DDX6	Probable ATP-dependent RNA helicase DDX6 OS=Homo sapiens OX=9606 GN=DDX6 PE=1 SV=2	0	149.751	53	19	61	19	2604.1	2608.8	2606.3	2650.2	2598.3	2490.6
High	Q07065	CKAP4	Cytoskeleton-associated protein 4 OS=Homo sapiens OX=9606 GN=CKAP4 PE=1 SV=2	0	149.196	52	27	51	26	1572.3	1582.6	1587.7	1561	1562.3	1635.9
High	P49916	LIG3	DNA ligase 3 OS=Homo sapiens OX=9606 GN=LIG3 PE=1 SV=2	0	149.161	38	35	62	35	2710.6	2707.4	2623	2688.3	2701.2	2729.4
High	Q15366	PCBP2	Poly(rC)-binding protein 2 OS=Homo sapiens OX=9606 GN=PCBP2 PE=1 SV=1	0	149.154	56	14	149	7	3131.5	3150.7	3126.8	3126.2	3203.5	3125.3
High	Q96DT7	ZBTB10	Zinc finger and BTB domain-containing protein 10 OS=Homo sapiens OX=9606 GN=ZBTB10 PE=1 SV=2	0	149.008	45	26	46	26	2439.8	2426.5	2514.4	2552.9	2529.3	2584.5
High	P26368	U2AF2	Splicing factor U2AF 65 kDa subunit OS=Homo sapiens OX=9606 GN=U2AF2 PE=1 SV=4	0	148.434	54	15	72	15	2615.9	2617.7	2637.7	2614	2635.5	2676.3
High	P10515	DLAT	Dihydrolipoyllysine-residue acetyltransferase component of pyruvate dehydrogenase complex, mitochondrial OS=Homo sapiens OX=9606 GN=DLAT PE=1 SV=3	0	148.36	42	20	62	20	2325.6	2371	2339.8	2418.4	2357.2	2309.1
High	Q92538	GBF1	Golgi-specific brefeldin A-resistance guanine nucleotide exchange factor 1 OS=Homo sapiens OX=9606 GN=GBF1 PE=1 SV=2	0	147.957	24	33	56	33	1714.1	1723.7	1699.5	1729.3	1735.8	1721.7
High	P54577	YARS	Tyrosine--tRNA ligase, cytoplasmic OS=Homo sapiens OX=9606 GN=YARS PE=1 SV=4	0	147.764	60	30	79	30	4981.1	4906.5	5039	4897.4	5039.4	4927.2
High	P07384	CAPN1	Calpain-1 catalytic subunit OS=Homo sapiens OX=9606 GN=CAPN1 PE=1 SV=1	0	147.666	49	27	70	27	2452.3	2450.8	2431.3	2515.8	2444.9	2473.8
High	P48449	LSS	Lanosterol synthase OS=Homo sapiens OX=9606 GN=LSS PE=1 SV=1	0	147.658	44	28	60	28	1751.1	1733.4	1681.1	1763.4	1707.5	1771.9
High	P43490	NAMPT	Nicotinamide phosphoribosyltransferase OS=Homo sapiens OX=9606 GN=NAMPT PE=1 SV=1	0	147.023	58	23	57	23	2545.6	2517.5	2647.4	2508.6	2557	2663.2
High	Q9Y6D5	ARFGEF2	Brefeldin A-inhibited guanine nucleotide-exchange protein 2 OS=Homo sapiens OX=9606 GN=ARFGEF2 PE=1 SV=3	0	146.973	23	37	49	24	1763.7	1809.6	1809.6	1794	1823.8	1813.8
High	Q9BUF5	TUBB6	Tubulin beta-6 chain OS=Homo sapiens OX=9606 GN=TUBB6 PE=1 SV=1	0	146.972	46	15	160	4	130.4	140.1	142.8	123.1	148	128.7
High	Q08378	GOLGA3	Golgin subfamily A member 3 OS=Homo sapiens OX=9606 GN=GOLGA3 PE=1 SV=2	0	146.77	29	34	46	34	1264.6	1251.8	1250.3	1253	1282.5	1285.9
High	P07996	THBS1	Thrombospondin-1 OS=Homo sapiens OX=9606 GN=THBS1 PE=1 SV=2	0	146.57	34	32	51	30	1842.8	1855.9	1817.6	1681	1684.4	1697.1
High	Q13451	FKBP5	Peptidyl-prolyl cis-trans isomerase FKBP5 OS=Homo sapiens OX=9606 GN=FKBP5 PE=1 SV=2	0	146.476	65	26	73	26	3982.7	3975.3	4003	4073.3	4118.2	4039.5
High	P61221	ABCE1	ATP-binding cassette sub-family E member 1 OS=Homo sapiens OX=9606 GN=ABCE1 PE=1 SV=1	0	146.153	44	24	57	24	3445.3	3363.2	3375.3	3333.8	3337.7	3288.1
High	P14923	JUP	Junction plakoglobin OS=Homo sapiens OX=9606 GN=JUP PE=1 SV=3	0	146.064	45	24	43	19	1475.1	1518.6	1507.8	1470.5	1508.2	1450.3
High	Q12756	KIF1A	Kinesin-like protein KIF1A OS=Homo sapiens OX=9606 GN=KIF1A PE=1 SV=2	0	146.014	28	34	48	26	1313.2	1369.8	1362.2	1324.7	1430.8	1373.7
High	O95071	UBR5	E3 ubiquitin-protein ligase UBR5 OS=Homo sapiens OX=9606 GN=UBR5 PE=1 SV=2	0	146.012	19	39	54	39	1479	1476.2	1468	1478.4	1480.8	1511.6
High	Q14498	RBM39	RNA-binding protein 39 OS=Homo sapiens OX=9606 GN=RBM39 PE=1 SV=2	0	145.937	47	19	76	16	2878.9	2874.3	2915.3	2903.9	2887.5	2862.6
High	Q14257	RCN2	Reticulocalbin-2 OS=Homo sapiens OX=9606 GN=RCN2 PE=1 SV=1	0	145.27	72	17	60	17	2582.8	2550.7	2534.5	2560.8	2591.8	2570
High	P34897	SHMT2	Serine hydroxymethyltransferase, mitochondrial OS=Homo sapiens OX=9606 GN=SHMT2 PE=1 SV=3	0	145.073	68	28	74	26	2495	2506.1	2417.1	2432.2	2430.9	2493.2
High	P00505	GOT2	Aspartate aminotransferase, mitochondrial OS=Homo sapiens OX=9606 GN=GOT2 PE=1 SV=3	0	145.023	59	21	97	21	4035.3	3976.9	4237.2	3952.8	4025.9	4132.2
High	P45974	USP5	Ubiquitin carboxyl-terminal hydrolase 5 OS=Homo sapiens OX=9606 GN=USP5 PE=1 SV=2	0	144.81	37	26	65	25	2294.1	2368.1	2273.7	2384.3	2303.4	2342.3
High	Q8NI27	THOC2	THO complex subunit 2 OS=Homo sapiens OX=9606 GN=THOC2 PE=1 SV=2	0	144.646	23	35	59	35	2253.3	2227.4	2255.9	2285.9	2278.5	2219.8
High	Q92804	TAF15	TATA-binding protein-associated factor 2N OS=Homo sapiens OX=9606 GN=TAF15 PE=1 SV=1	0	144.481	38	14	136	12	3997.6	3961.3	4009.3	3981.6	4053	3945.5
High	P09960	LTA4H	Leukotriene A-4 hydrolase OS=Homo sapiens OX=9606 GN=LTA4H PE=1 SV=2	0	144.397	47	25	68	25	3113.9	3119.4	3089.7	3131.4	3090.6	3073
High	Q6P996	PDXDC1	Pyridoxal-dependent decarboxylase domain-containing protein 1 OS=Homo sapiens OX=9606 GN=PDXDC1 PE=1 SV=2	0	144.392	46	24	41	24	1193.3	1235.1	1230	1283.1	1223.3	1279.3
High	Q15084	PDIA6	Protein disulfide-isomerase A6 OS=Homo sapiens OX=9606 GN=PDIA6 PE=1 SV=1	0	144.343	48	17	95	17	3211.5	3120.1	3326.8	3287.1	3221	3102.6
High	P07339	CTSD	Cathepsin D OS=Homo sapiens OX=9606 GN=CTSD PE=1 SV=1	0	144.09	44	15	67	15	3579.4	3505.1	3587.8	3656.9	3544.4	3470.2
High	Q9Y263	PLAA	Phospholipase A-2-activating protein OS=Homo sapiens OX=9606 GN=PLAA PE=1 SV=2	0	144.023	40	25	49	25	2102.4	2105.7	2072	2110	2096.3	2142.4
High	Q14573	ITPR3	Inositol 1,4,5-trisphosphate receptor type 3 OS=Homo sapiens OX=9606 GN=ITPR3 PE=1 SV=2	0	143.999	19	43	55	40	1589.1	1551.1	1530.6	1552.2	1584.3	1533.9
High	P49189	ALDH9A1	4-trimethylaminobutyraldehyde dehydrogenase OS=Homo sapiens OX=9606 GN=ALDH9A1 PE=1 SV=3	0	143.787	46	18	58	18	2413.8	2479.8	2327.5	2346.4	2403.8	2354.2
High	Q96QK1	VPS35	Vacuolar protein sorting-associated protein 35 OS=Homo sapiens OX=9606 GN=VPS35 PE=1 SV=2	0	143.734	41	28	69	28	2589.7	2604.1	2556.6	2597.2	2591	2558.3
High	P17812	CTPS1	CTP synthase 1 OS=Homo sapiens OX=9606 GN=CTPS1 PE=1 SV=2	0	143.733	49	24	53	22	2603.7	2551.5	2614.4	2600	2613.9	2579.2
High	O14979	HNRNPDL	Heterogeneous nuclear ribonucleoprotein D-like OS=Homo sapiens OX=9606 GN=HNRNPDL PE=1 SV=3	0	143.504	52	19	90	17	5481.9	5523	5428.2	5512.6	5386.7	5459.1
High	P13489	RNH1	Ribonuclease inhibitor OS=Homo sapiens OX=9606 GN=RNH1 PE=1 SV=2	0	143.403	73	21	48	21	1222	1239.8	1214	1223.7	1194.8	1208.1
High	Q9UJU6	DBNL	Drebrin-like protein OS=Homo sapiens OX=9606 GN=DBNL PE=1 SV=1	0	143.154	51	18	61	18	2056.8	2065.1	2030.1	2050.4	2032.3	2107.7
High	O95782	AP2A1	AP-2 complex subunit alpha-1 OS=Homo sapiens OX=9606 GN=AP2A1 PE=1 SV=3	0	143.054	40	33	54	20	956.6	953.6	981	1027.2	995.6	995.8
High	O15371	EIF3D	Eukaryotic translation initiation factor 3 subunit D OS=Homo sapiens OX=9606 GN=EIF3D PE=1 SV=1	0	142.962	52	21	47	21	1675.4	1780.5	1660.3	1660.6	1625.9	1673.8
High	P48637	GSS	Glutathione synthetase OS=Homo sapiens OX=9606 GN=GSS PE=1 SV=1	0	142.868	60	23	70	23	2806.5	2753	2739.5	2780	2798.1	2756.5
High	P55209	NAP1L1	Nucleosome assembly protein 1-like 1 OS=Homo sapiens OX=9606 GN=NAP1L1 PE=1 SV=1	0	142.665	47	12	50	10	2328	2259.3	2269.2	2368	2350.8	2325.6
High	P49750	YLPM1	YLP motif-containing protein 1 OS=Homo sapiens OX=9606 GN=YLPM1 PE=1 SV=4	0	142.655	19	32	46	32	1464.9	1485.3	1482	1465.3	1498.5	1512.3
High	Q14151	SAFB2	Scaffold attachment factor B2 OS=Homo sapiens OX=9606 GN=SAFB2 PE=1 SV=1	0	142.383	35	25	51	15	1114.4	1062.5	1035.5	1073.1	1081.7	1118.5
High	O75475	PSIP1	PC4 and SFRS1-interacting protein OS=Homo sapiens OX=9606 GN=PSIP1 PE=1 SV=1	0	142.317	51	24	62	23	3215.4	3169.6	3256	3257.3	3241.2	3215.8
High	P62495	ETF1	Eukaryotic peptide chain release factor subunit 1 OS=Homo sapiens OX=9606 GN=ETF1 PE=1 SV=3	0	141.521	59	19	66	19	4083.5	3957.1	4051.4	4091.6	3998.1	3968.7
High	O94826	TOMM70	Mitochondrial import receptor subunit TOM70 OS=Homo sapiens OX=9606 GN=TOMM70 PE=1 SV=1	0	141.474	48	24	50	24	2850.2	2831.1	2833.4	2801.5	2816.9	2768
High	O75179	ANKRD17	Ankyrin repeat domain-containing protein 17 OS=Homo sapiens OX=9606 GN=ANKRD17 PE=1 SV=3	0	141.352	13	29	43	18	1527.1	1536.4	1545.7	1566.2	1585.8	1625.6
High	P31930	UQCRC1	Cytochrome b-c1 complex subunit 1, mitochondrial OS=Homo sapiens OX=9606 GN=UQCRC1 PE=1 SV=3	0	141.262	61	20	64	19	1739.7	1774.9	1874.4	1730.5	1735.7	1841.6
High	Q9HC38	GLOD4	Glyoxalase domain-containing protein 4 OS=Homo sapiens OX=9606 GN=GLOD4 PE=1 SV=1	0	141.18	59	16	65	16	5223.1	5131.9	5065.3	5125.9	5095.2	5048
High	Q9Y4A5	TRRAP	Transformation/transcription domain-associated protein OS=Homo sapiens OX=9606 GN=TRRAP PE=1 SV=3	0	141.155	12	39	43	39	1433.7	1360.1	1484.5	1468.4	1458.6	1457.2
High	Q92797	SYMPK	Symplekin OS=Homo sapiens OX=9606 GN=SYMPK PE=1 SV=2	0	141.091	31	31	46	31	1479.5	1468.3	1484.2	1549.1	1530.7	1540.4
High	Q9UJZ1	STOML2	Stomatin-like protein 2, mitochondrial OS=Homo sapiens OX=9606 GN=STOML2 PE=1 SV=1	0	141.007	63	13	53	13	1568.8	1540	1562.8	1644.3	1551.5	1558.9
High	Q9BPX3	NCAPG	Condensin complex subunit 3 OS=Homo sapiens OX=9606 GN=NCAPG PE=1 SV=1	0	140.995	30	24	45	24	1165.1	1179.3	1100.6	1133.7	1099.9	1160.8
High	Q9NSD9	FARSB	Phenylalanine--tRNA ligase beta subunit OS=Homo sapiens OX=9606 GN=FARSB PE=1 SV=3	0	140.457	53	27	61	27	2839.1	2784.7	2777.9	2783.3	2851.6	2657.6
High	Q92973	TNPO1	Transportin-1 OS=Homo sapiens OX=9606 GN=TNPO1 PE=1 SV=2	0	140.446	36	23	44	20	1878.6	1847.9	1901.1	1919.3	1868.4	1924
High	P31937	HIBADH	3-hydroxyisobutyrate dehydrogenase, mitochondrial OS=Homo sapiens OX=9606 GN=HIBADH PE=1 SV=2	0	140.404	67	13	35	13	977.5	974.6	961.5	953.8	977.6	965.8
High	Q9Y3Z3	SAMHD1	Deoxynucleoside triphosphate triphosphohydrolase SAMHD1 OS=Homo sapiens OX=9606 GN=SAMHD1 PE=1 SV=2	0	140.366	47	25	49	25	2509.6	2542.4	2576.7	2593.9	2528	2549.4
High	P35241	RDX	Radixin OS=Homo sapiens OX=9606 GN=RDX PE=1 SV=1	0	140.348	53	31	71	20	2386.3	2350.7	2370.3	2329.6	2341.9	2374.3
High	Q01518	CAP1	Adenylyl cyclase-associated protein 1 OS=Homo sapiens OX=9606 GN=CAP1 PE=1 SV=5	0	140.294	45	19	56	18	3306.9	3390.1	3234.5	3345.7	3320.8	3260.7
High	P62191	PSMC1	26S proteasome regulatory subunit 4 OS=Homo sapiens OX=9606 GN=PSMC1 PE=1 SV=1	0	140.032	65	24	64	22	3236	3103.9	3350.7	3185	3130.8	3190.1
High	Q96I24	FUBP3	Far upstream element-binding protein 3 OS=Homo sapiens OX=9606 GN=FUBP3 PE=1 SV=2	0	139.729	56	23	81	21	1112.9	1101.6	1099	1118.7	1148.7	1130.5
High	P30084	ECHS1	Enoyl-CoA hydratase, mitochondrial OS=Homo sapiens OX=9606 GN=ECHS1 PE=1 SV=4	0	139.583	69	16	66	16	3576.1	3539	3596.6	3679.7	3478.1	3426.1
High	Q9NXV6	CDKN2AIP	CDKN2A-interacting protein OS=Homo sapiens OX=9606 GN=CDKN2AIP PE=1 SV=3	0	139.532	52	24	40	24	1835.3	1782	1765.8	1759.2	1809.8	1817.6
High	O00232	PSMD12	26S proteasome non-ATPase regulatory subunit 12 OS=Homo sapiens OX=9606 GN=PSMD12 PE=1 SV=3	0	139.27	57	23	70	23	3557.4	3453.3	3495.5	3499.6	3532.8	3446.2
High	P23396	RPS3	40S ribosomal protein S3 OS=Homo sapiens OX=9606 GN=RPS3 PE=1 SV=2	0	139.269	81	20	126	20	8536.1	8385.6	8347.1	8356.2	8516.8	8290.3
High	Q13367	AP3B2	AP-3 complex subunit beta-2 OS=Homo sapiens OX=9606 GN=AP3B2 PE=1 SV=2	0	138.788	30	29	49	26	2062.3	2097.9	2086.1	2065.4	2087.3	2129
High	P30876	POLR2B	DNA-directed RNA polymerase II subunit RPB2 OS=Homo sapiens OX=9606 GN=POLR2B PE=1 SV=1	0	138.659	22	24	45	24	1619.5	1624.5	1571	1591.5	1634.3	1590.6
High	Q8N3U4	STAG2	Cohesin subunit SA-2 OS=Homo sapiens OX=9606 GN=STAG2 PE=1 SV=3	0	138.388	37	35	49	28	1746	1643.4	1672.8	1716.1	1681.5	1680.7
High	Q9UHB9	SRP68	Signal recognition particle subunit SRP68 OS=Homo sapiens OX=9606 GN=SRP68 PE=1 SV=2	0	138.012	42	22	62	22	1312.1	1368.9	1377.5	1381.2	1370.6	1418.6
High	P24928	POLR2A	DNA-directed RNA polymerase II subunit RPB1 OS=Homo sapiens OX=9606 GN=POLR2A PE=1 SV=2	0	137.816	23	37	54	37	2342.8	2343.3	2346.7	2426.4	2383.9	2368
High	Q8IX12	CCAR1	Cell division cycle and apoptosis regulator protein 1 OS=Homo sapiens OX=9606 GN=CCAR1 PE=1 SV=2	0	137.784	29	28	65	28	3465.2	3411.1	3383.4	3423.5	3347.4	3318.4
High	Q06124	PTPN11	Tyrosine-protein phosphatase non-receptor type 11 OS=Homo sapiens OX=9606 GN=PTPN11 PE=1 SV=2	0	137.544	53	27	52	27	2206.5	2178.7	2231.3	2161.9	2221.7	2194.4
High	P49748	ACADVL	Very long-chain specific acyl-CoA dehydrogenase, mitochondrial OS=Homo sapiens OX=9606 GN=ACADVL PE=1 SV=1	0	137.363	54	28	44	28	1767.6	1681.1	1707.4	1695.1	1704.9	1677.7
High	Q93034	CUL5	Cullin-5 OS=Homo sapiens OX=9606 GN=CUL5 PE=1 SV=4	0	136.808	41	28	43	28	1989	1953.9	1930.3	2035.2	2014	2014.2
High	Q5JTH9	RRP12	RRP12-like protein OS=Homo sapiens OX=9606 GN=RRP12 PE=1 SV=2	0	136.604	31	30	46	30	1434.3	1386.4	1398	1473.5	1442.3	1420.3
High	Q09161	NCBP1	Nuclear cap-binding protein subunit 1 OS=Homo sapiens OX=9606 GN=NCBP1 PE=1 SV=1	0	136.564	37	21	52	21	2329.5	2334.5	2386	2381.9	2297	2332.5
High	Q01970	PLCB3	1-phosphatidylinositol 4,5-bisphosphate phosphodiesterase beta-3 OS=Homo sapiens OX=9606 GN=PLCB3 PE=1 SV=2	0	136.546	30	29	49	29	1449.3	1514.1	1432.8	1507.4	1457	1556.4
High	Q9NTI5	PDS5B	Sister chromatid cohesion protein PDS5 homolog B OS=Homo sapiens OX=9606 GN=PDS5B PE=1 SV=1	0	136.521	25	37	58	29	2127.5	2131.8	2193.1	2113.3	2160.1	2116.3
High	P41091	EIF2S3	Eukaryotic translation initiation factor 2 subunit 3 OS=Homo sapiens OX=9606 GN=EIF2S3 PE=1 SV=3	0	136.369	52	19	56	19	2784.1	2794.4	2787.9	2828	2796.9	2794.5
High	P32322	PYCR1	Pyrroline-5-carboxylate reductase 1, mitochondrial OS=Homo sapiens OX=9606 GN=PYCR1 PE=1 SV=2	0	136.332	47	10	61	9	2220.2	2234.2	2189.4	2221	2176.6	2190
High	Q7Z434	MAVS	Mitochondrial antiviral-signaling protein OS=Homo sapiens OX=9606 GN=MAVS PE=1 SV=2	0	136.316	55	14	37	14	1046.4	1038.6	1223.7	1006.9	1142	1137.7
High	Q96RP9	GFM1	Elongation factor G, mitochondrial OS=Homo sapiens OX=9606 GN=GFM1 PE=1 SV=2	0	136.205	41	25	47	25	1948.8	1940.6	1869.3	1947.5	1927.1	1973.5
High	O43776	NARS	Asparagine--tRNA ligase, cytoplasmic OS=Homo sapiens OX=9606 GN=NARS PE=1 SV=1	0	136.163	39	18	72	18	3965.4	4025.2	3937.6	3943.2	4002.4	4023.5
High	Q14160	SCRIB	Protein scribble homolog OS=Homo sapiens OX=9606 GN=SCRIB PE=1 SV=4	0	136.051	26	32	49	31	1611.6	1602.8	1625.8	1621.2	1621.6	1676.9
High	Q9H845	ACAD9	Acyl-CoA dehydrogenase family member 9, mitochondrial OS=Homo sapiens OX=9606 GN=ACAD9 PE=1 SV=1	0	135.764	54	24	51	24	1688.8	1662.8	1715	1673.1	1683.6	1716.9
High	P35237	SERPINB6	Serpin B6 OS=Homo sapiens OX=9606 GN=SERPINB6 PE=1 SV=3	0	135.722	57	16	59	16	2024.9	2106.4	2035.1	2129	2143	2097
High	Q16222	UAP1	UDP-N-acetylhexosamine pyrophosphorylase OS=Homo sapiens OX=9606 GN=UAP1 PE=1 SV=3	0	135.571	63	26	65	24	2263.9	2277.7	2256.2	2282.1	2254.8	2187.1
High	Q9NTZ6	RBM12	RNA-binding protein 12 OS=Homo sapiens OX=9606 GN=RBM12 PE=1 SV=1	0	134.983	29	22	76	22	2589.8	2537.8	2545.1	2537.5	2551	2499.9
High	Q9BY44	EIF2A	Eukaryotic translation initiation factor 2A OS=Homo sapiens OX=9606 GN=EIF2A PE=1 SV=3	0	134.979	40	19	48	19	2489.1	2541.3	2474.7	2486	2544.3	2491
High	Q8IX01	SUGP2	SURP and G-patch domain-containing protein 2 OS=Homo sapiens OX=9606 GN=SUGP2 PE=1 SV=2	0	134.917	32	30	40	30	1523.1	1530.4	1570.6	1513.7	1535.9	1589.6
High	Q14CX7	NAA25	N-alpha-acetyltransferase 25, NatB auxiliary subunit OS=Homo sapiens OX=9606 GN=NAA25 PE=1 SV=1	0	134.897	35	29	55	29	2144.5	2189.9	2181.2	2199.1	2207	2204.8
High	Q02252	ALDH6A1	Methylmalonate-semialdehyde dehydrogenase [acylating], mitochondrial OS=Homo sapiens OX=9606 GN=ALDH6A1 PE=1 SV=2	0	134.572	50	22	53	22	2296.2	2345	2256.5	2289.2	2359.9	2290.4
High	P26639	TARS	Threonine--tRNA ligase, cytoplasmic OS=Homo sapiens OX=9606 GN=TARS PE=1 SV=3	0	134.475	44	28	64	28	2035.9	2011.4	2086.2	2094.2	2115.6	2122.5
High	Q9NUB1	ACSS1	Acetyl-coenzyme A synthetase 2-like, mitochondrial OS=Homo sapiens OX=9606 GN=ACSS1 PE=1 SV=2	0	134.405	43	21	57	21	1905.5	1872.2	1853.9	1928.6	1871.2	1839.9
High	Q7Z417	NUFIP2	Nuclear fragile X mental retardation-interacting protein 2 OS=Homo sapiens OX=9606 GN=NUFIP2 PE=1 SV=1	0	134.269	44	21	40	21	1395.1	1444.3	1393.3	1370	1427.9	1374.1
High	P21964	COMT	Catechol O-methyltransferase OS=Homo sapiens OX=9606 GN=COMT PE=1 SV=2	0	134.137	71	16	56	16	2933.7	2847.5	2884.7	2956.1	2885.4	2847.8
High	Q96SI9	STRBP	Spermatid perinuclear RNA-binding protein OS=Homo sapiens OX=9606 GN=STRBP PE=1 SV=1	0	133.822	44	30	63	24	1932.9	1947.9	1928.4	1978.2	2008.8	2029.6
High	O43396	TXNL1	Thioredoxin-like protein 1 OS=Homo sapiens OX=9606 GN=TXNL1 PE=1 SV=3	0	133.763	60	14	49	14	2396.9	2344.3	2403.2	2414.5	2404.9	2353.4
High	Q5JTZ9	AARS2	Alanine--tRNA ligase, mitochondrial OS=Homo sapiens OX=9606 GN=AARS2 PE=1 SV=1	0	133.733	42	29	46	29	1568.7	1568.7	1537	1571.3	1510.8	1585.9
High	P05388	RPLP0	60S acidic ribosomal protein P0 OS=Homo sapiens OX=9606 GN=RPLP0 PE=1 SV=1	0	133.492	62	15	95	15	6636.6	6447	6612.9	6689.6	6419.5	6363.8
High	Q96I99	SUCLG2	Succinate--CoA ligase [GDP-forming] subunit beta, mitochondrial OS=Homo sapiens OX=9606 GN=SUCLG2 PE=1 SV=2	0	133.36	58	21	73	21	3433.7	3498.6	3489.3	3502.2	3498.7	3528.3
High	Q12797	ASPH	Aspartyl/asparaginyl beta-hydroxylase OS=Homo sapiens OX=9606 GN=ASPH PE=1 SV=3	0	133.302	35	20	50	20	1192.8	1206.5	1182.7	1203.1	1226.3	1278.2
High	P47755	CAPZA2	F-actin-capping protein subunit alpha-2 OS=Homo sapiens OX=9606 GN=CAPZA2 PE=1 SV=3	0	133.289	66	13	46	10	1436.3	1434.2	1389.7	1439.6	1485.7	1407.6
High	P43686	PSMC4	26S proteasome regulatory subunit 6B OS=Homo sapiens OX=9606 GN=PSMC4 PE=1 SV=2	0	133.201	59	20	60	19	2529.5	2581	2585.6	2556.9	2570.2	2636.6
High	Q02818	NUCB1	Nucleobindin-1 OS=Homo sapiens OX=9606 GN=NUCB1 PE=1 SV=4	0	132.973	55	22	53	22	1929.9	1935.4	1921.2	1901.2	1940.7	2004
High	Q12849	GRSF1	G-rich sequence factor 1 OS=Homo sapiens OX=9606 GN=GRSF1 PE=1 SV=3	0	132.893	59	22	40	22	1206.7	1225.2	1178.5	1212.6	1161.9	1210.8
High	Q14684	RRP1B	Ribosomal RNA processing protein 1 homolog B OS=Homo sapiens OX=9606 GN=RRP1B PE=1 SV=3	0	132.487	36	18	41	18	1359.8	1386.1	1311.2	1345.8	1387.6	1380.3
High	Q9UHL4	DPP7	Dipeptidyl peptidase 2 OS=Homo sapiens OX=9606 GN=DPP7 PE=1 SV=3	0	132.333	49	18	61	18	2283.8	2263.1	2255	2289.3	2265.3	2208.7
High	Q99459	CDC5L	Cell division cycle 5-like protein OS=Homo sapiens OX=9606 GN=CDC5L PE=1 SV=2	0	132.223	42	26	50	26	1711.5	1810.6	1676.3	1752.4	1745.5	1728.3
High	P42765	ACAA2	3-ketoacyl-CoA thiolase, mitochondrial OS=Homo sapiens OX=9606 GN=ACAA2 PE=1 SV=2	0	131.886	78	19	51	19	1349.2	1348.2	1389	1360	1350.8	1412
High	P23921	RRM1	Ribonucleoside-diphosphate reductase large subunit OS=Homo sapiens OX=9606 GN=RRM1 PE=1 SV=1	0	131.715	44	26	44	26	2499.4	2443.8	2488.2	2471	2418.5	2470.9
High	Q9BZZ5	API5	Apoptosis inhibitor 5 OS=Homo sapiens OX=9606 GN=API5 PE=1 SV=3	0	131.69	44	18	67	18	2962.1	3018	3030.9	3073.5	2958.4	3052.5
High	P84085	ARF5	ADP-ribosylation factor 5 OS=Homo sapiens OX=9606 GN=ARF5 PE=1 SV=2	0	131.4	79	12	58	6	4151.9	4178.4	4233.1	4402.1	4212.6	4403
High	Q53EL6	PDCD4	Programmed cell death protein 4 OS=Homo sapiens OX=9606 GN=PDCD4 PE=1 SV=2	0	131.345	50	18	54	18	1790.8	1806.2	1805.6	1809.9	1763.9	1773.5
High	P41250	GARS	Glycine--tRNA ligase OS=Homo sapiens OX=9606 GN=GARS PE=1 SV=3	0	131.193	40	24	61	24	1702.3	1660.8	1671.6	1704.8	1709.3	1620.1
High	P29692	EEF1D	Elongation factor 1-delta OS=Homo sapiens OX=9606 GN=EEF1D PE=1 SV=5	0	131.055	69	16	91	14	3086.5	3113.5	3109.1	3056.6	3123.9	3024
High	P20042	EIF2S2	Eukaryotic translation initiation factor 2 subunit 2 OS=Homo sapiens OX=9606 GN=EIF2S2 PE=1 SV=2	0	131.017	61	18	59	18	2190.3	2158.8	2182.8	2083.5	2211.7	2185.1
High	Q9UPQ0	LIMCH1	LIM and calponin homology domains-containing protein 1 OS=Homo sapiens OX=9606 GN=LIMCH1 PE=1 SV=4	0	131.007	31	28	43	28	1939.5	1949.6	1949.2	1915.8	1948.8	2075.4
High	Q9Y262	EIF3L	Eukaryotic translation initiation factor 3 subunit L OS=Homo sapiens OX=9606 GN=EIF3L PE=1 SV=1	0	130.864	48	23	51	23	3387.9	3284.6	3346.8	3271.9	3339	3348.6
High	O75131	CPNE3	Copine-3 OS=Homo sapiens OX=9606 GN=CPNE3 PE=1 SV=1	0	130.819	42	17	48	17	2329.7	2346.8	2320.1	2338.9	2278.2	2218.2
High	P43897	TSFM	Elongation factor Ts, mitochondrial OS=Homo sapiens OX=9606 GN=TSFM PE=1 SV=2	0	130.785	51	13	38	13	2144	2098.4	2136.9	2085.7	2077.2	2069.9
High	Q96TA1	NIBAN2	Niban-like protein 1 OS=Homo sapiens OX=9606 GN=FAM129B PE=1 SV=3	0	130.778	50	25	47	25	1692.9	1751.3	1686.8	1729.3	1719.1	1723.5
High	Q53SF7	COBLL1	Cordon-bleu protein-like 1 OS=Homo sapiens OX=9606 GN=COBLL1 PE=1 SV=2	0	130.723	32	28	36	28	1166.9	1215.6	1219.2	1200.9	1189.7	1200.2
High	Q8IW45	NAXD	ATP-dependent (S)-NAD(P)H-hydrate dehydratase OS=Homo sapiens OX=9606 GN=NAXD PE=1 SV=1	0	130.459	64	15	42	15	1685.4	1660	1662.4	1721.8	1715.4	1661.8
High	P11717	IGF2R	Cation-independent mannose-6-phosphate receptor OS=Homo sapiens OX=9606 GN=IGF2R PE=1 SV=3	0	130.218	15	35	45	35	1644.6	1620.6	1683.6	1609.4	1676.2	1680.1
High	O60832	DKC1	H/ACA ribonucleoprotein complex subunit DKC1 OS=Homo sapiens OX=9606 GN=DKC1 PE=1 SV=3	0	130.104	49	20	71	20	4268.8	4084	4347.5	4028	4271.4	4256.6
High	P33121	ACSL1	Long-chain-fatty-acid--CoA ligase 1 OS=Homo sapiens OX=9606 GN=ACSL1 PE=1 SV=1	0	130.067	39	22	48	20	2159.5	2200.2	2137.4	2191	2111.1	2169.4
High	Q13151	HNRNPA0	Heterogeneous nuclear ribonucleoprotein A0 OS=Homo sapiens OX=9606 GN=HNRNPA0 PE=1 SV=1	0	129.767	56	12	121	11	3360.6	3291.3	3465	3349.2	3406	3442.4
High	Q9BT78	COPS4	COP9 signalosome complex subunit 4 OS=Homo sapiens OX=9606 GN=COPS4 PE=1 SV=1	0	129.673	75	24	47	24	2555.2	2472.7	2455.4	2497.4	2579.9	2542.6
High	O60610	DIAPH1	Protein diaphanous homolog 1 OS=Homo sapiens OX=9606 GN=DIAPH1 PE=1 SV=2	0	129.427	25	29	55	28	2751.6	2738.3	2787.1	2759.5	2816.9	2854.5
High	P23588	EIF4B	Eukaryotic translation initiation factor 4B OS=Homo sapiens OX=9606 GN=EIF4B PE=1 SV=2	0	129.303	36	21	92	21	5263.6	5115.5	5190.2	5064.7	5192	5142.8
High	P16435	POR	NADPH--cytochrome P450 reductase OS=Homo sapiens OX=9606 GN=POR PE=1 SV=2	0	129.107	41	23	56	23	2400.9	2344.6	2355.4	2405	2361.9	2296.6
High	P49591	SARS	Serine--tRNA ligase, cytoplasmic OS=Homo sapiens OX=9606 GN=SARS PE=1 SV=3	0	129.009	49	22	61	22	1675.3	1715.3	1714.1	1697.7	1697.1	1768.1
High	Q00325	SLC25A3	Phosphate carrier protein, mitochondrial OS=Homo sapiens OX=9606 GN=SLC25A3 PE=1 SV=2	0	128.54	39	12	123	12	6898.7	6874.9	6965.5	7007.6	6737.6	6864.7
High	O00231	PSMD11	26S proteasome non-ATPase regulatory subunit 11 OS=Homo sapiens OX=9606 GN=PSMD11 PE=1 SV=3	0	128.535	59	22	62	22	3015.1	3016.1	3019.8	3041.6	2990.2	2969.6
High	Q8N8S7	ENAH	Protein enabled homolog OS=Homo sapiens OX=9606 GN=ENAH PE=1 SV=2	0	128.435	42	21	38	21	1193.3	1202.8	1159.7	1231.5	1240.8	1255.2
High	Q15019	SEPTIN2	Septin-2 OS=Homo sapiens OX=9606 GN=SEPT2 PE=1 SV=1	0	128.394	58	16	51	16	2444.2	2468	2462.6	2523.8	2490.1	2411.4
High	Q15021	NCAPD2	Condensin complex subunit 1 OS=Homo sapiens OX=9606 GN=NCAPD2 PE=1 SV=3	0	128.232	28	28	41	28	1983	1910.3	1947.4	1982.7	1992.4	1971.8
High	P26641	EEF1G	Elongation factor 1-gamma OS=Homo sapiens OX=9606 GN=EEF1G PE=1 SV=3	0	128.129	53	22	125	22	5381.9	5309.4	5404.1	5426.2	5206	5270.7
High	Q13148	TARDBP	TAR DNA-binding protein 43 OS=Homo sapiens OX=9606 GN=TARDBP PE=1 SV=1	0	127.97	56	14	56	14	3234.1	3366.7	3252.6	3304.3	3271.9	3223.4
High	Q04726	TLE3	Transducin-like enhancer protein 3 OS=Homo sapiens OX=9606 GN=TLE3 PE=1 SV=2	0	127.882	38	23	59	15	2563.5	2517.6	2527	2464.8	2532.1	2497.1
High	Q9Y3F4	STRAP	Serine-threonine kinase receptor-associated protein OS=Homo sapiens OX=9606 GN=STRAP PE=1 SV=1	0	127.858	60	15	55	15	3566.8	3544.7	3536.1	3608.5	3535.3	3478.5
High	Q08945	SSRP1	FACT complex subunit SSRP1 OS=Homo sapiens OX=9606 GN=SSRP1 PE=1 SV=1	0	127.834	40	24	63	23	2155.6	2110.9	2169.1	2181.6	2091.3	2138.1
High	Q6Y7W6	GIGYF2	GRB10-interacting GYF protein 2 OS=Homo sapiens OX=9606 GN=GIGYF2 PE=1 SV=1	0	127.568	22	22	37	22	1073.8	1063.3	1035.9	1084.4	1057.9	1060.2
High	Q9BZH6	WDR11	WD repeat-containing protein 11 OS=Homo sapiens OX=9606 GN=WDR11 PE=1 SV=1	0	127.565	33	30	46	30	1460.3	1497	1466.2	1482.4	1475	1491
High	Q9H2U2	PPA2	Inorganic pyrophosphatase 2, mitochondrial OS=Homo sapiens OX=9606 GN=PPA2 PE=1 SV=2	0	127.17	69	20	65	19	5167.2	5138.4	5141.3	5108.7	5097	5089
High	P46100	ATRX	Transcriptional regulator ATRX OS=Homo sapiens OX=9606 GN=ATRX PE=1 SV=5	0	127.107	13	30	40	30	1205.1	1219	1209	1178	1207.8	1184.6
High	Q15008	PSMD6	26S proteasome non-ATPase regulatory subunit 6 OS=Homo sapiens OX=9606 GN=PSMD6 PE=1 SV=1	0	127.045	52	18	52	18	2054	2126.1	2077.2	2128.6	2110.8	2037.9
High	P18085	ARF4	ADP-ribosylation factor 4 OS=Homo sapiens OX=9606 GN=ARF4 PE=1 SV=3	0	126.931	78	11	68	6	1517.4	1556	1539	1554.6	1594.2	1613.9
High	Q8IZL8	PELP1	Proline-, glutamic acid- and leucine-rich protein 1 OS=Homo sapiens OX=9606 GN=PELP1 PE=1 SV=2	0	126.906	25	19	37	19	1203.6	1190.7	1247.3	1226.4	1169.6	1154.3
High	Q7Z4W1	DCXR	L-xylulose reductase OS=Homo sapiens OX=9606 GN=DCXR PE=1 SV=2	0	126.873	64	12	64	12	1847.8	1826.3	1883.4	1895.3	1867.8	1875.6
High	P07910	HNRNPC	Heterogeneous nuclear ribonucleoproteins C1/C2 OS=Homo sapiens OX=9606 GN=HNRNPC PE=1 SV=4	0	126.743	46	18	147	18	6801.1	6755.9	6832.7	6809.1	6675.7	6711.6
High	Q9UNF1	MAGED2	Melanoma-associated antigen D2 OS=Homo sapiens OX=9606 GN=MAGED2 PE=1 SV=2	0	126.719	51	25	51	24	2014.9	1998.4	1977.8	1939.3	2005.5	2003
High	Q9BR76	CORO1B	Coronin-1B OS=Homo sapiens OX=9606 GN=CORO1B PE=1 SV=1	0	126.525	48	18	70	18	2640.2	2650.6	2761.6	2770.6	2654.5	2744.3
High	P55795	HNRNPH2	Heterogeneous nuclear ribonucleoprotein H2 OS=Homo sapiens OX=9606 GN=HNRNPH2 PE=1 SV=1	0	126.518	50	16	86	8	519.5	555.1	520.3	513.7	527	519.7
High	P52907	CAPZA1	F-actin-capping protein subunit alpha-1 OS=Homo sapiens OX=9606 GN=CAPZA1 PE=1 SV=3	0	126.498	71	13	39	10	1298	1307.6	1313.3	1307.4	1341.9	1301.5
High	P08727	KRT19	Keratin, type I cytoskeletal 19 OS=Homo sapiens OX=9606 GN=KRT19 PE=1 SV=4	0	126.495	68	27	70	24	1728.1	1645.7	1640.9	1550.6	1637.6	1623.6
High	P31942	HNRNPH3	Heterogeneous nuclear ribonucleoprotein H3 OS=Homo sapiens OX=9606 GN=HNRNPH3 PE=1 SV=2	0	126.478	47	11	73	10	2421.6	2449.8	2418.5	2446.9	2464.5	2417.9
High	Q9Y446	PKP3	Plakophilin-3 OS=Homo sapiens OX=9606 GN=PKP3 PE=1 SV=1	0	126.416	40	29	54	29	1872.9	1885.2	1866.5	1883.1	1875.3	1889.4
High	Q13618	CUL3	Cullin-3 OS=Homo sapiens OX=9606 GN=CUL3 PE=1 SV=2	0	126.342	36	25	42	25	1417.7	1481.9	1437.4	1446.4	1456.3	1430.5
High	Q9H0U4	RAB1B	Ras-related protein Rab-1B OS=Homo sapiens OX=9606 GN=RAB1B PE=1 SV=1	0	126.324	77	13	139	4	2522.7	2498.9	2581.5	2643.9	2358.9	2483.5
High	Q9Y4W6	AFG3L2	AFG3-like protein 2 OS=Homo sapiens OX=9606 GN=AFG3L2 PE=1 SV=2	0	126.311	43	29	57	28	3010.6	3001.7	3016.8	3023.7	3039.5	3016.6
High	Q15436	SEC23A	Protein transport protein Sec23A OS=Homo sapiens OX=9606 GN=SEC23A PE=1 SV=2	0	126.266	36	20	44	17	1182.5	1179.8	1232.5	1190.1	1206.1	1193.6
High	P18754	RCC1	Regulator of chromosome condensation OS=Homo sapiens OX=9606 GN=RCC1 PE=1 SV=1	0	126.203	58	15	43	15	1560.6	1561	1493.6	1543.7	1601.3	1585
High	P08865	RPSA	40S ribosomal protein SA OS=Homo sapiens OX=9606 GN=RPSA PE=1 SV=4	0	126.17	53	14	63	14	2344.8	2395.2	2376.7	2396.7	2400.8	2370.4
High	P61204	ARF3	ADP-ribosylation factor 3 OS=Homo sapiens OX=9606 GN=ARF3 PE=1 SV=2	0	126.149	58	10	64	4	2181.8	2129	2151.1	2311.3	2203.2	2178
High	P50502	ST13	Hsc70-interacting protein OS=Homo sapiens OX=9606 GN=ST13 PE=1 SV=2	0	126.146	42	14	72	14	5264.7	5239.3	5226.8	5192.8	5249.8	5336.6
High	P62333	PSMC6	26S proteasome regulatory subunit 10B OS=Homo sapiens OX=9606 GN=PSMC6 PE=1 SV=1	0	126.128	59	18	54	18	2755.9	2788.9	2773.6	2753.4	2675.5	2747.3
High	Q7KZI7	MARK2	Serine/threonine-protein kinase MARK2 OS=Homo sapiens OX=9606 GN=MARK2 PE=1 SV=2	0	125.771	38	25	59	20	1891.9	1825.2	1857.3	1813.3	1844.3	1806.5
High	P05198	EIF2S1	Eukaryotic translation initiation factor 2 subunit 1 OS=Homo sapiens OX=9606 GN=EIF2S1 PE=1 SV=3	0	125.527	58	18	63	18	1993.7	1992.7	1975.4	2000.4	1991.2	1986.4
High	P49821	NDUFV1	NADH dehydrogenase [ubiquinone] flavoprotein 1, mitochondrial OS=Homo sapiens OX=9606 GN=NDUFV1 PE=1 SV=4	0	125.359	55	17	53	17	1977.4	1959.1	1936.7	2010.4	1938	1938.7
High	Q13283	G3BP1	Ras GTPase-activating protein-binding protein 1 OS=Homo sapiens OX=9606 GN=G3BP1 PE=1 SV=1	0	125.326	41	13	70	12	2683.2	2585.7	2649.3	2569.9	2572.8	2556.1
High	Q99714	HSD17B10	3-hydroxyacyl-CoA dehydrogenase type-2 OS=Homo sapiens OX=9606 GN=HSD17B10 PE=1 SV=3	0	125.221	74	12	39	12	1295.3	1267.1	1328.7	1378.7	1331.1	1336.4
High	Q12788	TBL3	Transducin beta-like protein 3 OS=Homo sapiens OX=9606 GN=TBL3 PE=1 SV=2	0	125.157	37	20	27	20	869.9	849	880.2	870.5	843.3	887.9
High	Q9BUQ8	DDX23	Probable ATP-dependent RNA helicase DDX23 OS=Homo sapiens OX=9606 GN=DDX23 PE=1 SV=3	0	125.035	36	27	67	27	2918.1	2834.6	2776.4	2759.8	2871.2	2878.1
High	P16152	CBR1	Carbonyl reductase [NADPH] 1 OS=Homo sapiens OX=9606 GN=CBR1 PE=1 SV=3	0	124.959	66	15	67	12	2618.7	2593.5	2671	2609.9	2634.7	2615
High	Q8WVM8	SCFD1	Sec1 family domain-containing protein 1 OS=Homo sapiens OX=9606 GN=SCFD1 PE=1 SV=4	0	124.679	38	18	36	18	1115.4	1092.7	1140.3	1124.3	1096.8	1103.9
High	Q9Y6D6	ARFGEF1	Brefeldin A-inhibited guanine nucleotide-exchange protein 1 OS=Homo sapiens OX=9606 GN=ARFGEF1 PE=1 SV=2	0	124.569	21	34	48	21	1241.4	1258.4	1207.8	1224.9	1276	1264.5
High	O43172	PRPF4	U4/U6 small nuclear ribonucleoprotein Prp4 OS=Homo sapiens OX=9606 GN=PRPF4 PE=1 SV=2	0	124.532	50	19	41	19	1690.3	1670.5	1642	1683.1	1614.2	1612.4
High	Q13596	SNX1	Sorting nexin-1 OS=Homo sapiens OX=9606 GN=SNX1 PE=1 SV=3	0	124.082	38	17	50	15	2142.6	2102.1	2085	2167.4	2112.6	2028.3
High	P08559	PDHA1	Pyruvate dehydrogenase E1 component subunit alpha, somatic form, mitochondrial OS=Homo sapiens OX=9606 GN=PDHA1 PE=1 SV=3	0	124.032	61	18	56	18	1956.4	2006.7	2005.6	1945.1	1934.5	2053.8
High	Q99497	PARK7	Protein/nucleic acid deglycase DJ-1 OS=Homo sapiens OX=9606 GN=PARK7 PE=1 SV=2	0	123.953	79	13	102	13	5588.5	5643	5557.8	5689.5	5485.9	5544.1
High	Q13409	DYNC1I2	Cytoplasmic dynein 1 intermediate chain 2 OS=Homo sapiens OX=9606 GN=DYNC1I2 PE=1 SV=3	0	123.792	40	15	38	15	1539.6	1554.5	1525.6	1489.2	1561.6	1554.2
High	Q16799	RTN1	Reticulon-1 OS=Homo sapiens OX=9606 GN=RTN1 PE=1 SV=1	0	123.708	35	19	42	18	2632.8	2503.4	2545.6	2649.6	2485.3	2451.9
High	Q9NR09	BIRC6	Baculoviral IAP repeat-containing protein 6 OS=Homo sapiens OX=9606 GN=BIRC6 PE=1 SV=2	0	123.459	8	30	36	30	820.8	838	894.7	842.3	898	861.9
High	Q5BKZ1	ZNF326	DBIRD complex subunit ZNF326 OS=Homo sapiens OX=9606 GN=ZNF326 PE=1 SV=2	0	123.44	48	19	43	19	985.8	978.9	993.1	925.3	952.7	1024.1
High	Q9Y2W1	THRAP3	Thyroid hormone receptor-associated protein 3 OS=Homo sapiens OX=9606 GN=THRAP3 PE=1 SV=2	0	123.202	27	24	79	23	3751.5	3711.4	3695.1	3562.9	3747	3594.6
High	P16422	EPCAM	Epithelial cell adhesion molecule OS=Homo sapiens OX=9606 GN=EPCAM PE=1 SV=2	0	123.156	38	9	59	9	2843.1	2780.9	2797.3	2850.4	2819.8	2792
High	Q92614	MYO18A	Unconventional myosin-XVIIIa OS=Homo sapiens OX=9606 GN=MYO18A PE=1 SV=3	0	123.017	16	27	37	27	882.4	918.3	880.1	899	932.2	904
High	P98194	ATP2C1	Calcium-transporting ATPase type 2C member 1 OS=Homo sapiens OX=9606 GN=ATP2C1 PE=1 SV=3	0	122.981	38	25	45	25	1524.1	1549.6	1573.8	1565.1	1555.9	1555.8
High	P23368	ME2	NAD-dependent malic enzyme, mitochondrial OS=Homo sapiens OX=9606 GN=ME2 PE=1 SV=1	0	122.871	43	19	42	18	1622.6	1627.4	1650.1	1679.4	1640.9	1682.3
High	Q32P51	HNRNPA1L2	Heterogeneous nuclear ribonucleoprotein A1-like 2 OS=Homo sapiens OX=9606 GN=HNRNPA1L2 PE=2 SV=2	0	122.815	41	14	170	1
High	O00299	CLIC1	Chloride intracellular channel protein 1 OS=Homo sapiens OX=9606 GN=CLIC1 PE=1 SV=4	0	122.766	80	14	58	14	2451.4	2439.2	2367.8	2451.6	2467.7	2471.4
High	P30837	ALDH1B1	Aldehyde dehydrogenase X, mitochondrial OS=Homo sapiens OX=9606 GN=ALDH1B1 PE=1 SV=3	0	122.68	38	18	43	17	1466.5	1492.1	1437.7	1516.4	1472.5	1493.4
High	Q9BTW9	TBCD	Tubulin-specific chaperone D OS=Homo sapiens OX=9606 GN=TBCD PE=1 SV=2	0	122.584	29	24	35	24	1020.5	985.1	1007.2	1063.4	996.5	1002.7
High	P62701	RPS4X	40S ribosomal protein S4, X isoform OS=Homo sapiens OX=9606 GN=RPS4X PE=1 SV=2	0	122.566	65	20	107	12	5744.4	5645.6	5829.4	5702.8	5740.8	5737.4
High	O60341	KDM1A	Lysine-specific histone demethylase 1A OS=Homo sapiens OX=9606 GN=KDM1A PE=1 SV=2	0	122.535	40	22	39	22	1374.5	1373.1	1366.1	1380.5	1436.3	1388.6
High	Q8WXH0	SYNE2	Nesprin-2 OS=Homo sapiens OX=9606 GN=SYNE2 PE=1 SV=3	0	122.414	6	37	43	36	1222	1211.5	1183.9	1182.6	1204.9	1180.4
High	P23193	TCEA1	Transcription elongation factor A protein 1 OS=Homo sapiens OX=9606 GN=TCEA1 PE=1 SV=2	0	122.348	61	18	78	15	2427.9	2467.3	2440.7	2366.9	2392.3	2372.7
High	P68431	HIST1H3A; HIST1H3B; HIST1H3C; HIST1H3D; HIST1H3E; HIST1H3F; HIST1H3G; HIST1H3H; HIST1H3I; HIST1H3J	Histone H3.1 OS=Homo sapiens OX=9606 GN=HIST1H3A PE=1 SV=2	0	122.315	44	5	163	1	5799.1	5867.7	5973.3	6119.3	5544.6	5894.8
High	P07737	PFN1	Profilin-1 OS=Homo sapiens OX=9606 GN=PFN1 PE=1 SV=2	0	122.143	70	9	104	9	8165.5	8083	8215.8	8236.9	8173.4	7902
High	P45880	VDAC2	Voltage-dependent anion-selective channel protein 2 OS=Homo sapiens OX=9606 GN=VDAC2 PE=1 SV=2	0	121.922	66	15	82	15	4102.3	4065.4	3752.4	3782.6	3930.7	3711
High	P55263	ADK	Adenosine kinase OS=Homo sapiens OX=9606 GN=ADK PE=1 SV=2	0	121.88	58	15	46	15	1742.4	1757.8	1800.8	1830.7	1752.4	1787.8
High	Q05655	PRKCD	Protein kinase C delta type OS=Homo sapiens OX=9606 GN=PRKCD PE=1 SV=2	0	121.682	48	27	41	26	1405.6	1385.3	1388.4	1376.2	1383.6	1427.3
High	Q9NVI1	FANCI	Fanconi anemia group I protein OS=Homo sapiens OX=9606 GN=FANCI PE=1 SV=4	0	121.308	27	29	40	29	1197.9	1199.2	1191.4	1271.4	1235.8	1247
High	P35232	PHB	Prohibitin OS=Homo sapiens OX=9606 GN=PHB PE=1 SV=1	0	121.229	64	14	64	14	3106.1	3212.9	2941.6	3139.5	3022.2	3025.6
High	Q9P2K5	MYEF2	Myelin expression factor 2 OS=Homo sapiens OX=9606 GN=MYEF2 PE=1 SV=3	0	121.202	55	24	58	24	1478.5	1492.6	1514.8	1509.7	1530.9	1507
High	P26440	IVD	Isovaleryl-CoA dehydrogenase, mitochondrial OS=Homo sapiens OX=9606 GN=IVD PE=1 SV=2	0	120.913	58	18	67	18	3354.3	3319.5	3376.1	3350.6	3273.8	3262.6
High	Q15637	SF1	Splicing factor 1 OS=Homo sapiens OX=9606 GN=SF1 PE=1 SV=4	0	120.346	25	12	56	12	2369.6	2347.2	2355.8	2302.6	2325.6	2325.6
High	O43852	CALU	Calumenin OS=Homo sapiens OX=9606 GN=CALU PE=1 SV=2	0	120.344	62	14	45	14	2645.8	2638.7	2619	2506	2598.7	2622.8
High	Q14444	CAPRIN1	Caprin-1 OS=Homo sapiens OX=9606 GN=CAPRIN1 PE=1 SV=2	0	120.274	23	12	41	12	2093.4	2180.8	2152.3	2180.9	2105.5	2053.3
High	P43034	PAFAH1B1	Platelet-activating factor acetylhydrolase IB subunit alpha OS=Homo sapiens OX=9606 GN=PAFAH1B1 PE=1 SV=2	0	120.139	52	18	58	18	2269.1	2216.6	2221	2251	2260.2	2306.5
High	O75150	RNF40	E3 ubiquitin-protein ligase BRE1B OS=Homo sapiens OX=9606 GN=RNF40 PE=1 SV=5	0	120.006	36	27	38	25	1282.8	1282.3	1243	1291.5	1302.3	1304
High	P38159	RBMX	RNA-binding motif protein, X chromosome OS=Homo sapiens OX=9606 GN=RBMX PE=1 SV=3	0	119.855	56	26	179	7	4102.2	4209.7	4143.1	4066.2	4119.6	4101.5
High	Q9Y6G9	DYNC1LI1	Cytoplasmic dynein 1 light intermediate chain 1 OS=Homo sapiens OX=9606 GN=DYNC1LI1 PE=1 SV=3	0	119.806	51	20	49	19	2142.1	2149.5	2143.2	2107.1	2143.4	2122.9
High	P17174	GOT1	Aspartate aminotransferase, cytoplasmic OS=Homo sapiens OX=9606 GN=GOT1 PE=1 SV=3	0	119.717	63	20	74	20	3142.9	3084.9	3059.6	3096.6	3014.1	3007.4
High	Q8NBF2	NHLRC2	NHL repeat-containing protein 2 OS=Homo sapiens OX=9606 GN=NHLRC2 PE=1 SV=1	0	119.7	42	21	37	21	1695.1	1700.7	1716.3	1688.8	1673.6	1689.8
High	Q07866	KLC1	Kinesin light chain 1 OS=Homo sapiens OX=9606 GN=KLC1 PE=1 SV=2	0	119.619	51	26	51	20	1537.8	1577.6	1520.8	1574.9	1593.1	1605.3
High	O15240	VGF	Neurosecretory protein VGF OS=Homo sapiens OX=9606 GN=VGF PE=1 SV=2	0	119.546	47	19	48	19	2136.8	2192.2	2138.8	2163.7	2210.1	2091
High	Q9UBQ7	GRHPR	Glyoxylate reductase/hydroxypyruvate reductase OS=Homo sapiens OX=9606 GN=GRHPR PE=1 SV=1	0	119.539	60	16	44	16	1572.8	1674.1	1654.9	1719.9	1619.1	1643.2
High	O94925	GLS	Glutaminase kidney isoform, mitochondrial OS=Homo sapiens OX=9606 GN=GLS PE=1 SV=1	0	119.326	32	16	38	16	1074.1	1136.8	1087.1	1114.3	1122.2	1123.2
High	Q9H2G2	SLK	STE20-like serine/threonine-protein kinase OS=Homo sapiens OX=9606 GN=SLK PE=1 SV=1	0	119.284	26	28	42	26	1769.8	1765.6	1717.9	1716.5	1812.9	1817.3
High	Q96P70	IPO9	Importin-9 OS=Homo sapiens OX=9606 GN=IPO9 PE=1 SV=3	0	119.211	30	24	40	24	1403.1	1376.4	1419.2	1440.2	1425.9	1442.3
High	P05556	ITGB1	Integrin beta-1 OS=Homo sapiens OX=9606 GN=ITGB1 PE=1 SV=2	0	118.977	33	22	48	22	2753.3	2743.3	2814	2699.5	2743.4	2715.4
High	P30086	PEBP1	Phosphatidylethanolamine-binding protein 1 OS=Homo sapiens OX=9606 GN=PEBP1 PE=1 SV=3	0	118.916	74	10	91	10	4903.4	4887.6	4871	4888.3	4733.8	4784.4
High	P35251	RFC1	Replication factor C subunit 1 OS=Homo sapiens OX=9606 GN=RFC1 PE=1 SV=4	0	118.833	20	21	38	21	1092.4	1094	1099.4	1098.1	1136.4	1127.2
High	P21397	MAOA	Amine oxidase [flavin-containing] A OS=Homo sapiens OX=9606 GN=MAOA PE=1 SV=1	0	118.828	51	22	67	20	3110.1	3103.7	3082.1	3041.2	3095.6	2988.8
High	Q9NU22	MDN1	Midasin OS=Homo sapiens OX=9606 GN=MDN1 PE=1 SV=2	0	118.824	7	34	44	34	1496.7	1683.8	1607.9	1556.2	1580.6	1591.9
High	P61011	SRP54	Signal recognition particle 54 kDa protein OS=Homo sapiens OX=9606 GN=SRP54 PE=1 SV=1	0	118.809	42	18	47	18	1749.3	1742.6	1797.4	1741.4	1770.8	1840.9
High	Q01105	SET	Protein SET OS=Homo sapiens OX=9606 GN=SET PE=1 SV=3	0	118.777	49	10	101	10	3808.2	3867.9	3795.5	3780.7	3715.1	3800.9
High	P14550	AKR1A1	Aldo-keto reductase family 1 member A1 OS=Homo sapiens OX=9606 GN=AKR1A1 PE=1 SV=3	0	118.601	56	18	57	18	2307	2353.3	2256.8	2327.8	2277	2302.1
High	Q96PZ0	PUS7	Pseudouridylate synthase 7 homolog OS=Homo sapiens OX=9606 GN=PUS7 PE=1 SV=2	0	118.394	41	21	37	21	1610.3	1619.5	1632.5	1602.7	1645	1623.9
High	P51991	HNRNPA3	Heterogeneous nuclear ribonucleoprotein A3 OS=Homo sapiens OX=9606 GN=HNRNPA3 PE=1 SV=2	0	118.392	42	16	104	13	2963.8	3140.4	2999.2	2953.5	2938.7	3026.1
High	Q9BWF3	RBM4	RNA-binding protein 4 OS=Homo sapiens OX=9606 GN=RBM4 PE=1 SV=1	0	118.37	64	18	47	5	2160.2	2107.6	2115.4	2075.4	2126.8	2077.7
High	Q9UMS4	PRPF19	Pre-mRNA-processing factor 19 OS=Homo sapiens OX=9606 GN=PRPF19 PE=1 SV=1	0	118.242	49	14	66	14	2414.7	2437.4	2380.3	2365.2	2429.8	2377.6
High	P49411	TUFM	Elongation factor Tu, mitochondrial OS=Homo sapiens OX=9606 GN=TUFM PE=1 SV=2	0	118.236	57	20	65	20	2901.6	2808.4	2787.9	2865.4	2913.2	2836.4
High	Q96FW1	OTUB1	Ubiquitin thioesterase OTUB1 OS=Homo sapiens OX=9606 GN=OTUB1 PE=1 SV=2	0	118.09	50	10	78	10	3694.5	3662.6	3762.8	3721.7	3770.4	3728
High	O75390	CS	Citrate synthase, mitochondrial OS=Homo sapiens OX=9606 GN=CS PE=1 SV=2	0	118.042	39	15	86	15	5018.1	5008.4	5033.5	4946.3	4922.2	4871.8
High	Q15003	NCAPH	Condensin complex subunit 2 OS=Homo sapiens OX=9606 GN=NCAPH PE=1 SV=3	0	117.99	35	20	34	20	1614.5	1577.6	1549.3	1583.1	1631.6	1632.8
High	Q5VT52	RPRD2	Regulation of nuclear pre-mRNA domain-containing protein 2 OS=Homo sapiens OX=9606 GN=RPRD2 PE=1 SV=1	0	117.962	21	22	33	22	736.7	737.4	755.1	790.1	715.1	776.8
High	Q15046	KARS	Lysine--tRNA ligase OS=Homo sapiens OX=9606 GN=KARS PE=1 SV=3	0	117.614	45	24	49	24	2264.5	2308	2341.5	2209.4	2337.5	2327.2
High	Q6ISB3	GRHL2	Grainyhead-like protein 2 homolog OS=Homo sapiens OX=9606 GN=GRHL2 PE=1 SV=1	0	117.412	37	20	39	20	1145.9	1143.4	1131.8	1188.7	1228.7	1215
High	Q7L576	CYFIP1	Cytoplasmic FMR1-interacting protein 1 OS=Homo sapiens OX=9606 GN=CYFIP1 PE=1 SV=1	0	117.362	26	29	42	14	1906.8	1938.2	1923.5	1953.2	1996.7	1956.7
High	Q99623	PHB2	Prohibitin-2 OS=Homo sapiens OX=9606 GN=PHB2 PE=1 SV=2	0	117.329	77	22	112	22	3637.2	3615.1	3568.1	3673.2	3640.4	3593.5
High	Q7L1Q6	BZW1	Basic leucine zipper and W2 domain-containing protein 1 OS=Homo sapiens OX=9606 GN=BZW1 PE=1 SV=1	0	117.263	51	20	58	17	1599.4	1570.8	1582.3	1617.9	1611.7	1602.1
High	O75691	UTP20	Small subunit processome component 20 homolog OS=Homo sapiens OX=9606 GN=UTP20 PE=1 SV=3	0	117.197	13	32	41	32	911.7	951.7	938.6	892.5	950.3	957.2
High	Q96DI7	SNRNP40	U5 small nuclear ribonucleoprotein 40 kDa protein OS=Homo sapiens OX=9606 GN=SNRNP40 PE=1 SV=1	0	117.105	74	18	41	18	1521	1486.5	1650	1496.4	1578.9	1631.2
High	Q00796	SORD	Sorbitol dehydrogenase OS=Homo sapiens OX=9606 GN=SORD PE=1 SV=4	0	116.681	55	15	44	15	1522.2	1489.8	1592.4	1561.6	1463.3	1510.9
High	Q5QNW6	HIST2H2BF	Histone H2B type 2-F OS=Homo sapiens OX=9606 GN=HIST2H2BF PE=1 SV=3	0	116.671	67	12	373	2	19599.2	19783.7	19561.9	19422	19760.1	19542.2
High	Q8TC12	RDH11	Retinol dehydrogenase 11 OS=Homo sapiens OX=9606 GN=RDH11 PE=1 SV=2	0	116.574	46	13	73	13	3023.7	2992.9	2982.6	3032	3035.6	2902.2
High	P27695	APEX1	DNA-(apurinic or apyrimidinic site) lyase OS=Homo sapiens OX=9606 GN=APEX1 PE=1 SV=2	0	116.53	60	13	54	13	2041.6	1976.5	2014.1	2070.1	2053.2	2053
High	Q14103	HNRNPD	Heterogeneous nuclear ribonucleoprotein D0 OS=Homo sapiens OX=9606 GN=HNRNPD PE=1 SV=1	0	116.527	35	14	90	12	4661.9	4556.9	4601.3	4524.9	4530.1	4449
High	Q01780	EXOSC10	Exosome component 10 OS=Homo sapiens OX=9606 GN=EXOSC10 PE=1 SV=2	0	116.353	38	29	45	29	1705.5	1662.2	1656.3	1640.2	1691.6	1695.6
High	P48444	ARCN1	Coatomer subunit delta OS=Homo sapiens OX=9606 GN=ARCN1 PE=1 SV=1	0	116.334	46	22	67	22	3468.8	3392.5	3479.8	3390.9	3451	3416.5
High	O60271	SPAG9	C-Jun-amino-terminal kinase-interacting protein 4 OS=Homo sapiens OX=9606 GN=SPAG9 PE=1 SV=4	0	116.255	23	27	38	27	1238.9	1231	1235.8	1225.6	1256	1265.7
High	O95747	OXSR1	Serine/threonine-protein kinase OSR1 OS=Homo sapiens OX=9606 GN=OXSR1 PE=1 SV=1	0	116.217	43	17	37	13	1634.2	1644	1600.4	1711	1651.1	1626
High	P09104	ENO2	Gamma-enolase OS=Homo sapiens OX=9606 GN=ENO2 PE=1 SV=3	0	116.103	51	13	110	8	510.8	488.1	500.2	528.4	523.3	548.2
High	Q6L8Q7	PDE12	2',5'-phosphodiesterase 12 OS=Homo sapiens OX=9606 GN=PDE12 PE=1 SV=2	0	116.102	39	17	34	17	1447.9	1450.9	1473.1	1421.9	1488.4	1471.7
High	Q99666	RGPD5; RGPD6	RANBP2-like and GRIP domain-containing protein 5/6 OS=Homo sapiens OX=9606 GN=RGPD5 PE=1 SV=3	0	116.08	15	26	38	1	98.6	103.9	99.1	119	99.1	99.7
High	Q9BXT4	TDRD1	Tudor domain-containing protein 1 OS=Homo sapiens OX=9606 GN=TDRD1 PE=1 SV=2	0	115.929	25	28	41	28	1308.4	1279.6	1298.5	1283.4	1312.1	1294.4
High	Q9Y3B8	REXO2	Oligoribonuclease, mitochondrial OS=Homo sapiens OX=9606 GN=REXO2 PE=1 SV=3	0	115.858	65	13	54	13	3113.3	3174.9	3059.1	3111.5	3139	3139.2
High	O14579	COPE	Coatomer subunit epsilon OS=Homo sapiens OX=9606 GN=COPE PE=1 SV=3	0	115.598	68	14	38	14	1271.6	1298.4	1233.2	1306.4	1258.4	1292.7
High	P18858	LIG1	DNA ligase 1 OS=Homo sapiens OX=9606 GN=LIG1 PE=1 SV=1	0	115.558	31	25	39	25	1285.2	1281	1276.1	1324.9	1316.3	1281.6
High	Q8TEQ6	GEMIN5	Gem-associated protein 5 OS=Homo sapiens OX=9606 GN=GEMIN5 PE=1 SV=3	0	115.476	23	27	36	27	1340.4	1385.3	1372	1362.6	1404.4	1374.2
High	P26358	DNMT1	DNA (cytosine-5)-methyltransferase 1 OS=Homo sapiens OX=9606 GN=DNMT1 PE=1 SV=2	0	115.326	23	32	40	32	1170.3	1199	1172.2	1164	1192.6	1192.1
High	Q16181	SEPTIN7	Septin-7 OS=Homo sapiens OX=9606 GN=SEPT7 PE=1 SV=2	0	115.187	47	18	62	17	3569.3	3499.2	3480.9	3503.3	3554.6	3542.8
High	P30041	PRDX6	Peroxiredoxin-6 OS=Homo sapiens OX=9606 GN=PRDX6 PE=1 SV=3	0	115.157	64	15	86	15	4642.9	4643	4695.4	4731.1	4673.7	4764.2
High	Q9NQR4	NIT2	Omega-amidase NIT2 OS=Homo sapiens OX=9606 GN=NIT2 PE=1 SV=1	0	115.135	76	18	40	18	1890.1	1914.6	1881.4	1968.9	1970.6	1925.6
High	Q9UBC2	EPS15L1	Epidermal growth factor receptor substrate 15-like 1 OS=Homo sapiens OX=9606 GN=EPS15L1 PE=1 SV=1	0	114.927	34	21	32	21	968.9	991	918.4	934.6	975.1	975.6
High	P61201	COPS2	COP9 signalosome complex subunit 2 OS=Homo sapiens OX=9606 GN=COPS2 PE=1 SV=1	0	114.732	51	18	47	18	1796.1	1736.1	1763.7	1849.4	1810.7	1758.2
High	P62136	PPP1CA	Serine/threonine-protein phosphatase PP1-alpha catalytic subunit OS=Homo sapiens OX=9606 GN=PPP1CA PE=1 SV=1	0	114.708	56	14	68	3	2384.2	2299.2	2416.5	2383.6	2298.9	2360.7
High	Q92896	GLG1	Golgi apparatus protein 1 OS=Homo sapiens OX=9606 GN=GLG1 PE=1 SV=2	0	114.467	28	29	35	29	1491	1513.4	1507.3	1428.9	1514.4	1543.1
High	Q16778	HIST2H2BE	Histone H2B type 2-E OS=Homo sapiens OX=9606 GN=HIST2H2BE PE=1 SV=3	0	114.423	67	11	332	0	868.6	860.6	864	867.1	859.7	807.5
High	Q15717	ELAVL1	ELAV-like protein 1 OS=Homo sapiens OX=9606 GN=ELAVL1 PE=1 SV=2	0	114.349	55	14	64	13	2113.7	2142.5	2123.1	2148.6	2089.3	2127.5
High	Q7Z3U7	MON2	Protein MON2 homolog OS=Homo sapiens OX=9606 GN=MON2 PE=1 SV=3	0	114.328	18	27	38	27	1144.4	1124.4	1167.5	1222.1	1107.1	1159.2
High	P30044	PRDX5	Peroxiredoxin-5, mitochondrial OS=Homo sapiens OX=9606 GN=PRDX5 PE=1 SV=4	0	114.328	56	9	79	9	5554.9	5620.7	5705	5721.9	5584.3	5603.9
High	P51149	RAB7A	Ras-related protein Rab-7a OS=Homo sapiens OX=9606 GN=RAB7A PE=1 SV=1	0	114.047	76	14	49	14	2960.4	2899.6	2955.2	2895.2	2901.3	2814.2
High	Q15075	EEA1	Early endosome antigen 1 OS=Homo sapiens OX=9606 GN=EEA1 PE=1 SV=2	0	113.974	22	28	38	28	1184.4	1195.9	1146.4	1149.7	1202.7	1210.6
High	P36873	PPP1CC	Serine/threonine-protein phosphatase PP1-gamma catalytic subunit OS=Homo sapiens OX=9606 GN=PPP1CC PE=1 SV=1	0	113.955	57	14	70	3	170	195.1	183.5	188.6	171.1	174.8
High	Q9Y383	LUC7L2	Putative RNA-binding protein Luc7-like 2 OS=Homo sapiens OX=9606 GN=LUC7L2 PE=1 SV=2	0	113.94	48	16	67	11	3785	3743.6	3644.4	3621.7	3616.2	3498.7
High	P02545	LMNA	Prelamin-A/C OS=Homo sapiens OX=9606 GN=LMNA PE=1 SV=1	0	113.907	43	26	47	25	1520.4	1600.9	1528	1495.6	1535.1	1530.8
High	Q8TBC4	UBA3	NEDD8-activating enzyme E1 catalytic subunit OS=Homo sapiens OX=9606 GN=UBA3 PE=1 SV=2	0	113.843	61	22	49	22	1412.5	1390.2	1387.3	1368.7	1378.3	1411.1
High	Q9UKN8	GTF3C4	General transcription factor 3C polypeptide 4 OS=Homo sapiens OX=9606 GN=GTF3C4 PE=1 SV=2	0	113.775	30	21	35	21	1200.7	1204.3	1164.1	1244.7	1209.5	1185.2
High	P49006	MARCKSL1	MARCKS-related protein OS=Homo sapiens OX=9606 GN=MARCKSL1 PE=1 SV=2	0	113.7	82	8	67	7	2682.7	2726.7	2651.5	2636.3	2708.7	2659.6
High	P36776	LONP1	Lon protease homolog, mitochondrial OS=Homo sapiens OX=9606 GN=LONP1 PE=1 SV=2	0	113.699	24	17	36	17	2121.8	2048.3	2031.3	2050.5	2052	2028.3
High	Q9Y266	NUDC	Nuclear migration protein nudC OS=Homo sapiens OX=9606 GN=NUDC PE=1 SV=1	0	113.642	56	17	54	17	3484	3420.9	3350.1	3393.4	3474.7	3362.9
High	Q8TCS8	PNPT1	Polyribonucleotide nucleotidyltransferase 1, mitochondrial OS=Homo sapiens OX=9606 GN=PNPT1 PE=1 SV=2	0	113.521	40	26	38	26	1838.8	1887.1	1868.7	1828.6	1848.8	1875
High	P52948	NUP98	Nuclear pore complex protein Nup98-Nup96 OS=Homo sapiens OX=9606 GN=NUP98 PE=1 SV=4	0	113.464	18	30	44	30	1436.5	1365.4	1372.9	1444.2	1408.6	1424.5
High	P17480	UBTF	Nucleolar transcription factor 1 OS=Homo sapiens OX=9606 GN=UBTF PE=1 SV=1	0	113.369	34	25	56	25	2481.9	2478.2	2713.5	2531.6	2495.2	2654.2
High	Q9P2D3	HEATR5B	HEAT repeat-containing protein 5B OS=Homo sapiens OX=9606 GN=HEATR5B PE=1 SV=2	0	113.246	16	23	30	23	966.5	960	998.5	991.2	961.2	979
High	Q13564	NAE1	NEDD8-activating enzyme E1 regulatory subunit OS=Homo sapiens OX=9606 GN=NAE1 PE=1 SV=1	0	113.133	47	17	37	17	1343.2	1344.8	1318.2	1325.5	1352.6	1328
High	Q9Y4G6	TLN2	Talin-2 OS=Homo sapiens OX=9606 GN=TLN2 PE=1 SV=4	0	112.998	10	24	52	11	520.4	530.9	526.7	500.3	506.5	517.9
High	Q9NYF8	BCLAF1	Bcl-2-associated transcription factor 1 OS=Homo sapiens OX=9606 GN=BCLAF1 PE=1 SV=2	0	112.835	28	23	70	22	2536.6	2548.2	2551.3	2489.2	2496.3	2444.8
High	Q6XQN6	NAPRT	Nicotinate phosphoribosyltransferase OS=Homo sapiens OX=9606 GN=NAPRT PE=1 SV=2	0	112.683	51	18	38	18	1306.7	1283.1	1256.3	1284.4	1275.4	1265.6
High	Q5SSJ5	HP1BP3	Heterochromatin protein 1-binding protein 3 OS=Homo sapiens OX=9606 GN=HP1BP3 PE=1 SV=1	0	112.617	39	21	73	21	4302.4	4296.8	4322	4262.4	4254.2	4227.5
High	P10155	RO60	60 kDa SS-A/Ro ribonucleoprotein OS=Homo sapiens OX=9606 GN=RO60 PE=1 SV=2	0	112.353	43	20	37	20	1380.6	1398.3	1404.2	1412	1364	1367.7
High	Q9NTJ5	SACM1L	Phosphatidylinositide phosphatase SAC1 OS=Homo sapiens OX=9606 GN=SACM1L PE=1 SV=2	0	112.32	43	22	46	22	2330.1	2227.6	2306	2302.6	2257.7	2286
High	P61106	RAB14	Ras-related protein Rab-14 OS=Homo sapiens OX=9606 GN=RAB14 PE=1 SV=4	0	112.305	71	13	60	12	2555.4	2583.9	2531	2608.8	2598.3	2648.5
High	Q92785	DPF2	Zinc finger protein ubi-d4 OS=Homo sapiens OX=9606 GN=DPF2 PE=1 SV=2	0	112.292	59	16	33	15	1177.9	1231.9	1246.1	1187	1159	1192.3
High	Q06830	PRDX1	Peroxiredoxin-1 OS=Homo sapiens OX=9606 GN=PRDX1 PE=1 SV=1	0	112.267	73	13	103	10	6467.5	6585	6507.7	6417.8	6470.5	6376.5
High	Q04917	YWHAH	14-3-3 protein eta OS=Homo sapiens OX=9606 GN=YWHAH PE=1 SV=4	0	112.228	70	16	97	11	2036	2012.3	2016.6	2105.2	2105.1	2000.8
High	P43246	MSH2	DNA mismatch repair protein Msh2 OS=Homo sapiens OX=9606 GN=MSH2 PE=1 SV=1	0	112.045	29	23	39	23	1133.8	1105.4	1059.8	1134.3	1117	1122.3
High	Q8IWS0	PHF6	PHD finger protein 6 OS=Homo sapiens OX=9606 GN=PHF6 PE=1 SV=1	0	111.693	38	11	33	11	1103.1	1107.3	1061.4	1111.5	1102.4	1078.5
High	Q3LXA3	TKFC	Triokinase/FMN cyclase OS=Homo sapiens OX=9606 GN=TKFC PE=1 SV=2	0	111.678	42	17	32	17	914.9	952.1	913.4	949.5	939	954.1
High	P08758	ANXA5	Annexin A5 OS=Homo sapiens OX=9606 GN=ANXA5 PE=1 SV=2	0	111.556	64	18	51	18	2428.5	2430.1	2463.5	2524.9	2386.7	2421
High	P08133	ANXA6	Annexin A6 OS=Homo sapiens OX=9606 GN=ANXA6 PE=1 SV=3	0	111.369	48	29	51	29	1702.8	1788.2	1730.4	1718.4	1781.2	1691.3
High	Q14258	TRIM25	E3 ubiquitin/ISG15 ligase TRIM25 OS=Homo sapiens OX=9606 GN=TRIM25 PE=1 SV=2	0	111.347	37	19	40	19	1719.8	1765.9	1724.8	1748.9	1739.6	1675.3
High	P14410	SI	Sucrase-isomaltase, intestinal OS=Homo sapiens OX=9606 GN=SI PE=1 SV=6	0	111.276	18	26	37	26	1564.5	1538.1	1501.8	1487.9	1534.8	1518.5
High	P13861	PRKAR2A	cAMP-dependent protein kinase type II-alpha regulatory subunit OS=Homo sapiens OX=9606 GN=PRKAR2A PE=1 SV=2	0	111.236	59	19	46	18	2084	2057.1	2109.1	2085.2	2156.8	2156.4
High	P20073	ANXA7	Annexin A7 OS=Homo sapiens OX=9606 GN=ANXA7 PE=1 SV=3	0	111.115	40	19	84	19	2369	2354.7	2315.8	2307.6	2359.9	2306.1
High	Q6IN85	PPP4R3A	Serine/threonine-protein phosphatase 4 regulatory subunit 3A OS=Homo sapiens OX=9606 GN=PPP4R3A PE=1 SV=1	0	111.079	31	21	42	14	1373.8	1350.2	1340.7	1382.1	1358.1	1369.8
High	O96008	TOMM40	Mitochondrial import receptor subunit TOM40 homolog OS=Homo sapiens OX=9606 GN=TOMM40 PE=1 SV=1	0	111.049	38	9	42	9	1677.1	1712	1600.4	1605.7	1616.5	1560
High	Q92667	AKAP1	A-kinase anchor protein 1, mitochondrial OS=Homo sapiens OX=9606 GN=AKAP1 PE=1 SV=1	0	110.997	28	21	38	21	1645.1	1680.2	1607.3	1614.5	1668	1628.4
High	Q9ULU4	ZMYND8	Protein kinase C-binding protein 1 OS=Homo sapiens OX=9606 GN=ZMYND8 PE=1 SV=2	0	110.946	25	24	37	24	1060.4	1046.7	1046.8	1039.1	1041.1	1044.4
High	P28066	PSMA5	Proteasome subunit alpha type-5 OS=Homo sapiens OX=9606 GN=PSMA5 PE=1 SV=3	0	110.88	54	9	41	9	1811.7	1871.5	1910.6	1918.5	1894.8	1924.4
High	Q9P0M6	H2AFY2	Core histone macro-H2A.2 OS=Homo sapiens OX=9606 GN=H2AFY2 PE=1 SV=3	0	110.593	57	17	52	15	2121.8	2149.2	2051.5	2143.7	2124.6	2069
High	O75122	CLASP2	CLIP-associating protein 2 OS=Homo sapiens OX=9606 GN=CLASP2 PE=1 SV=3	0	110.574	23	23	31	18	370.7	385.4	378.1	392	374.2	386.2
High	P09429	HMGB1	High mobility group protein B1 OS=Homo sapiens OX=9606 GN=HMGB1 PE=1 SV=3	0	110.378	53	13	81	9	4068.8	4046.8	4695.4	3971.5	3952.1	4338.3
High	Q969G3	SMARCE1	SWI/SNF-related matrix-associated actin-dependent regulator of chromatin subfamily E member 1 OS=Homo sapiens OX=9606 GN=SMARCE1 PE=1 SV=2	0	110.302	53	19	44	18	1333.1	1406.9	1329.7	1323.2	1326.1	1375.4
High	Q3KQV9	UAP1L1	UDP-N-acetylhexosamine pyrophosphorylase-like protein 1 OS=Homo sapiens OX=9606 GN=UAP1L1 PE=1 SV=2	0	110.288	47	18	34	16	1111.8	1178.2	1145.7	1190.5	1166.3	1207.1
High	Q96A33	CCDC47	Coiled-coil domain-containing protein 47 OS=Homo sapiens OX=9606 GN=CCDC47 PE=1 SV=1	0	110.218	42	16	32	16	1517.3	1586.5	1542.7	1547.1	1538.8	1575.5
High	P61247	RPS3A	40S ribosomal protein S3a OS=Homo sapiens OX=9606 GN=RPS3A PE=1 SV=2	0	110.156	65	18	123	18	5882.4	5936.9	5896.8	5755.4	5815.3	5858.1
High	Q8WWM7	ATXN2L	Ataxin-2-like protein OS=Homo sapiens OX=9606 GN=ATXN2L PE=1 SV=2	0	110.08	31	24	47	23	1265.3	1257.1	1222.6	1258.3	1252.4	1271.8
High	P37837	TALDO1	Transaldolase OS=Homo sapiens OX=9606 GN=TALDO1 PE=1 SV=2	0	110.07	45	16	82	16	6013.1	6047.4	5979.5	5990.2	5969.6	5801.6
High	O95793	STAU1	Double-stranded RNA-binding protein Staufen homolog 1 OS=Homo sapiens OX=9606 GN=STAU1 PE=1 SV=2	0	109.899	39	20	37	19	1113	1142.9	1104	1137.2	1133.6	1126.8
High	Q13423	NNT	NAD(P) transhydrogenase, mitochondrial OS=Homo sapiens OX=9606 GN=NNT PE=1 SV=3	0	109.838	21	21	39	21	1283.1	1277.1	1268.8	1276.4	1346.7	1298
High	Q07021	C1QBP	Complement component 1 Q subcomponent-binding protein, mitochondrial OS=Homo sapiens OX=9606 GN=C1QBP PE=1 SV=1	0	109.8	40	6	49	6	2390.1	2364.2	2334.7	2405.6	2415.5	2436.5
High	P51858	HDGF	Hepatoma-derived growth factor OS=Homo sapiens OX=9606 GN=HDGF PE=1 SV=1	0	109.723	73	17	71	16	4103.5	4090.2	3960	4014.3	4111.6	3978.9
High	P62873	GNB1	Guanine nucleotide-binding protein G(I)/G(S)/G(T) subunit beta-1 OS=Homo sapiens OX=9606 GN=GNB1 PE=1 SV=3	0	109.72	56	12	53	6	2724.5	2676.9	2586.5	2618.1	2631.9	2618.3
High	O75976	CPD	Carboxypeptidase D OS=Homo sapiens OX=9606 GN=CPD PE=1 SV=2	0	109.63	25	28	43	28	2096.9	2072.2	2064.8	2103.5	2082.8	2024.4
High	Q5JRX3	PITRM1	Presequence protease, mitochondrial OS=Homo sapiens OX=9606 GN=PITRM1 PE=1 SV=3	0	109.616	33	29	43	29	1823.8	1776.2	1763.3	1785.3	1873.6	1856.4
High	P55196	AFDN	Afadin OS=Homo sapiens OX=9606 GN=AFDN PE=1 SV=3	0	109.497	21	29	40	29	1266.5	1290.2	1239.3	1269.1	1265.9	1262.6
High	Q8N257	HIST3H2BB	Histone H2B type 3-B OS=Homo sapiens OX=9606 GN=HIST3H2BB PE=1 SV=3	0	109.466	62	10	279	2	298.3	308.9	335.6	302.9	308.7	329.7
High	P16989	YBX3	Y-box-binding protein 3 OS=Homo sapiens OX=9606 GN=YBX3 PE=1 SV=4	0	109.413	44	9	95	6	1163.7	1224.3	1090.3	1165.7	1174	1118.8
High	Q13347	EIF3I	Eukaryotic translation initiation factor 3 subunit I OS=Homo sapiens OX=9606 GN=EIF3I PE=1 SV=1	0	109.275	66	16	47	16	1763.4	1810.8	1830.8	1790.2	1818.8	1815.2
High	P42285	MTREX	Exosome RNA helicase MTR4 OS=Homo sapiens OX=9606 GN=MTREX PE=1 SV=3	0	108.818	29	26	48	26	1581.8	1578.3	1495.1	1576.3	1588.7	1543.4
High	O43747	AP1G1	AP-1 complex subunit gamma-1 OS=Homo sapiens OX=9606 GN=AP1G1 PE=1 SV=5	0	108.721	32	22	49	22	1778.9	1824.6	1814.1	1824.4	1755.9	1761.4
High	O76031	CLPX	ATP-dependent Clp protease ATP-binding subunit clpX-like, mitochondrial OS=Homo sapiens OX=9606 GN=CLPX PE=1 SV=2	0	108.698	47	25	44	25	1761.7	1772.5	1690.5	1721.1	1721	1693.8
High	Q96T23	RSF1	Remodeling and spacing factor 1 OS=Homo sapiens OX=9606 GN=RSF1 PE=1 SV=2	0	108.593	20	22	29	22	1005.8	1060.1	966.6	1041	998.2	1033.3
High	P36542	ATP5F1C	ATP synthase subunit gamma, mitochondrial OS=Homo sapiens OX=9606 GN=ATP5F1C PE=1 SV=1	0	108.274	48	12	84	12	5638	5718.2	5661.2	5715.4	5613.5	5618
High	Q10713	PMPCA	Mitochondrial-processing peptidase subunit alpha OS=Homo sapiens OX=9606 GN=PMPCA PE=1 SV=2	0	108.117	46	21	52	21	2116.2	2133	2082.5	2066.1	2181.6	2100.4
High	Q9UNM6	PSMD13	26S proteasome non-ATPase regulatory subunit 13 OS=Homo sapiens OX=9606 GN=PSMD13 PE=1 SV=2	0	107.937	60	19	52	19	3166.9	3208.4	3097.7	3178.2	3126	3163.2
High	Q96N67	DOCK7	Dedicator of cytokinesis protein 7 OS=Homo sapiens OX=9606 GN=DOCK7 PE=1 SV=4	0	107.937	16	28	42	28	1348.7	1308.3	1328.1	1350.7	1381	1348
High	Q93084	ATP2A3	Sarcoplasmic/endoplasmic reticulum calcium ATPase 3 OS=Homo sapiens OX=9606 GN=ATP2A3 PE=1 SV=2	0	107.888	13	13	53	5	217.3	201.2	210.8	186.3	203.2	211.1
High	O76021	RSL1D1	Ribosomal L1 domain-containing protein 1 OS=Homo sapiens OX=9606 GN=RSL1D1 PE=1 SV=3	0	107.869	42	22	71	22	3371.2	3355.7	3285.6	3280.3	3374.4	3221.8
High	Q16836	HADH	Hydroxyacyl-coenzyme A dehydrogenase, mitochondrial OS=Homo sapiens OX=9606 GN=HADH PE=1 SV=3	0	107.828	72	15	49	15	2504.7	2540	2527	2587.3	2458.4	2567.9
High	P15880	RPS2	40S ribosomal protein S2 OS=Homo sapiens OX=9606 GN=RPS2 PE=1 SV=2	0	107.773	48	13	98	13	6018.5	5957.7	5907.9	6023.5	5928.2	5685.2
High	Q8IWX8	CHERP	Calcium homeostasis endoplasmic reticulum protein OS=Homo sapiens OX=9606 GN=CHERP PE=1 SV=3	0	107.735	30	21	42	21	1884.4	1847.9	1887.2	1858.7	1828.7	1846.1
High	O95163	ELP1	Elongator complex protein 1 OS=Homo sapiens OX=9606 GN=ELP1 PE=1 SV=3	0	107.513	24	23	38	23	1184.6	1163.9	1158.8	1176.6	1128.8	1206.1
High	Q15293	RCN1	Reticulocalbin-1 OS=Homo sapiens OX=9606 GN=RCN1 PE=1 SV=1	0	107.436	52	13	47	13	2213.6	2261.6	2208.3	2182.1	2137.7	2148.9
High	Q9Y485	DMXL1	DmX-like protein 1 OS=Homo sapiens OX=9606 GN=DMXL1 PE=1 SV=3	0	107.247	10	28	37	28	1008.4	1006.5	1068.1	984.9	1061.9	1025.7
High	Q92609	TBC1D5	TBC1 domain family member 5 OS=Homo sapiens OX=9606 GN=TBC1D5 PE=1 SV=1	0	107.179	36	21	31	21	713.2	707.3	688.6	678.2	690.1	731
High	P12236	SLC25A6	ADP/ATP translocase 3 OS=Homo sapiens OX=9606 GN=SLC25A6 PE=1 SV=4	0	107.081	66	20	114	5	5371.3	5270.5	5397.9	5442.2	5288.2	5346
High	Q9H307	PNN	Pinin OS=Homo sapiens OX=9606 GN=PNN PE=1 SV=5	0	107.048	31	20	38	20	1579.5	1551.4	1542.4	1578.1	1550.7	1562.1
High	P42345	MTOR	Serine/threonine-protein kinase mTOR OS=Homo sapiens OX=9606 GN=MTOR PE=1 SV=1	0	107.046	11	24	27	24	683.6	679.2	707.4	725.1	704	692.7
High	Q71DI3	HIST2H3A; HIST2H3C; HIST2H3D	Histone H3.2 OS=Homo sapiens OX=9606 GN=HIST2H3A PE=1 SV=3	0	106.957	44	5	103	1	1260.5	1290.7	1348	1612	1129	1247.6
High	O94760	DDAH1	N(G),N(G)-dimethylarginine dimethylaminohydrolase 1 OS=Homo sapiens OX=9606 GN=DDAH1 PE=1 SV=3	0	106.827	65	15	38	14	1388	1397.2	1385.1	1469.4	1451.6	1472.3
High	P05387	RPLP2	60S acidic ribosomal protein P2 OS=Homo sapiens OX=9606 GN=RPLP2 PE=1 SV=1	0	106.419	77	6	62	6	3408.6	3486.8	3387.4	3506	3420.2	3435.9
High	Q96G03	PGM2	Phosphoglucomutase-2 OS=Homo sapiens OX=9606 GN=PGM2 PE=1 SV=4	0	106.384	44	22	44	22	2240.1	2225.1	2210.1	2239	2203.7	2203.7
High	Q9UNX4	WDR3	WD repeat-containing protein 3 OS=Homo sapiens OX=9606 GN=WDR3 PE=1 SV=1	0	106.347	31	22	32	22	982.1	987	1001.7	975.9	925.6	985.9
High	O95336	PGLS	6-phosphogluconolactonase OS=Homo sapiens OX=9606 GN=PGLS PE=1 SV=2	0	106.162	62	12	39	12	1658.2	1580.6	1601	1621.6	1666	1609.1
High	P63096	GNAI1	Guanine nucleotide-binding protein G(i) subunit alpha-1 OS=Homo sapiens OX=9606 GN=GNAI1 PE=1 SV=2	0	106.142	66	18	55	9	2677.6	2788.7	2758.2	2725.5	2681.6	2713.8
High	Q12874	SF3A3	Splicing factor 3A subunit 3 OS=Homo sapiens OX=9606 GN=SF3A3 PE=1 SV=1	0	106.082	43	18	34	18	1417.9	1475.4	1474.7	1479.4	1461.5	1475.4
High	P25786	PSMA1	Proteasome subunit alpha type-1 OS=Homo sapiens OX=9606 GN=PSMA1 PE=1 SV=1	0	105.997	72	16	63	16	2960.9	2933.8	2959.2	2936	2885.8	2881.2
High	Q99733	NAP1L4	Nucleosome assembly protein 1-like 4 OS=Homo sapiens OX=9606 GN=NAP1L4 PE=1 SV=1	0	105.929	48	15	51	13	2540.6	2489.1	2440.3	2569	2371.3	2429.9
High	Q96E39	RBMXL1	RNA binding motif protein, X-linked-like-1 OS=Homo sapiens OX=9606 GN=RBMXL1 PE=1 SV=1	0	105.911	47	22	134	3	152.1	152.4	145.2	155.4	155	152.1
High	O15042	U2SURP	U2 snRNP-associated SURP motif-containing protein OS=Homo sapiens OX=9606 GN=U2SURP PE=1 SV=2	0	105.738	28	22	41	22	1613.9	1603.3	1674.6	1623.6	1638.2	1665.5
High	Q9UGP8	SEC63	Translocation protein SEC63 homolog OS=Homo sapiens OX=9606 GN=SEC63 PE=1 SV=2	0	105.683	35	20	28	20	1182.4	1199.3	1199.9	1176.2	1228.2	1216
High	O94905	ERLIN2	Erlin-2 OS=Homo sapiens OX=9606 GN=ERLIN2 PE=1 SV=1	0	105.435	51	14	37	11	1889.3	1912.4	1864.1	1872.6	1862.8	1806.8
High	Q13185	CBX3	Chromobox protein homolog 3 OS=Homo sapiens OX=9606 GN=CBX3 PE=1 SV=4	0	105.4	62	10	61	8	3062.2	3069.8	3135.8	3082.9	3021.9	3040.2
High	P23381	WARS	Tryptophan--tRNA ligase, cytoplasmic OS=Homo sapiens OX=9606 GN=WARS PE=1 SV=2	0	105.351	49	17	30	17	1064.6	1125.4	1058.8	1112.7	1060.9	1063.2
High	Q8WUM0	NUP133	Nuclear pore complex protein Nup133 OS=Homo sapiens OX=9606 GN=NUP133 PE=1 SV=2	0	105.266	30	24	28	24	808.7	804.5	788.1	795.1	794.5	795.5
High	P48147	PREP	Prolyl endopeptidase OS=Homo sapiens OX=9606 GN=PREP PE=1 SV=2	0	105.155	44	25	38	25	1162.5	1115.8	1048.7	1182.5	1159.5	1152.1
High	P62820	RAB1A	Ras-related protein Rab-1A OS=Homo sapiens OX=9606 GN=RAB1A PE=1 SV=3	0	105.122	74	13	106	4	4229.7	4272.6	4204	4332.6	4208.7	4204.5
High	P06493	CDK1	Cyclin-dependent kinase 1 OS=Homo sapiens OX=9606 GN=CDK1 PE=1 SV=3	0	105.086	64	16	51	14	2509.3	2466.2	2544.4	2524.4	2550.8	2485
High	P05141	SLC25A5	ADP/ATP translocase 2 OS=Homo sapiens OX=9606 GN=SLC25A5 PE=1 SV=7	0	105.007	50	17	108	5	1339.3	1331.1	1270.3	1293.8	1338.2	1272.6
High	P30419	NMT1	Glycylpeptide N-tetradecanoyltransferase 1 OS=Homo sapiens OX=9606 GN=NMT1 PE=1 SV=2	0	104.918	42	15	32	12	1477.4	1471.7	1471.1	1480.6	1499.7	1500.7
High	P11171	EPB41	Protein 4.1 OS=Homo sapiens OX=9606 GN=EPB41 PE=1 SV=4	0	104.812	37	22	32	21	1174.5	1233.4	1186.7	1205	1224.4	1205.1
High	P22033	MMUT	Methylmalonyl-CoA mutase, mitochondrial OS=Homo sapiens OX=9606 GN=MMUT PE=1 SV=4	0	104.777	27	16	27	16	1100.5	1139	1117	1092.7	1134.7	1133.8
High	Q8N1G4	LRRC47	Leucine-rich repeat-containing protein 47 OS=Homo sapiens OX=9606 GN=LRRC47 PE=1 SV=1	0	104.735	48	20	44	20	2249.3	2269.7	2216.7	2238.2	2214.4	2270.1
High	Q9UKX7	NUP50	Nuclear pore complex protein Nup50 OS=Homo sapiens OX=9606 GN=NUP50 PE=1 SV=2	0	104.716	54	22	41	22	1533.1	1576.2	1562.4	1554.4	1548.7	1648.1
High	P30048	PRDX3	Thioredoxin-dependent peroxide reductase, mitochondrial OS=Homo sapiens OX=9606 GN=PRDX3 PE=1 SV=3	0	104.646	43	9	67	9	4288.4	4358.2	4450.9	4201.8	4411.4	4429.5
High	P28070	PSMB4	Proteasome subunit beta type-4 OS=Homo sapiens OX=9606 GN=PSMB4 PE=1 SV=4	0	104.527	54	9	39	9	1211.8	1237.1	1192	1223.8	1250.5	1200.4
High	Q13616	CUL1	Cullin-1 OS=Homo sapiens OX=9606 GN=CUL1 PE=1 SV=2	0	104.006	34	23	34	23	1387.7	1449.2	1434.7	1465.1	1365.4	1454.1
High	Q53GQ0	HSD17B12	Very-long-chain 3-oxoacyl-CoA reductase OS=Homo sapiens OX=9606 GN=HSD17B12 PE=1 SV=2	0	103.829	52	12	48	12	1591	1615.5	1639.6	1705.5	1613.7	1615.6
High	Q9Y617	PSAT1	Phosphoserine aminotransferase OS=Homo sapiens OX=9606 GN=PSAT1 PE=1 SV=2	0	103.67	49	17	49	17	2987.8	2905.6	2946.8	2972.6	2977	2916.6
High	Q8TEX9	IPO4	Importin-4 OS=Homo sapiens OX=9606 GN=IPO4 PE=1 SV=2	0	103.629	28	22	34	22	1252.1	1269.3	1274.4	1304.9	1271.5	1283.3
High	O95602	POLR1A	DNA-directed RNA polymerase I subunit RPA1 OS=Homo sapiens OX=9606 GN=POLR1A PE=1 SV=2	0	103.467	19	27	32	26	934.4	969.7	915.6	944.8	954.3	983.9
High	Q5VTR2	RNF20	E3 ubiquitin-protein ligase BRE1A OS=Homo sapiens OX=9606 GN=RNF20 PE=1 SV=2	0	103.296	35	25	31	23	824.4	890.4	878.7	840.1	874.3	867.2
High	P34896	SHMT1	Serine hydroxymethyltransferase, cytosolic OS=Homo sapiens OX=9606 GN=SHMT1 PE=1 SV=1	0	103.269	37	16	40	14	1173.4	1141.3	1155.3	1153.2	1154	1192.3
High	O95232	LUC7L3	Luc7-like protein 3 OS=Homo sapiens OX=9606 GN=LUC7L3 PE=1 SV=2	0	103.216	36	15	37	15	2441.5	2412.3	2402.6	2456.3	2332.7	2361.9
High	Q8WVV9	HNRNPLL	Heterogeneous nuclear ribonucleoprotein L-like OS=Homo sapiens OX=9606 GN=HNRNPLL PE=1 SV=1	0	103.118	48	18	37	17	1117	1083.5	1066.8	1152	1110.4	1113.7
High	O60216	RAD21	Double-strand-break repair protein rad21 homolog OS=Homo sapiens OX=9606 GN=RAD21 PE=1 SV=2	0	103.106	51	21	28	21	1152.5	1128.3	1124	1114.7	1112.2	1109.1
High	P12830	CDH1	Cadherin-1 OS=Homo sapiens OX=9606 GN=CDH1 PE=1 SV=3	0	103.052	30	18	37	18	1339.8	1331.3	1333.3	1348.5	1342.6	1302.9
High	P41240	CSK	Tyrosine-protein kinase CSK OS=Homo sapiens OX=9606 GN=CSK PE=1 SV=1	0	102.958	44	17	36	16	1805.2	1844.3	1821.5	1848.3	1836.5	1832.3
High	P09467	FBP1	Fructose-1,6-bisphosphatase 1 OS=Homo sapiens OX=9606 GN=FBP1 PE=1 SV=5	0	102.926	56	15	43	13	1715.8	1716	1697.2	1726.3	1677.3	1710.9
High	Q9BS26	ERP44	Endoplasmic reticulum resident protein 44 OS=Homo sapiens OX=9606 GN=ERP44 PE=1 SV=1	0	102.811	53	14	31	14	1314.5	1298.4	1262.8	1289.7	1323.5	1260.3
High	P49257	LMAN1	Protein ERGIC-53 OS=Homo sapiens OX=9606 GN=LMAN1 PE=1 SV=2	0	102.693	43	16	44	15	1278.7	1296.6	1258.4	1279.7	1285.1	1290.5
High	Q96JB2	COG3	Conserved oligomeric Golgi complex subunit 3 OS=Homo sapiens OX=9606 GN=COG3 PE=1 SV=3	0	102.626	39	25	34	25	964	990.3	975.2	1001.3	990	1018.9
High	Q99436	PSMB7	Proteasome subunit beta type-7 OS=Homo sapiens OX=9606 GN=PSMB7 PE=1 SV=1	0	102.339	51	10	43	10	1783.2	1726.9	1787.3	1856.5	1715.3	1762.9
High	P47756	CAPZB	F-actin-capping protein subunit beta OS=Homo sapiens OX=9606 GN=CAPZB PE=1 SV=4	0	102.307	56	14	60	14	2098.1	2136.1	2084.3	2144.4	2057.9	2108.7
High	O75400	PRPF40A	Pre-mRNA-processing factor 40 homolog A OS=Homo sapiens OX=9606 GN=PRPF40A PE=1 SV=2	0	102.296	19	19	36	17	1936.3	1877	1856.3	1873.9	1860.5	1832.8
High	P40222	TXLNA	Alpha-taxilin OS=Homo sapiens OX=9606 GN=TXLNA PE=1 SV=3	0	102.206	39	16	33	16	950.8	977.3	901.8	918.5	977.3	915.8
High	P20618	PSMB1	Proteasome subunit beta type-1 OS=Homo sapiens OX=9606 GN=PSMB1 PE=1 SV=2	0	102.098	69	11	46	11	1454.6	1455.2	1480.7	1542.4	1415.3	1461.7
High	Q8WXI9	GATAD2B	Transcriptional repressor p66-beta OS=Homo sapiens OX=9606 GN=GATAD2B PE=1 SV=1	0	102.097	46	19	36	17	1422.2	1412.3	1379.6	1354.4	1423.2	1374.9
High	P23786	CPT2	Carnitine O-palmitoyltransferase 2, mitochondrial OS=Homo sapiens OX=9606 GN=CPT2 PE=1 SV=2	0	101.959	43	22	32	22	1407.1	1429.4	1368	1427.1	1419.6	1384.9
High	Q9H6S3	EPS8L2	Epidermal growth factor receptor kinase substrate 8-like protein 2 OS=Homo sapiens OX=9606 GN=EPS8L2 PE=1 SV=2	0	101.465	47	25	31	25	951.4	982.7	952.9	954.6	1006.6	1026.1
High	Q9BYD6	MRPL1	39S ribosomal protein L1, mitochondrial OS=Homo sapiens OX=9606 GN=MRPL1 PE=1 SV=2	0	101.396	39	10	27	10	969.6	1015.5	969.3	1015.8	995.4	991.3
High	P80303	NUCB2	Nucleobindin-2 OS=Homo sapiens OX=9606 GN=NUCB2 PE=1 SV=3	0	101.342	53	18	34	18	1567.7	1556.9	1510.4	1557.5	1593.5	1499.8
High	Q9UG63	ABCF2	ATP-binding cassette sub-family F member 2 OS=Homo sapiens OX=9606 GN=ABCF2 PE=1 SV=2	0	101.221	36	20	37	20	1704.7	1687.7	1680.4	1688.8	1797.1	1710.1
High	Q14195	DPYSL3	Dihydropyrimidinase-related protein 3 OS=Homo sapiens OX=9606 GN=DPYSL3 PE=1 SV=1	0	101.197	40	19	45	14	1055.6	1056.4	1042.4	1053	1079.5	1068.3
High	Q9NYL9	TMOD3	Tropomodulin-3 OS=Homo sapiens OX=9606 GN=TMOD3 PE=1 SV=1	0	101.166	56	15	27	14	964.1	1019.5	1009.8	1005.7	1020.4	1049.7
High	P35611	ADD1	Alpha-adducin OS=Homo sapiens OX=9606 GN=ADD1 PE=1 SV=2	0	101.039	34	18	33	17	1125.8	1170.7	1129.9	1190.4	1160.9	1153.5
High	O43252	PAPSS1	Bifunctional 3'-phosphoadenosine 5'-phosphosulfate synthase 1 OS=Homo sapiens OX=9606 GN=PAPSS1 PE=1 SV=2	0	100.728	34	17	38	15	1482.8	1492.5	1519.6	1539	1497.2	1601.7
High	Q6UXG2	KIAA1324	UPF0577 protein KIAA1324 OS=Homo sapiens OX=9606 GN=KIAA1324 PE=2 SV=2	0	100.581	26	22	36	22	1451	1454	1454.8	1436.5	1450	1450.2
High	P52788	SMS	Spermine synthase OS=Homo sapiens OX=9606 GN=SMS PE=1 SV=2	0	100.531	58	16	53	16	2931.1	2922.9	2909	2948.2	2937.6	2942.8
High	P00390	GSR	Glutathione reductase, mitochondrial OS=Homo sapiens OX=9606 GN=GSR PE=1 SV=2	0	100.53	44	14	38	14	1895.1	1863.1	1838.6	1832.9	1837.8	1806.8
High	Q96CS3	FAF2	FAS-associated factor 2 OS=Homo sapiens OX=9606 GN=FAF2 PE=1 SV=2	0	100.495	49	16	37	16	963.8	955.9	985.6	917.1	932	1019.8
High	Q9NP58	ABCB6	ATP-binding cassette sub-family B member 6, mitochondrial OS=Homo sapiens OX=9606 GN=ABCB6 PE=1 SV=1	0	100.474	33	18	33	18	511.4	527	548.5	519.4	515.7	570.9
High	O60664	PLIN3	Perilipin-3 OS=Homo sapiens OX=9606 GN=PLIN3 PE=1 SV=3	0	100.4	56	17	32	17	1315.5	1244.3	1231.5	1264.2	1325	1284.1
High	Q52LJ0	FAM98B	Protein FAM98B OS=Homo sapiens OX=9606 GN=FAM98B PE=1 SV=2	0	100.387	54	15	39	12	1267.1	1300.1	1272.5	1338.3	1250.7	1267.2
High	P23284	PPIB	Peptidyl-prolyl cis-trans isomerase B OS=Homo sapiens OX=9606 GN=PPIB PE=1 SV=2	0	100.233	52	12	139	11	7586.3	7477.1	7563.9	7540.7	7493.6	7386
High	Q9HA77	CARS2	Probable cysteine--tRNA ligase, mitochondrial OS=Homo sapiens OX=9606 GN=CARS2 PE=1 SV=1	0	100.168	39	18	49	18	1618.7	1634.2	1610	1578.6	1599.7	1629.9
High	Q9UKG1	APPL1	DCC-interacting protein 13-alpha OS=Homo sapiens OX=9606 GN=APPL1 PE=1 SV=1	0	100.158	39	19	28	19	1069.7	1109.2	1074.6	1123.5	1074.3	1101.1
High	O15439	ABCC4	Multidrug resistance-associated protein 4 OS=Homo sapiens OX=9606 GN=ABCC4 PE=1 SV=3	0	100.044	21	25	39	24	1068.1	1009.8	1008.1	1003.5	1080.5	1056.1
High	P51649	ALDH5A1	Succinate-semialdehyde dehydrogenase, mitochondrial OS=Homo sapiens OX=9606 GN=ALDH5A1 PE=1 SV=2	0	99.907	47	15	27	15	1194.2	1200.8	1223.1	1243	1238.8	1239.9
High	Q9Y2A7	NCKAP1	Nck-associated protein 1 OS=Homo sapiens OX=9606 GN=NCKAP1 PE=1 SV=1	0	99.894	25	22	33	22	1426.2	1461.3	1421.9	1461.4	1421.2	1468.7
High	P26583	HMGB2	High mobility group protein B2 OS=Homo sapiens OX=9606 GN=HMGB2 PE=1 SV=2	0	99.885	53	15	86	10	4397.6	4427	4480.1	4317.8	4303	4386.8
High	O75608	LYPLA1	Acyl-protein thioesterase 1 OS=Homo sapiens OX=9606 GN=LYPLA1 PE=1 SV=1	0	99.771	55	9	54	9	2087.4	2114.2	2147.1	2095.9	2139.1	2073.4
High	P57740	NUP107	Nuclear pore complex protein Nup107 OS=Homo sapiens OX=9606 GN=NUP107 PE=1 SV=1	0	99.525	29	20	30	20	1109.7	1101.2	1145.7	1171.3	1132.6	1151.5
High	P07099	EPHX1	Epoxide hydrolase 1 OS=Homo sapiens OX=9606 GN=EPHX1 PE=1 SV=1	0	99.443	53	18	39	18	1352.4	1340.3	1305.3	1355	1341	1369.4
High	P08708	RPS17	40S ribosomal protein S17 OS=Homo sapiens OX=9606 GN=RPS17 PE=1 SV=2	0	99.367	56	7	53	7	3121.3	3130.2	3142.5	3132.3	3101.7	3145.6
High	B5ME19	EIF3CL	Eukaryotic translation initiation factor 3 subunit C-like protein OS=Homo sapiens OX=9606 GN=EIF3CL PE=3 SV=1	0	99.362	31	29	51	29	2237.1	2213.5	2260.2	2180.5	2275.6	2242.8
High	P25789	PSMA4	Proteasome subunit alpha type-4 OS=Homo sapiens OX=9606 GN=PSMA4 PE=1 SV=1	0	99.349	66	12	51	12	2945.5	2954.9	2884.6	2897.1	2952.8	2911.6
High	P62424	RPL7A	60S ribosomal protein L7a OS=Homo sapiens OX=9606 GN=RPL7A PE=1 SV=2	0	99.158	52	13	70	13	4494.2	4326.5	4538.4	4396.6	4337.4	4316
High	P08621	SNRNP70	U1 small nuclear ribonucleoprotein 70 kDa OS=Homo sapiens OX=9606 GN=SNRNP70 PE=1 SV=2	0	98.886	45	16	63	16	3886.9	3818.9	3758	3767	3795.1	3727.4
High	Q9Y2B0	CNPY2	Protein canopy homolog 2 OS=Homo sapiens OX=9606 GN=CNPY2 PE=1 SV=1	0	98.776	66	11	47	11	1197.2	1196.9	1176.9	1216	1188.3	1208
High	Q9Y512	SAMM50	Sorting and assembly machinery component 50 homolog OS=Homo sapiens OX=9606 GN=SAMM50 PE=1 SV=3	0	98.758	48	19	32	19	1296.8	1293.4	1281.9	1277.9	1262.1	1283.8
High	P30040	ERP29	Endoplasmic reticulum resident protein 29 OS=Homo sapiens OX=9606 GN=ERP29 PE=1 SV=4	0	98.701	56	12	58	12	3545.5	3583.2	3535.1	3528.8	3545	3485
High	O60749	SNX2	Sorting nexin-2 OS=Homo sapiens OX=9606 GN=SNX2 PE=1 SV=2	0	98.683	37	18	49	16	2384.5	2404.1	2336.3	2348.3	2429.6	2376.8
High	Q9BWD1	ACAT2	Acetyl-CoA acetyltransferase, cytosolic OS=Homo sapiens OX=9606 GN=ACAT2 PE=1 SV=2	0	98.641	50	12	30	12	1091.9	1075.2	1098.2	1187.1	1064.4	1102.3
High	Q9NQC3	RTN4	Reticulon-4 OS=Homo sapiens OX=9606 GN=RTN4 PE=1 SV=2	0	98.579	16	10	42	10	1790.1	1761	1800.3	1850.7	1721.5	1775.4
High	O60884	DNAJA2	DnaJ homolog subfamily A member 2 OS=Homo sapiens OX=9606 GN=DNAJA2 PE=1 SV=1	0	98.556	48	13	37	13	1650.4	1678.4	1637.3	1650.2	1673.5	1628.8
High	P55036	PSMD4	26S proteasome non-ATPase regulatory subunit 4 OS=Homo sapiens OX=9606 GN=PSMD4 PE=1 SV=1	0	98.319	45	13	38	13	1096.4	1152.1	1103.3	1120.8	1079.1	1088
High	P67809	YBX1	Nuclease-sensitive element-binding protein 1 OS=Homo sapiens OX=9606 GN=YBX1 PE=1 SV=3	0	98.22	43	10	86	7	3768.8	3802.9	3731.5	3719	3870.6	3851.6
High	Q66K14	TBC1D9B	TBC1 domain family member 9B OS=Homo sapiens OX=9606 GN=TBC1D9B PE=1 SV=3	0	98.205	26	23	34	23	1037.8	1042.2	1039	1025.1	1027	1044.6
High	Q9Y285	FARSA	Phenylalanine--tRNA ligase alpha subunit OS=Homo sapiens OX=9606 GN=FARSA PE=1 SV=3	0	98.164	39	15	38	15	1130	1127.1	1191	1139.6	1125.3	1131.4
High	O43795	MYO1B	Unconventional myosin-Ib OS=Homo sapiens OX=9606 GN=MYO1B PE=1 SV=3	0	98.096	25	26	39	26	1570	1538.6	1543.1	1524.8	1533.7	1501.2
High	O75955	FLOT1	Flotillin-1 OS=Homo sapiens OX=9606 GN=FLOT1 PE=1 SV=3	0	98.066	44	16	28	16	1095.9	1064.3	1058.4	1045.3	1097.1	1124.6
High	Q15031	LARS2	Probable leucine--tRNA ligase, mitochondrial OS=Homo sapiens OX=9606 GN=LARS2 PE=1 SV=2	0	97.905	34	24	32	24	1276.3	1293.9	1298.3	1344.1	1299.9	1319.2
High	Q14978	NOLC1	Nucleolar and coiled-body phosphoprotein 1 OS=Homo sapiens OX=9606 GN=NOLC1 PE=1 SV=2	0	97.816	25	19	74	19	4196.7	4111.5	4295.6	4170.1	4114.7	4165.3
High	Q9H9B4	SFXN1	Sideroflexin-1 OS=Homo sapiens OX=9606 GN=SFXN1 PE=1 SV=4	0	97.804	54	12	42	10	1472.2	1511.2	1486.4	1503.6	1431.6	1552.3
High	O14974	PPP1R12A	Protein phosphatase 1 regulatory subunit 12A OS=Homo sapiens OX=9606 GN=PPP1R12A PE=1 SV=1	0	97.772	22	20	39	19	1263.2	1310.3	1226.7	1206.8	1265.3	1287.8
High	P62140	PPP1CB	Serine/threonine-protein phosphatase PP1-beta catalytic subunit OS=Homo sapiens OX=9606 GN=PPP1CB PE=1 SV=3	0	97.733	44	11	66	3	344.6	346.3	341.5	371.3	331.8	364.1
High	Q9H4A3	WNK1	Serine/threonine-protein kinase WNK1 OS=Homo sapiens OX=9606 GN=WNK1 PE=1 SV=2	0	97.643	12	24	43	19	1482.7	1498	1482.8	1451.2	1467	1451.5
High	P61019	RAB2A	Ras-related protein Rab-2A OS=Homo sapiens OX=9606 GN=RAB2A PE=1 SV=1	0	97.292	64	12	42	7	2647.3	2642.8	2629.9	2619.8	2559.6	2613.4
High	Q9Y224	RTRAF	RNA transcription, translation and transport factor protein OS=Homo sapiens OX=9606 GN=RTRAF PE=1 SV=1	0	97.207	70	16	42	16	3066.1	2902.3	3053.6	3123.4	2988	2987.9
High	Q14155	ARHGEF7	Rho guanine nucleotide exchange factor 7 OS=Homo sapiens OX=9606 GN=ARHGEF7 PE=1 SV=2	0	97.113	26	16	37	16	1621.8	1552.9	1608.3	1649.4	1599.4	1553.3
High	P61158	ACTR3	Actin-related protein 3 OS=Homo sapiens OX=9606 GN=ACTR3 PE=1 SV=3	0	96.883	48	15	55	13	1730.8	1787.2	1759.3	1711.4	1837.1	1770.5
High	Q9UI12	ATP6V1H	V-type proton ATPase subunit H OS=Homo sapiens OX=9606 GN=ATP6V1H PE=1 SV=1	0	96.796	44	16	33	16	1524.9	1521.5	1493.2	1497.7	1501.7	1462.5
High	O43865	AHCYL1	S-adenosylhomocysteine hydrolase-like protein 1 OS=Homo sapiens OX=9606 GN=AHCYL1 PE=1 SV=2	0	96.783	39	19	42	8	1820	1843.2	1828.1	1820.6	1825.9	1871.9
High	P52292	KPNA2	Importin subunit alpha-1 OS=Homo sapiens OX=9606 GN=KPNA2 PE=1 SV=1	0	96.378	44	14	30	14	984.2	960.9	917	931.1	900.5	917
High	P12235	SLC25A4	ADP/ATP translocase 1 OS=Homo sapiens OX=9606 GN=SLC25A4 PE=1 SV=4	0	96.15	59	16	96	4	525.6	474.8	503.8	530.3	539.6	514.5
High	Q9Y5X3	SNX5	Sorting nexin-5 OS=Homo sapiens OX=9606 GN=SNX5 PE=1 SV=1	0	96.045	46	17	42	16	2114.7	2166.4	2155	2126.9	2154.2	2108.4
High	P39656	DDOST	Dolichyl-diphosphooligosaccharide--protein glycosyltransferase 48 kDa subunit OS=Homo sapiens OX=9606 GN=DDOST PE=1 SV=4	0	96.028	36	15	59	15	1829.6	1823.5	1795.9	1831	1864.3	1885.6
High	O00629	KPNA4	Importin subunit alpha-3 OS=Homo sapiens OX=9606 GN=KPNA4 PE=1 SV=1	0	95.954	49	16	34	11	847.7	856	836.8	870.7	847.5	875
High	O43684	BUB3	Mitotic checkpoint protein BUB3 OS=Homo sapiens OX=9606 GN=BUB3 PE=1 SV=1	0	95.903	52	13	53	13	2200	2148.7	2136.2	2176.1	2132.8	2194.5
High	P17655	CAPN2	Calpain-2 catalytic subunit OS=Homo sapiens OX=9606 GN=CAPN2 PE=1 SV=6	0	95.856	36	18	39	18	794.3	784.6	806.4	842.6	742.1	838.9
High	Q9NS69	TOMM22	Mitochondrial import receptor subunit TOM22 homolog OS=Homo sapiens OX=9606 GN=TOMM22 PE=1 SV=3	0	95.853	63	6	27	6	1115.7	1067.6	1125	1222	1138.3	1150.3
High	P53041	PPP5C	Serine/threonine-protein phosphatase 5 OS=Homo sapiens OX=9606 GN=PPP5C PE=1 SV=1	0	95.83	38	16	42	16	1836.9	1788.3	1776.1	1763.5	1829.5	1826.4
High	Q02878	RPL6	60S ribosomal protein L6 OS=Homo sapiens OX=9606 GN=RPL6 PE=1 SV=3	0	95.746	42	13	77	13	5208.1	5038.7	5057.7	5084	4963.6	4747.5
High	Q9UNF0	PACSIN2	Protein kinase C and casein kinase substrate in neurons protein 2 OS=Homo sapiens OX=9606 GN=PACSIN2 PE=1 SV=2	0	95.706	36	15	43	14	3020.5	3039.2	3072	2967.8	3098.8	3031.7
High	Q5T9A4	ATAD3B	ATPase family AAA domain-containing protein 3B OS=Homo sapiens OX=9606 GN=ATAD3B PE=1 SV=1	0	95.686	43	24	66	7	731.8	753.1	706.2	730.7	711.9	695.2
High	P35527	KRT9	Keratin, type I cytoskeletal 9 OS=Homo sapiens OX=9606 GN=KRT9 PE=1 SV=3	0	95.653	37	16	29	15	2104.2	465.6	854.2	353.3	726.8	270.5
High	Q06323	PSME1	Proteasome activator complex subunit 1 OS=Homo sapiens OX=9606 GN=PSME1 PE=1 SV=1	0	95.573	66	16	53	16	3028.4	3076.5	2962.1	3053.1	3012.9	2995.9
High	Q99700	ATXN2	Ataxin-2 OS=Homo sapiens OX=9606 GN=ATXN2 PE=1 SV=2	0	95.488	19	20	42	19	1444.2	1417.5	1439.1	1467.1	1432.6	1437.4
High	Q14643	ITPR1	Inositol 1,4,5-trisphosphate receptor type 1 OS=Homo sapiens OX=9606 GN=ITPR1 PE=1 SV=3	0	95.439	12	27	32	22	716	705.8	743.7	760	744.5	776.6
High	O96019	ACTL6A	Actin-like protein 6A OS=Homo sapiens OX=9606 GN=ACTL6A PE=1 SV=1	0	95.41	47	14	40	10	1536.2	1467.6	1572.2	1517.6	1492.6	1498.2
High	Q9H6S0	YTHDC2	3'-5' RNA helicase YTHDC2 OS=Homo sapiens OX=9606 GN=YTHDC2 PE=1 SV=2	0	95.382	21	24	35	24	658.6	633.6	675.6	677.5	657.4	635.7
High	Q03701	CEBPZ	CCAAT/enhancer-binding protein zeta OS=Homo sapiens OX=9606 GN=CEBPZ PE=1 SV=3	0	95.378	24	21	31	21	1288	1248.3	1289.6	1244.6	1231.5	1293.6
High	Q9Y281	CFL2	Cofilin-2 OS=Homo sapiens OX=9606 GN=CFL2 PE=1 SV=1	0	95.377	69	12	114	7	435.4	445	440.4	453.9	436.6	463.3
High	P15170	GSPT1	Eukaryotic peptide chain release factor GTP-binding subunit ERF3A OS=Homo sapiens OX=9606 GN=GSPT1 PE=1 SV=1	0	95.345	50	22	50	11	2315.4	2195.8	2276.3	2259.2	2345.9	2268.6
High	Q16630	CPSF6	Cleavage and polyadenylation specificity factor subunit 6 OS=Homo sapiens OX=9606 GN=CPSF6 PE=1 SV=2	0	95.314	29	13	58	13	1969.3	1933.5	1958.5	1935.9	1942.6	1911.7
High	P07602	PSAP	Prosaposin OS=Homo sapiens OX=9606 GN=PSAP PE=1 SV=2	0	95.243	37	16	51	16	3877.4	4017.8	4061.9	3955.7	3969.1	4039.5
High	P10253	GAA	Lysosomal alpha-glucosidase OS=Homo sapiens OX=9606 GN=GAA PE=1 SV=4	0	95.188	29	17	28	17	897.5	897.5	893.3	913.6	900.5	884.7
High	Q9Y6Y8	SEC23IP	SEC23-interacting protein OS=Homo sapiens OX=9606 GN=SEC23IP PE=1 SV=1	0	95.187	25	22	44	21	2161.3	2123.7	2126.7	2102.5	2225.5	2144.8
High	Q7Z460	CLASP1	CLIP-associating protein 1 OS=Homo sapiens OX=9606 GN=CLASP1 PE=1 SV=1	0	95.164	17	23	29	18	995.5	997.7	981.4	989.2	1056.4	1042.8
High	P28074	PSMB5	Proteasome subunit beta type-5 OS=Homo sapiens OX=9606 GN=PSMB5 PE=1 SV=3	0	95.035	57	12	42	12	1648.8	1612.8	1577.8	1567.9	1582.3	1592.1
High	P08754	GNAI3	Guanine nucleotide-binding protein G(k) subunit alpha OS=Homo sapiens OX=9606 GN=GNAI3 PE=1 SV=3	0	94.96	48	15	51	7	675.1	682	607	626.3	640.4	659.1
High	O43399	TPD52L2	Tumor protein D54 OS=Homo sapiens OX=9606 GN=TPD52L2 PE=1 SV=2	0	94.826	68	11	34	11	1239.2	1204.1	1247.3	1221.6	1262.1	1221.9
High	P50570	DNM2	Dynamin-2 OS=Homo sapiens OX=9606 GN=DNM2 PE=1 SV=2	0	94.794	25	18	34	14	669.6	711.3	700.5	718.8	698.4	700.4
High	P54819	AK2	Adenylate kinase 2, mitochondrial OS=Homo sapiens OX=9606 GN=AK2 PE=1 SV=2	0	94.729	59	12	56	12	3856.6	3911.4	3807.9	3866	3862.5	3855.7
High	P63241	EIF5A	Eukaryotic translation initiation factor 5A-1 OS=Homo sapiens OX=9606 GN=EIF5A PE=1 SV=2	0	94.688	69	11	74	11	5906.2	6025.5	5884.1	5934.6	5795.4	5837.5
High	P42356	PI4KA	Phosphatidylinositol 4-kinase alpha OS=Homo sapiens OX=9606 GN=PI4KA PE=1 SV=4	0	94.582	13	25	29	25	738.4	759.5	745	781.2	763.4	765.8
High	Q86SF2	GALNT7	N-acetylgalactosaminyltransferase 7 OS=Homo sapiens OX=9606 GN=GALNT7 PE=1 SV=1	0	94.557	38	19	30	19	1044.3	1108	1108.3	1102.4	1129.7	1099
High	P24534	EEF1B2	Elongation factor 1-beta OS=Homo sapiens OX=9606 GN=EEF1B2 PE=1 SV=3	0	94.555	76	12	49	10	3021.3	2967.9	2947.1	2936.9	2885.5	2835.3
High	Q09028	RBBP4	Histone-binding protein RBBP4 OS=Homo sapiens OX=9606 GN=RBBP4 PE=1 SV=3	0	94.174	51	13	44	8	2075.1	2063.7	2068.4	2105.6	2091.2	2075.2
High	Q9HCD5	NCOA5	Nuclear receptor coactivator 5 OS=Homo sapiens OX=9606 GN=NCOA5 PE=1 SV=2	0	94.154	42	14	29	14	763.3	802.1	794.5	813.1	793.2	834.2
High	Q9BW19	KIFC1	Kinesin-like protein KIFC1 OS=Homo sapiens OX=9606 GN=KIFC1 PE=1 SV=2	0	94.017	34	17	27	17	999.3	1002.1	999.8	1032.7	1004.9	999.6
High	Q9H9B1	EHMT1	Histone-lysine N-methyltransferase EHMT1 OS=Homo sapiens OX=9606 GN=EHMT1 PE=1 SV=4	0	93.885	22	19	25	18	735.6	722.7	775.7	697.5	770.2	799.8
High	P04632	CAPNS1	Calpain small subunit 1 OS=Homo sapiens OX=9606 GN=CAPNS1 PE=1 SV=1	0	93.796	76	11	32	11	787.4	800.5	793.3	792	761.5	752
High	Q12904	AIMP1	Aminoacyl tRNA synthase complex-interacting multifunctional protein 1 OS=Homo sapiens OX=9606 GN=AIMP1 PE=1 SV=2	0	93.722	54	15	42	15	1460.7	1555.4	1502.4	1482	1555.2	1512.4
High	P58107	EPPK1	Epiplakin OS=Homo sapiens OX=9606 GN=EPPK1 PE=1 SV=3	0	93.718	25	22	33	16	908.3	886.5	842.8	848.4	857	891.9
High	O43660	PLRG1	Pleiotropic regulator 1 OS=Homo sapiens OX=9606 GN=PLRG1 PE=1 SV=1	0	93.651	58	22	37	22	888.3	896.5	888	866.1	898.3	908.9
High	Q15147	PLCB4	1-phosphatidylinositol 4,5-bisphosphate phosphodiesterase beta-4 OS=Homo sapiens OX=9606 GN=PLCB4 PE=1 SV=3	0	93.473	25	26	38	26	1406.1	1464.9	1407	1398.4	1433.5	1460.1
High	A0AV96	RBM47	RNA-binding protein 47 OS=Homo sapiens OX=9606 GN=RBM47 PE=1 SV=2	0	93.4	44	15	28	15	935.2	968.1	941.6	975.1	976.2	954.9
High	Q13561	DCTN2	Dynactin subunit 2 OS=Homo sapiens OX=9606 GN=DCTN2 PE=1 SV=4	0	93.371	58	17	26	17	1270.5	1269.6	1209.7	1278.7	1258.3	1251.6
High	Q96M27	PRRC1	Protein PRRC1 OS=Homo sapiens OX=9606 GN=PRRC1 PE=1 SV=1	0	93.33	36	12	32	12	1734.8	1703.7	1762.1	1906.2	1666.7	1699.7
High	Q9UK61	TASOR	Protein TASOR OS=Homo sapiens OX=9606 GN=TASOR PE=1 SV=3	0	93.301	18	26	32	26	1266.1	1249.8	1275.7	1309.3	1250	1284.7
High	Q6KC79	NIPBL	Nipped-B-like protein OS=Homo sapiens OX=9606 GN=NIPBL PE=1 SV=2	0	93.295	10	22	30	22	457.2	454.3	444.5	464.4	432.9	456.6
High	Q12769	NUP160	Nuclear pore complex protein Nup160 OS=Homo sapiens OX=9606 GN=NUP160 PE=1 SV=3	0	93.284	18	23	32	23	846.4	834.5	825.2	848.6	858.1	865.3
High	Q04446	GBE1	1,4-alpha-glucan-branching enzyme OS=Homo sapiens OX=9606 GN=GBE1 PE=1 SV=3	0	93.267	32	20	39	20	1647.1	1588.9	1646.6	1635.6	1624.8	1586.2
High	Q9P2R3	ANKFY1	Rabankyrin-5 OS=Homo sapiens OX=9606 GN=ANKFY1 PE=1 SV=2	0	93.252	22	22	29	21	1091.6	1076.1	1088	1068.7	1082.9	1155
High	O95239	KIF4A	Chromosome-associated kinesin KIF4A OS=Homo sapiens OX=9606 GN=KIF4A PE=1 SV=3	0	93.069	20	21	30	20	661.4	637.5	607.4	637.8	607.6	645.2
High	P19623	SRM	Spermidine synthase OS=Homo sapiens OX=9606 GN=SRM PE=1 SV=1	0	93.054	51	10	30	10	905.9	917.4	955	928.1	974	950.5
High	Q9BZK7	TBL1XR1	F-box-like/WD repeat-containing protein TBL1XR1 OS=Homo sapiens OX=9606 GN=TBL1XR1 PE=1 SV=1	0	92.942	46	16	32	10	1783.9	1761.6	1749.6	1784.6	1796.4	1734
High	Q9P2I0	CPSF2	Cleavage and polyadenylation specificity factor subunit 2 OS=Homo sapiens OX=9606 GN=CPSF2 PE=1 SV=2	0	92.859	30	17	23	17	855.4	849.4	873.5	799.3	887.8	894.5
High	P39748	FEN1	Flap endonuclease 1 OS=Homo sapiens OX=9606 GN=FEN1 PE=1 SV=1	0	92.791	51	15	43	15	1872.3	1935.1	1906.1	1917.6	1907.7	1872.4
High	Q9Y295	DRG1	Developmentally-regulated GTP-binding protein 1 OS=Homo sapiens OX=9606 GN=DRG1 PE=1 SV=1	0	92.761	47	14	30	13	1242.1	1273.2	1301.9	1325.3	1305.1	1360.4
High	Q9NRY4	ARHGAP35	Rho GTPase-activating protein 35 OS=Homo sapiens OX=9606 GN=ARHGAP35 PE=1 SV=3	0	92.719	19	24	28	24	1412.3	1346.1	1336.7	1364.4	1426.3	1418
High	Q15813	TBCE	Tubulin-specific chaperone E OS=Homo sapiens OX=9606 GN=TBCE PE=1 SV=1	0	92.596	50	22	37	21	1290.7	1272.6	1245.8	1278.3	1303.4	1254.2
High	Q12830	BPTF	Nucleosome-remodeling factor subunit BPTF OS=Homo sapiens OX=9606 GN=BPTF PE=1 SV=3	0	92.427	8	22	24	22	597.1	546.6	556	548	576.7	574.8
High	Q92769	HDAC2	Histone deacetylase 2 OS=Homo sapiens OX=9606 GN=HDAC2 PE=1 SV=2	0	92.382	32	10	40	7	1168.9	1161.1	1164.3	1176.3	1200.5	1153.3
High	P39880	CUX1	Homeobox protein cut-like 1 OS=Homo sapiens OX=9606 GN=CUX1 PE=1 SV=3	0	92.365	19	24	27	24	723.9	710.6	728.3	727.3	751.1	760.5
High	P41227	NAA10	N-alpha-acetyltransferase 10 OS=Homo sapiens OX=9606 GN=NAA10 PE=1 SV=1	0	92.324	70	12	31	12	1485.6	1389.5	1465.6	1427.1	1476	1456.3
High	Q15435	PPP1R7	Protein phosphatase 1 regulatory subunit 7 OS=Homo sapiens OX=9606 GN=PPP1R7 PE=1 SV=1	0	91.991	49	15	33	15	794.5	839.6	806.8	812	790.7	804.2
High	P21399	ACO1	Cytoplasmic aconitate hydratase OS=Homo sapiens OX=9606 GN=ACO1 PE=1 SV=3	0	91.959	27	18	26	18	1035.5	1024.3	1050.7	1058.4	995	1044.1
High	Q9Y6E2	BZW2	Basic leucine zipper and W2 domain-containing protein 2 OS=Homo sapiens OX=9606 GN=BZW2 PE=1 SV=1	0	91.855	46	20	52	17	2572.9	2616.7	2567.5	2549.1	2598.4	2647.5
High	P40925	MDH1	Malate dehydrogenase, cytoplasmic OS=Homo sapiens OX=9606 GN=MDH1 PE=1 SV=4	0	91.736	51	15	75	15	3019.8	2993.5	3066.6	3082.1	3072.5	3047
High	Q9BY77	POLDIP3	Polymerase delta-interacting protein 3 OS=Homo sapiens OX=9606 GN=POLDIP3 PE=1 SV=2	0	91.725	52	16	31	16	1210.3	1188	1163.8	1147.3	1139.8	1152.4
High	Q14126	DSG2	Desmoglein-2 OS=Homo sapiens OX=9606 GN=DSG2 PE=1 SV=2	0	91.709	22	17	28	17	843.2	824.1	808.9	799.7	826.3	829.5
High	Q96L91	EP400	E1A-binding protein p400 OS=Homo sapiens OX=9606 GN=EP400 PE=1 SV=4	0	91.563	9	21	26	21	528.9	518.9	519.5	529.8	564.4	567.6
High	Q9UNS2	COPS3	COP9 signalosome complex subunit 3 OS=Homo sapiens OX=9606 GN=COPS3 PE=1 SV=3	0	91.511	39	14	38	14	1896.1	1927.4	1846.6	1886.2	1903.1	1921.5
High	Q14194	CRMP1	Dihydropyrimidinase-related protein 1 OS=Homo sapiens OX=9606 GN=CRMP1 PE=1 SV=1	0	91.351	37	16	34	12	466	536.9	470.2	461.8	480.8	482.9
High	O43615	TIMM44	Mitochondrial import inner membrane translocase subunit TIM44 OS=Homo sapiens OX=9606 GN=TIMM44 PE=1 SV=2	0	91.342	45	18	34	18	971	1016.8	978.2	1010	976.1	1057.4
High	Q14677	CLINT1	Clathrin interactor 1 OS=Homo sapiens OX=9606 GN=CLINT1 PE=1 SV=1	0	91.269	32	18	39	18	2285.2	2269.1	2286.7	2257.1	2338.5	2242.3
High	Q9UHD1	CHORDC1	Cysteine and histidine-rich domain-containing protein 1 OS=Homo sapiens OX=9606 GN=CHORDC1 PE=1 SV=2	0	91.245	55	15	44	15	1877.3	1869.8	1843.9	1891	1867	1867.2
High	Q9UBW7	ZMYM2	Zinc finger MYM-type protein 2 OS=Homo sapiens OX=9606 GN=ZMYM2 PE=1 SV=1	0	91.197	22	26	34	25	958.9	973.7	975.2	969.3	967.3	987.7
High	P61086	UBE2K	Ubiquitin-conjugating enzyme E2 K OS=Homo sapiens OX=9606 GN=UBE2K PE=1 SV=3	0	91.178	65	11	47	11	2388	2365.2	2469.7	2508.6	2325.1	2405.5
High	P30405	PPIF	Peptidyl-prolyl cis-trans isomerase F, mitochondrial OS=Homo sapiens OX=9606 GN=PPIF PE=1 SV=1	0	91.092	56	12	50	9	1194.5	1175.6	1250.9	1186	1241.7	1221.8
High	Q9NUQ9	FAM49B	Protein FAM49B OS=Homo sapiens OX=9606 GN=FAM49B PE=1 SV=1	0	91.075	52	12	29	10	1477.5	1512.3	1469.4	1443.5	1520.9	1513.2
High	Q16850	CYP51A1	Lanosterol 14-alpha demethylase OS=Homo sapiens OX=9606 GN=CYP51A1 PE=1 SV=3	0	91.067	48	18	36	18	1605.1	1567.6	1563.3	1597.8	1548.8	1557
High	O75376	NCOR1	Nuclear receptor corepressor 1 OS=Homo sapiens OX=9606 GN=NCOR1 PE=1 SV=2	0	90.965	12	21	29	19	343.8	338.4	321.9	341.6	357.8	370.6
High	P22392	NME2	Nucleoside diphosphate kinase B OS=Homo sapiens OX=9606 GN=NME2 PE=1 SV=1	0	90.808	75	10	121	2	6622.8	6769.6	7107.5	6733.5	6674.2	6566.2
High	Q12789	GTF3C1	General transcription factor 3C polypeptide 1 OS=Homo sapiens OX=9606 GN=GTF3C1 PE=1 SV=4	0	90.746	14	27	35	27	1343.2	1340	1324	1325	1340.8	1398
High	O60934	NBN	Nibrin OS=Homo sapiens OX=9606 GN=NBN PE=1 SV=1	0	90.541	31	19	26	19	1340.6	1329.4	1268.7	1349.5	1320.3	1279.5
High	Q9Y277	VDAC3	Voltage-dependent anion-selective channel protein 3 OS=Homo sapiens OX=9606 GN=VDAC3 PE=1 SV=1	0	90.507	55	12	41	11	1820.2	1837.1	1719.7	1790.9	1736	1712.7
High	Q6WKZ4	RAB11FIP1	Rab11 family-interacting protein 1 OS=Homo sapiens OX=9606 GN=RAB11FIP1 PE=1 SV=3	0	90.414	19	17	29	17	1163.8	1210.3	1165.6	1162	1202.3	1156
High	Q8IXI1	RHOT2	Mitochondrial Rho GTPase 2 OS=Homo sapiens OX=9606 GN=RHOT2 PE=1 SV=2	0	90.357	36	13	25	12	599.5	617.1	598.4	614.1	611.4	603
High	O00303	EIF3F	Eukaryotic translation initiation factor 3 subunit F OS=Homo sapiens OX=9606 GN=EIF3F PE=1 SV=1	0	90.301	38	13	38	13	1195.9	1224.1	1229.6	1261.8	1224.8	1242.4
High	P50897	PPT1	Palmitoyl-protein thioesterase 1 OS=Homo sapiens OX=9606 GN=PPT1 PE=1 SV=1	0	90.286	39	7	24	7	749.8	747.6	732.4	714.6	701.3	713.1
High	Q8WWY3	PRPF31	U4/U6 small nuclear ribonucleoprotein Prp31 OS=Homo sapiens OX=9606 GN=PRPF31 PE=1 SV=2	0	90.144	37	16	37	16	1795.4	1715.9	1707.5	1760.4	1774.7	1736.3
High	P04264	KRT1	Keratin, type II cytoskeletal 1 OS=Homo sapiens OX=9606 GN=KRT1 PE=1 SV=6	0	90.132	32	21	42	16	3214	716	1362.8	639	939.4	381.3
High	Q7Z5L9	IRF2BP2	Interferon regulatory factor 2-binding protein 2 OS=Homo sapiens OX=9606 GN=IRF2BP2 PE=1 SV=2	0	90.116	35	11	17	8	586.5	611	606.1	640.1	649.4	656.2
High	O15397	IPO8	Importin-8 OS=Homo sapiens OX=9606 GN=IPO8 PE=1 SV=2	0	90.106	22	17	29	16	945.6	912.8	972.7	937.8	888.8	944.6
High	Q8N4T8	CBR4	Carbonyl reductase family member 4 OS=Homo sapiens OX=9606 GN=CBR4 PE=1 SV=3	0	90.099	60	11	41	11	1355.3	1350.7	1402.1	1384.3	1348.1	1383.4
High	Q96T37	RBM15	RNA-binding protein 15 OS=Homo sapiens OX=9606 GN=RBM15 PE=1 SV=2	0	90.087	20	16	25	16	559.4	544.6	573	537.6	596.7	564.7
High	P18124	RPL7	60S ribosomal protein L7 OS=Homo sapiens OX=9606 GN=RPL7 PE=1 SV=1	0	90.084	53	13	80	13	4523.2	4423.3	4343.5	4500.7	4453.9	4276.3
High	O95433	AHSA1	Activator of 90 kDa heat shock protein ATPase homolog 1 OS=Homo sapiens OX=9606 GN=AHSA1 PE=1 SV=1	0	90.009	60	16	41	16	1510.3	1480.8	1487.8	1500.3	1440.9	1489.9
High	P51553	IDH3G	Isocitrate dehydrogenase [NAD] subunit gamma, mitochondrial OS=Homo sapiens OX=9606 GN=IDH3G PE=1 SV=1	0	89.965	51	14	32	14	735.1	777.8	769.1	745.4	746.9	742.4
High	Q13547	HDAC1	Histone deacetylase 1 OS=Homo sapiens OX=9606 GN=HDAC1 PE=1 SV=1	0	89.843	37	13	42	10	1723.6	1786.3	1703.9	1730.2	1744.2	1740.2
High	P34949	MPI	Mannose-6-phosphate isomerase OS=Homo sapiens OX=9606 GN=MPI PE=1 SV=2	0	89.711	44	12	26	12	1347.6	1318	1335.9	1328.8	1313.2	1316.5
High	P35637	FUS	RNA-binding protein FUS OS=Homo sapiens OX=9606 GN=FUS PE=1 SV=1	0	89.71	27	10	53	8	1303.1	1312.5	1318.1	1321.7	1352.4	1334.4
High	P50213	IDH3A	Isocitrate dehydrogenase [NAD] subunit alpha, mitochondrial OS=Homo sapiens OX=9606 GN=IDH3A PE=1 SV=1	0	89.633	51	17	58	17	2990.9	2919	2922.9	2941.6	2836.3	2824.9
High	Q10570	CPSF1	Cleavage and polyadenylation specificity factor subunit 1 OS=Homo sapiens OX=9606 GN=CPSF1 PE=1 SV=2	0	89.485	19	21	27	21	959.2	955.9	904	965.7	944.9	962.1
High	Q9BQ52	ELAC2	Zinc phosphodiesterase ELAC protein 2 OS=Homo sapiens OX=9606 GN=ELAC2 PE=1 SV=2	0	89.446	33	19	26	19	1170.7	1214.4	1173.7	1243.5	1239.7	1213.3
High	Q2PPJ7	RALGAPA2	Ral GTPase-activating protein subunit alpha-2 OS=Homo sapiens OX=9606 GN=RALGAPA2 PE=1 SV=2	0	89.407	13	20	23	19	606.6	608.1	549.7	575.1	590.1	590.1
High	O15230	LAMA5	Laminin subunit alpha-5 OS=Homo sapiens OX=9606 GN=LAMA5 PE=1 SV=8	0	89.389	8	21	21	21	383.1	380.8	385.4	381.3	421.7	397.7
High	Q14527	HLTF	Helicase-like transcription factor OS=Homo sapiens OX=9606 GN=HLTF PE=1 SV=2	0	89.386	31	24	31	24	1513.6	1540	1491.6	1524	1468.6	1543.4
High	Q9UBX3	SLC25A10	Mitochondrial dicarboxylate carrier OS=Homo sapiens OX=9606 GN=SLC25A10 PE=1 SV=2	0	89.378	48	11	38	11	1218.4	1187.8	1178	1214.8	1232.3	1209.4
High	Q9UIQ6	LNPEP	Leucyl-cystinyl aminopeptidase OS=Homo sapiens OX=9606 GN=LNPEP PE=1 SV=3	0	89.36	25	21	34	21	989.6	1025.3	1029	981	1047.8	1034.5
High	P54725	RAD23A	UV excision repair protein RAD23 homolog A OS=Homo sapiens OX=9606 GN=RAD23A PE=1 SV=1	0	89.28	67	12	47	10	954.7	896.2	974.1	1034.2	833.5	840.8
High	Q8IY81	FTSJ3	pre-rRNA 2'-O-ribose RNA methyltransferase FTSJ3 OS=Homo sapiens OX=9606 GN=FTSJ3 PE=1 SV=2	0	89.275	26	17	26	17	621.8	634.8	622.3	610.1	655.4	641.2
High	Q8TCT9	HM13	Minor histocompatibility antigen H13 OS=Homo sapiens OX=9606 GN=HM13 PE=1 SV=1	0	89.237	32	10	42	10	1864.8	1831.7	1808.9	1852.2	1810.5	1782.4
High	Q01844	EWSR1	RNA-binding protein EWS OS=Homo sapiens OX=9606 GN=EWSR1 PE=1 SV=1	0	89.231	15	7	58	7	2549.5	2621.1	2539.1	2496.3	2522.6	2525.9
High	P62906	RPL10A	60S ribosomal protein L10a OS=Homo sapiens OX=9606 GN=RPL10A PE=1 SV=2	0	89.195	52	12	61	12	2752	2681.7	2724.7	2759.7	2709.2	2669.6
High	P48047	ATP5PO	ATP synthase subunit O, mitochondrial OS=Homo sapiens OX=9606 GN=ATP5PO PE=1 SV=1	0	89.058	51	8	53	8	2741.5	2755.3	2768	2702.9	2686.7	2646.4
High	P21291	CSRP1	Cysteine and glycine-rich protein 1 OS=Homo sapiens OX=9606 GN=CSRP1 PE=1 SV=3	0	89.035	61	9	37	9	1982.5	1972.6	1957.9	1942.5	2002.3	1892.8
High	Q5JPE7	NOMO2	Nodal modulator 2 OS=Homo sapiens OX=9606 GN=NOMO2 PE=1 SV=1	0	88.987	20	20	30	20	1103.5	1091.1	1090.7	1141.7	1163.6	1158.3
High	Q5JTV8	TOR1AIP1	Torsin-1A-interacting protein 1 OS=Homo sapiens OX=9606 GN=TOR1AIP1 PE=1 SV=2	0	88.921	35	15	27	15	955.7	988.8	985.2	954.5	1002.3	973.2
High	O94776	MTA2	Metastasis-associated protein MTA2 OS=Homo sapiens OX=9606 GN=MTA2 PE=1 SV=1	0	88.894	43	27	54	21	890.2	940.3	888.8	937.1	894	898.6
High	Q9NVA2	SEPTIN11	Septin-11 OS=Homo sapiens OX=9606 GN=SEPT11 PE=1 SV=3	0	88.846	41	14	41	7	1612	1569.5	1579.6	1513.2	1558.9	1546.1
High	P53367	ARFIP1	Arfaptin-1 OS=Homo sapiens OX=9606 GN=ARFIP1 PE=1 SV=2	0	88.663	48	14	26	14	758.3	749.9	762.9	764.4	798.3	731.2
High	P04899	GNAI2	Guanine nucleotide-binding protein G(i) subunit alpha-2 OS=Homo sapiens OX=9606 GN=GNAI2 PE=1 SV=3	0	88.658	48	14	47	5	380.8	396.5	373.8	388.6	372.3	353.4
High	P61289	PSME3	Proteasome activator complex subunit 3 OS=Homo sapiens OX=9606 GN=PSME3 PE=1 SV=1	0	88.499	61	13	38	13	2370.8	2272.6	2287.5	2309.9	2318.8	2291.1
High	O75439	PMPCB	Mitochondrial-processing peptidase subunit beta OS=Homo sapiens OX=9606 GN=PMPCB PE=1 SV=2	0	88.436	47	19	42	18	1704.7	1611.6	1619.6	1662.3	1650.4	1589.6
High	P46379	BAG6	Large proline-rich protein BAG6 OS=Homo sapiens OX=9606 GN=BAG6 PE=1 SV=2	0	88.236	25	16	25	16	633.9	652.5	655.5	629.6	637.4	683.9
High	P25098	GRK2	Beta-adrenergic receptor kinase 1 OS=Homo sapiens OX=9606 GN=GRK2 PE=1 SV=2	0	88.207	37	19	33	19	937.6	935.3	948.7	918.8	971.5	937.6
High	P12081	HARS	Histidine--tRNA ligase, cytoplasmic OS=Homo sapiens OX=9606 GN=HARS PE=1 SV=2	0	88.201	40	17	35	12	1706.3	1677.4	1676.9	1669.9	1692.8	1719.4
High	Q6YN16	HSDL2	Hydroxysteroid dehydrogenase-like protein 2 OS=Homo sapiens OX=9606 GN=HSDL2 PE=1 SV=1	0	88.176	47	15	29	15	1135.7	1109.1	1151.8	1081.7	1095.8	1078.4
High	P51532	SMARCA4	Transcription activator BRG1 OS=Homo sapiens OX=9606 GN=SMARCA4 PE=1 SV=2	0	88.107	14	22	28	12	2465.9	2398.3	2449.1	428.3	447.3	457.6
High	O43837	IDH3B	Isocitrate dehydrogenase [NAD] subunit beta, mitochondrial OS=Homo sapiens OX=9606 GN=IDH3B PE=1 SV=2	0	88.074	45	14	41	14	1561.3	1558.7	1549.7	1594.2	1557.1	1559.6
High	Q13620	CUL4B	Cullin-4B OS=Homo sapiens OX=9606 GN=CUL4B PE=1 SV=4	0	88.068	22	17	27	10	836.4	801.4	824	864.7	789.6	788.4
High	P20337	RAB3B	Ras-related protein Rab-3B OS=Homo sapiens OX=9606 GN=RAB3B PE=1 SV=2	0	88.047	57	10	32	5	432.9	442.2	456.6	462.3	467.6	472.7
High	P19525	EIF2AK2	Interferon-induced, double-stranded RNA-activated protein kinase OS=Homo sapiens OX=9606 GN=EIF2AK2 PE=1 SV=2	0	87.987	31	12	21	12	877.4	882.7	902.2	901.8	891.8	900
High	P46782	RPS5	40S ribosomal protein S5 OS=Homo sapiens OX=9606 GN=RPS5 PE=1 SV=4	0	87.962	59	10	96	10	2331.9	2346.7	2366.3	2338.3	2274.2	2351.2
High	O94919	ENDOD1	Endonuclease domain-containing 1 protein OS=Homo sapiens OX=9606 GN=ENDOD1 PE=1 SV=2	0	87.947	38	12	29	12	744.6	762.1	729.9	739.8	757.3	776.8
High	P10586	PTPRF	Receptor-type tyrosine-protein phosphatase F OS=Homo sapiens OX=9606 GN=PTPRF PE=1 SV=2	0	87.913	11	17	21	14	740.4	744	733.5	684.9	725.6	694.8
High	Q92925	SMARCD2	SWI/SNF-related matrix-associated actin-dependent regulator of chromatin subfamily D member 2 OS=Homo sapiens OX=9606 GN=SMARCD2 PE=1 SV=3	0	87.821	45	18	28	15	765.4	742.1	763.5	693.6	868.7	732
High	Q53H12	AGK	Acylglycerol kinase, mitochondrial OS=Homo sapiens OX=9606 GN=AGK PE=1 SV=2	0	87.818	53	15	31	15	1823	1843.3	1793.3	1830.1	1747.8	1838.8
High	Q5T5P2	KIAA1217	Sickle tail protein homolog OS=Homo sapiens OX=9606 GN=KIAA1217 PE=1 SV=2	0	87.778	14	24	31	24	937.7	941.1	988.3	953.2	973.5	993.5
High	P67775	PPP2CA	Serine/threonine-protein phosphatase 2A catalytic subunit alpha isoform OS=Homo sapiens OX=9606 GN=PPP2CA PE=1 SV=1	0	87.623	47	10	31	2	935.7	945.1	977.4	931.7	922.2	914.7
High	Q9NQX3	GPHN	Gephyrin OS=Homo sapiens OX=9606 GN=GPHN PE=1 SV=1	0	87.519	31	18	30	18	1278.5	1280.6	1268.9	1297.4	1352.7	1292.3
High	Q15061	WDR43	WD repeat-containing protein 43 OS=Homo sapiens OX=9606 GN=WDR43 PE=1 SV=3	0	87.498	38	20	30	20	1145.2	1135.9	1165	1143.3	1144.8	1135.8
High	Q8WXF1	PSPC1	Paraspeckle component 1 OS=Homo sapiens OX=9606 GN=PSPC1 PE=1 SV=1	0	87.476	37	17	44	16	1763.4	1782.8	1852	1781.6	1733.2	1791.7
High	P00387	CYB5R3	NADH-cytochrome b5 reductase 3 OS=Homo sapiens OX=9606 GN=CYB5R3 PE=1 SV=3	0	87.466	49	10	36	10	1593.4	1610.1	1692.5	1628.7	1547	1704
High	Q04760	GLO1	Lactoylglutathione lyase OS=Homo sapiens OX=9606 GN=GLO1 PE=1 SV=4	0	87.391	67	10	77	10	3305.4	3303.5	3345.7	3316.7	3274.7	3408.9
High	Q9NQG5	RPRD1B	Regulation of nuclear pre-mRNA domain-containing protein 1B OS=Homo sapiens OX=9606 GN=RPRD1B PE=1 SV=1	0	87.386	49	13	34	12	1069.9	1090.9	1101.2	1114	1107.7	1093.7
High	Q5T8P6	RBM26	RNA-binding protein 26 OS=Homo sapiens OX=9606 GN=RBM26 PE=1 SV=3	0	87.385	20	19	30	18	1634.8	1649.3	1577.6	1620	1666.8	1617.6
High	P98175	RBM10	RNA-binding protein 10 OS=Homo sapiens OX=9606 GN=RBM10 PE=1 SV=3	0	87.274	25	23	41	20	1482.4	1519	1505.2	1503.6	1498.4	1506
High	P62879	GNB2	Guanine nucleotide-binding protein G(I)/G(S)/G(T) subunit beta-2 OS=Homo sapiens OX=9606 GN=GNB2 PE=1 SV=3	0	87.256	56	12	43	6	512.3	492.4	477.9	476.1	505.4	486.8
High	P51114	FXR1	Fragile X mental retardation syndrome-related protein 1 OS=Homo sapiens OX=9606 GN=FXR1 PE=1 SV=3	0	87.251	35	18	31	15	1037.7	1078.1	1113.7	1062.6	1082.7	1121.5
High	P52701	MSH6	DNA mismatch repair protein Msh6 OS=Homo sapiens OX=9606 GN=MSH6 PE=1 SV=2	0	87.224	21	21	26	21	849.5	844.7	803.6	832.9	798.2	823.3
High	O14818	PSMA7	Proteasome subunit alpha type-7 OS=Homo sapiens OX=9606 GN=PSMA7 PE=1 SV=1	0	87.155	58	13	65	13	2550.3	2537.9	2552.6	2545.6	2536.3	2553.1
High	Q27J81	INF2	Inverted formin-2 OS=Homo sapiens OX=9606 GN=INF2 PE=1 SV=2	0	87.147	20	18	21	18	436.1	445.1	447.7	460.3	449.8	463.5
High	Q99805	TM9SF2	Transmembrane 9 superfamily member 2 OS=Homo sapiens OX=9606 GN=TM9SF2 PE=1 SV=1	0	87.089	19	10	35	9	903.1	898.2	901.7	892.7	937.4	930.9
High	Q93077	HIST1H2AC	Histone H2A type 1-C OS=Homo sapiens OX=9606 GN=HIST1H2AC PE=1 SV=3	0	87.071	42	9	160	2	5050.8	5008.2	5756.2	5255.7	5053.5	5012.3
High	P49755	TMED10	Transmembrane emp24 domain-containing protein 10 OS=Homo sapiens OX=9606 GN=TMED10 PE=1 SV=2	0	86.919	39	8	33	8	1690.4	1705.4	1832.6	1814.9	1698	1727.5
High	O15372	EIF3H	Eukaryotic translation initiation factor 3 subunit H OS=Homo sapiens OX=9606 GN=EIF3H PE=1 SV=1	0	86.76	47	14	39	14	1411.9	1403.1	1413.2	1453.1	1460.2	1435.8
High	Q13573	SNW1	SNW domain-containing protein 1 OS=Homo sapiens OX=9606 GN=SNW1 PE=1 SV=1	0	86.385	35	16	34	16	805.5	825.3	818.5	756.1	847.3	837.6
High	P62888	RPL30	60S ribosomal protein L30 OS=Homo sapiens OX=9606 GN=RPL30 PE=1 SV=2	0	86.328	77	10	70	10	3848.8	3743.8	3735.2	3707.7	3782.4	3602.5
High	P16104	H2AFX	Histone H2AX OS=Homo sapiens OX=9606 GN=H2AFX PE=1 SV=2	0	86.27	48	9	113	3	1991.6	1913.1	2283.8	1980	1916.9	2010.8
High	P61586	RHOA	Transforming protein RhoA OS=Homo sapiens OX=9606 GN=RHOA PE=1 SV=1	0	86.27	70	10	43	3	2617.2	2556.2	2845.7	2688.5	2646.5	2731.7
High	P22087	FBL	rRNA 2'-O-methyltransferase fibrillarin OS=Homo sapiens OX=9606 GN=FBL PE=1 SV=2	0	86.22	53	17	49	15	2486.3	2302.5	2479.2	2322.4	2483.6	2394.5
High	O43847	NRDC	Nardilysin OS=Homo sapiens OX=9606 GN=NRDC PE=1 SV=3	0	86.132	20	19	25	19	1018	1009.9	1015.4	991.5	989	1016.9
High	P11310	ACADM	Medium-chain specific acyl-CoA dehydrogenase, mitochondrial OS=Homo sapiens OX=9606 GN=ACADM PE=1 SV=1	0	86.112	39	14	34	14	1886.1	1872.3	1878.2	1927.3	1864.3	1862.7
High	Q9H9A6	LRRC40	Leucine-rich repeat-containing protein 40 OS=Homo sapiens OX=9606 GN=LRRC40 PE=1 SV=1	0	86.042	39	21	27	21	719.7	711	665.4	666.2	714.7	706.2
High	P21266	GSTM3	Glutathione S-transferase Mu 3 OS=Homo sapiens OX=9606 GN=GSTM3 PE=1 SV=3	0	85.976	73	16	35	16	1301.6	1262.8	1326.7	1343.5	1296.5	1306.5
High	P0DP25	CALM3	Calmodulin-3 OS=Homo sapiens OX=9606 GN=CALM3 PE=1 SV=1	0	85.936	61	9	105	9	2953.9	2984.7	2957	3068.8	2963.3	3057.5
High	P61764	STXBP1	Syntaxin-binding protein 1 OS=Homo sapiens OX=9606 GN=STXBP1 PE=1 SV=1	0	85.8	34	18	33	18	1479.9	1446	1514.6	1448	1566.7	1462
High	Q8TAT6	NPLOC4	Nuclear protein localization protein 4 homolog OS=Homo sapiens OX=9606 GN=NPLOC4 PE=1 SV=3	0	85.632	33	15	35	15	1446.9	1458.2	1416.8	1349.4	1409.1	1414
High	Q16777	HIST2H2AC	Histone H2A type 2-C OS=Homo sapiens OX=9606 GN=HIST2H2AC PE=1 SV=4	0	85.578	42	8	151	1	52.6	59.4	230.9	19.7	77	173.3
High	P16278	GLB1	Beta-galactosidase OS=Homo sapiens OX=9606 GN=GLB1 PE=1 SV=2	0	85.532	24	13	34	13	1484	1499.1	1509.2	1499	1513.4	1479.9
High	Q05086	UBE3A	Ubiquitin-protein ligase E3A OS=Homo sapiens OX=9606 GN=UBE3A PE=1 SV=4	0	85.507	28	19	26	19	767.1	753.1	776.1	750	804.9	784.8
High	O43182	ARHGAP6	Rho GTPase-activating protein 6 OS=Homo sapiens OX=9606 GN=ARHGAP6 PE=1 SV=3	0	85.467	26	19	30	19	985.8	968.5	1022.2	982.5	1007.9	1053.4
High	Q9UQB8	BAIAP2	Brain-specific angiogenesis inhibitor 1-associated protein 2 OS=Homo sapiens OX=9606 GN=BAIAP2 PE=1 SV=1	0	85.38	42	20	30	20	1375.3	1390.1	1320.9	1304.4	1340.8	1353.3
High	P30050	RPL12	60S ribosomal protein L12 OS=Homo sapiens OX=9606 GN=RPL12 PE=1 SV=1	0	85.375	72	11	70	11	3278.2	3329.5	3287.4	3308	3294	3324.6
High	P32119	PRDX2	Peroxiredoxin-2 OS=Homo sapiens OX=9606 GN=PRDX2 PE=1 SV=5	0	85.332	62	11	78	10	2810.1	2857.5	2834.3	2809.1	2762.3	2767.6
High	Q14554	PDIA5	Protein disulfide-isomerase A5 OS=Homo sapiens OX=9606 GN=PDIA5 PE=1 SV=1	0	85.091	44	18	31	18	1682.2	1705.1	1724.4	1677	1780.2	1833.6
High	Q7Z3K3	POGZ	Pogo transposable element with ZNF domain OS=Homo sapiens OX=9606 GN=POGZ PE=1 SV=2	0	85.022	16	15	30	15	836	846.6	827.7	823.1	854.4	854.2
High	Q7L7X3	TAOK1	Serine/threonine-protein kinase TAO1 OS=Homo sapiens OX=9606 GN=TAOK1 PE=1 SV=1	0	85.013	19	17	29	14	815.7	817.7	826.3	831.1	838.6	863.2
High	P83916	CBX1	Chromobox protein homolog 1 OS=Homo sapiens OX=9606 GN=CBX1 PE=1 SV=1	0	85.011	57	9	37	8	1149.2	1147.7	1142.4	1127.7	1107.5	1130.4
High	Q562R1	ACTBL2	Beta-actin-like protein 2 OS=Homo sapiens OX=9606 GN=ACTBL2 PE=1 SV=2	0	85.011	24	8	214	1	36.5	35.5	35.8	36	32.7	40.2
High	P35250	RFC2	Replication factor C subunit 2 OS=Homo sapiens OX=9606 GN=RFC2 PE=1 SV=3	0	84.989	54	15	26	15	867.3	834	861.2	867.2	855.9	838.8
High	O14744	PRMT5	Protein arginine N-methyltransferase 5 OS=Homo sapiens OX=9606 GN=PRMT5 PE=1 SV=4	0	84.945	36	18	41	18	2178.1	2212.3	2198.1	2207.2	2217.4	2244.4
High	Q9Y570	PPME1	Protein phosphatase methylesterase 1 OS=Homo sapiens OX=9606 GN=PPME1 PE=1 SV=3	0	84.818	42	12	29	12	1349.5	1355.8	1309	1346.6	1343.9	1379
High	Q53GS9	USP39	U4/U6.U5 tri-snRNP-associated protein 2 OS=Homo sapiens OX=9606 GN=USP39 PE=1 SV=2	0	84.813	34	15	31	15	1061.4	1058.6	1127.1	1126.8	1036.1	1060.6
High	Q9ULX6	AKAP8L	A-kinase anchor protein 8-like OS=Homo sapiens OX=9606 GN=AKAP8L PE=1 SV=4	0	84.703	28	14	26	14	974.6	1015	1005.6	991.8	1024.2	1028.5
High	Q7L2J0	MEPCE	7SK snRNA methylphosphate capping enzyme OS=Homo sapiens OX=9606 GN=MEPCE PE=1 SV=1	0	84.581	25	14	29	14	458.9	480.9	478.5	458.6	493.2	516.7
High	O14776	TCERG1	Transcription elongation regulator 1 OS=Homo sapiens OX=9606 GN=TCERG1 PE=1 SV=2	0	84.545	24	25	40	25	1344.4	1371.4	1311	1351	1313	1294.6
High	Q15428	SF3A2	Splicing factor 3A subunit 2 OS=Homo sapiens OX=9606 GN=SF3A2 PE=1 SV=2	0	84.507	32	12	29	12	1622.1	1640.8	1607.9	1587.1	1659	1637.6
High	Q02978	SLC25A11	Mitochondrial 2-oxoglutarate/malate carrier protein OS=Homo sapiens OX=9606 GN=SLC25A11 PE=1 SV=3	0	84.465	56	15	38	15	1453.4	1474.7	1402.8	1445	1420.3	1394.2
High	P09110	ACAA1	3-ketoacyl-CoA thiolase, peroxisomal OS=Homo sapiens OX=9606 GN=ACAA1 PE=1 SV=2	0	84.4	40	11	23	11	599.8	619.2	616.2	641.9	594.2	640.9
High	Q9NWH9	SLTM	SAFB-like transcription modulator OS=Homo sapiens OX=9606 GN=SLTM PE=1 SV=2	0	84.371	19	17	27	17	708.6	729.8	699.4	731.6	698.1	725.4
High	Q9UNZ2	NSFL1C	NSFL1 cofactor p47 OS=Homo sapiens OX=9606 GN=NSFL1C PE=1 SV=2	0	84.288	52	16	40	16	1557.9	1589.4	1542.9	1554.4	1569.2	1565.1
High	P62979	RPS27A	Ubiquitin-40S ribosomal protein S27a OS=Homo sapiens OX=9606 GN=RPS27A PE=1 SV=2	0	84.278	56	8	215	2	8985.6	9094.2	8825.7	8757.8	9007.7	8771.7
High	Q9UMX0	UBQLN1	Ubiquilin-1 OS=Homo sapiens OX=9606 GN=UBQLN1 PE=1 SV=2	0	84.275	26	10	22	5	800.5	777.2	813.5	835	851.9	806.2
High	Q6ZNB6	NFXL1	NF-X1-type zinc finger protein NFXL1 OS=Homo sapiens OX=9606 GN=NFXL1 PE=1 SV=2	0	84.066	27	19	25	19	859.9	844.5	857.2	886.8	889.4	861.3
High	Q8WYP5	AHCTF1	Protein ELYS OS=Homo sapiens OX=9606 GN=AHCTF1 PE=1 SV=3	0	84.063	15	27	32	27	813.9	843.4	796.2	814.9	825.4	841.7
High	Q99729	HNRNPAB	Heterogeneous nuclear ribonucleoprotein A/B OS=Homo sapiens OX=9606 GN=HNRNPAB PE=1 SV=2	0	84.053	28	10	57	9	2334.4	2239.2	2298.1	2278.9	2228.1	2236.4
High	Q8NBQ5	HSD17B11	Estradiol 17-beta-dehydrogenase 11 OS=Homo sapiens OX=9606 GN=HSD17B11 PE=1 SV=3	0	83.977	53	14	29	14	1677.2	1593.2	1628.4	1672	1616	1589.8
High	P55010	EIF5	Eukaryotic translation initiation factor 5 OS=Homo sapiens OX=9606 GN=EIF5 PE=1 SV=2	0	83.938	40	17	40	17	1813.6	1835.7	1812.1	1830.2	1864.7	1871.2
High	Q13144	EIF2B5	Translation initiation factor eIF-2B subunit epsilon OS=Homo sapiens OX=9606 GN=EIF2B5 PE=1 SV=3	0	83.894	31	17	32	17	745.1	737.9	736	751.5	770.6	760.2
High	Q6UB35	MTHFD1L	Monofunctional C1-tetrahydrofolate synthase, mitochondrial OS=Homo sapiens OX=9606 GN=MTHFD1L PE=1 SV=1	0	83.871	26	21	32	21	1227.4	1226.1	1219.2	1265	1255.9	1257.9
High	O00468	AGRN	Agrin OS=Homo sapiens OX=9606 GN=AGRN PE=1 SV=6	0	83.864	15	20	25	20	289.1	260.6	264.5	267.3	287.4	299.6
High	P28340	POLD1	DNA polymerase delta catalytic subunit OS=Homo sapiens OX=9606 GN=POLD1 PE=1 SV=2	0	83.798	24	24	37	23	901.1	926.3	881.1	922	960.4	956.2
High	Q15819	UBE2V2	Ubiquitin-conjugating enzyme E2 variant 2 OS=Homo sapiens OX=9606 GN=UBE2V2 PE=1 SV=4	0	83.796	64	8	61	4	913.6	925.1	923.7	982.6	993.7	929.4
High	Q9NVH1	DNAJC11	DnaJ homolog subfamily C member 11 OS=Homo sapiens OX=9606 GN=DNAJC11 PE=1 SV=2	0	83.696	34	15	25	15	777.9	784.5	778.2	770.5	780.8	772.9
High	Q05682	CALD1	Caldesmon OS=Homo sapiens OX=9606 GN=CALD1 PE=1 SV=3	0	83.654	20	12	22	12	1277.4	1272.7	1228	1276.1	1317.3	1252.5
High	P00492	HPRT1	Hypoxanthine-guanine phosphoribosyltransferase OS=Homo sapiens OX=9606 GN=HPRT1 PE=1 SV=2	0	83.621	68	11	38	11	2242.1	2252.7	2217.4	2229.2	2235.6	2223.2
High	P61160	ACTR2	Actin-related protein 2 OS=Homo sapiens OX=9606 GN=ACTR2 PE=1 SV=1	0	83.529	35	11	34	11	1369.9	1356.1	1361.9	1343.5	1417.5	1405.9
High	P78406	RAE1	mRNA export factor OS=Homo sapiens OX=9606 GN=RAE1 PE=1 SV=1	0	83.452	38	11	22	11	932.6	944.5	980.5	923.1	948.1	970.6
High	Q15269	PWP2	Periodic tryptophan protein 2 homolog OS=Homo sapiens OX=9606 GN=PWP2 PE=2 SV=2	0	83.38	26	20	32	20	1383	1378.7	1406.1	1387.5	1396.3	1375.9
High	Q9HCH5	SYTL2	Synaptotagmin-like protein 2 OS=Homo sapiens OX=9606 GN=SYTL2 PE=1 SV=3	0	83.321	26	20	25	20	836.6	854.5	844.1	843.1	889.2	866.2
High	Q07666	KHDRBS1	KH domain-containing, RNA-binding, signal transduction-associated protein 1 OS=Homo sapiens OX=9606 GN=KHDRBS1 PE=1 SV=1	0	83.298	29	10	62	9	2768.2	2777	2794.7	2813.7	2812	2811.1
High	Q96DG6	CMBL	Carboxymethylenebutenolidase homolog OS=Homo sapiens OX=9606 GN=CMBL PE=1 SV=1	0	83.253	53	14	66	14	4329.6	4320.8	4405.2	4385.6	4226.7	4264.2
High	Q9H6T3	RPAP3	RNA polymerase II-associated protein 3 OS=Homo sapiens OX=9606 GN=RPAP3 PE=1 SV=2	0	83.18	32	21	34	21	1551	1572.5	1498.5	1554.3	1558.7	1560.9
High	Q96KQ7	EHMT2	Histone-lysine N-methyltransferase EHMT2 OS=Homo sapiens OX=9606 GN=EHMT2 PE=1 SV=3	0	83.105	22	22	30	21	782.2	815.7	798.4	795.4	780.1	791.5
High	Q9H9A5	CNOT10	CCR4-NOT transcription complex subunit 10 OS=Homo sapiens OX=9606 GN=CNOT10 PE=1 SV=1	0	82.93	26	17	23	17	855.3	868.7	855.2	881.3	887.6	967
High	Q00169	PITPNA	Phosphatidylinositol transfer protein alpha isoform OS=Homo sapiens OX=9606 GN=PITPNA PE=1 SV=2	0	82.915	60	17	48	14	2648	2675.2	2716.5	2612.6	2578.5	2688.3
High	Q5VZL5	ZMYM4	Zinc finger MYM-type protein 4 OS=Homo sapiens OX=9606 GN=ZMYM4 PE=1 SV=1	0	82.905	17	24	35	22	1060.6	1166.3	1079.1	1088.6	1104.2	1075.5
High	Q9NUJ1	ABHD10	Mycophenolic acid acyl-glucuronide esterase, mitochondrial OS=Homo sapiens OX=9606 GN=ABHD10 PE=1 SV=1	0	82.66	56	12	32	12	889.9	874.2	892.1	906.4	870.7	898.9
High	Q13867	BLMH	Bleomycin hydrolase OS=Homo sapiens OX=9606 GN=BLMH PE=1 SV=1	0	82.648	52	18	36	18	2210.9	2195.5	2219.6	2182.5	2132.5	2162.4
High	Q6PL18	ATAD2	ATPase family AAA domain-containing protein 2 OS=Homo sapiens OX=9606 GN=ATAD2 PE=1 SV=1	0	82.645	17	20	26	16	883.9	889.2	874.3	856.5	894.1	852.4
High	Q9UI10	EIF2B4	Translation initiation factor eIF-2B subunit delta OS=Homo sapiens OX=9606 GN=EIF2B4 PE=1 SV=2	0	82.565	35	13	22	13	362.6	362	358.8	359.6	355.2	365.3
High	Q2TAY7	SMU1	WD40 repeat-containing protein SMU1 OS=Homo sapiens OX=9606 GN=SMU1 PE=1 SV=2	0	82.447	33	16	40	16	1643.1	1622.2	1622.8	1598.5	1590.9	1607.4
High	O95994	AGR2	Anterior gradient protein 2 homolog OS=Homo sapiens OX=9606 GN=AGR2 PE=1 SV=1	0	82.414	53	8	51	8	2435.5	2545.6	2440.3	2481	2483.3	2577.8
High	O95758	PTBP3	Polypyrimidine tract-binding protein 3 OS=Homo sapiens OX=9606 GN=PTBP3 PE=1 SV=2	0	82.411	30	11	36	8	500.7	470.5	502.9	481	484.8	503.7
High	Q8WVM7	STAG1	Cohesin subunit SA-1 OS=Homo sapiens OX=9606 GN=STAG1 PE=1 SV=3	0	82.396	19	20	28	13	462.1	476.3	478	462.3	469.2	500.7
High	P11137	MAP2	Microtubule-associated protein 2 OS=Homo sapiens OX=9606 GN=MAP2 PE=1 SV=4	0	82.374	11	16	32	16	1795.6	1846.5	1784.5	1772.9	1830.3	1810.6
High	P48739	PITPNB	Phosphatidylinositol transfer protein beta isoform OS=Homo sapiens OX=9606 GN=PITPNB PE=1 SV=2	0	82.283	60	16	43	13	1986.2	1990.4	1977.5	1989.5	1999.9	1994.7
High	O95716	RAB3D	Ras-related protein Rab-3D OS=Homo sapiens OX=9606 GN=RAB3D PE=1 SV=1	0	82.277	55	10	36	3	2623.9	2689.2	2571.5	2654.9	2682.5	2588.2
High	Q14C86	GAPVD1	GTPase-activating protein and VPS9 domain-containing protein 1 OS=Homo sapiens OX=9606 GN=GAPVD1 PE=1 SV=2	0	82.234	19	24	29	24	790.1	773.1	798.9	802.5	853.1	791.9
High	Q15386	UBE3C	Ubiquitin-protein ligase E3C OS=Homo sapiens OX=9606 GN=UBE3C PE=1 SV=3	0	82.222	23	21	29	21	618.4	588.5	615.9	629.3	599.2	666.5
High	P62753	RPS6	40S ribosomal protein S6 OS=Homo sapiens OX=9606 GN=RPS6 PE=1 SV=1	0	82.155	39	12	70	12	3328.7	3358.6	3361.1	3339.9	3294.3	3270.5
High	P10768	ESD	S-formylglutathione hydrolase OS=Homo sapiens OX=9606 GN=ESD PE=1 SV=2	0	82.129	68	12	36	12	2165.2	2126.8	2075.1	2128.1	2223.1	2120.2
High	Q9BQ04	RBM4B	RNA-binding protein 4B OS=Homo sapiens OX=9606 GN=RBM4B PE=1 SV=1	0	82.089	42	15	35	2	149.7	176.6	142.3	152.6	162.3	154.7
High	P53597	SUCLG1	Succinate--CoA ligase [ADP/GDP-forming] subunit alpha, mitochondrial OS=Homo sapiens OX=9606 GN=SUCLG1 PE=1 SV=4	0	82.032	33	9	40	9	2676.3	2694.4	2692.8	2700.3	2669	2624
High	P35270	SPR	Sepiapterin reductase OS=Homo sapiens OX=9606 GN=SPR PE=1 SV=1	0	81.976	61	12	26	12	1039.4	1040.2	1102.5	1103.3	1048.5	1073.3
High	Q8IWZ3	ANKHD1	Ankyrin repeat and KH domain-containing protein 1 OS=Homo sapiens OX=9606 GN=ANKHD1 PE=1 SV=1	0	81.936	8	18	26	8	336.7	324.5	337.8	312.8	334.6	332.2
High	O15144	ARPC2	Actin-related protein 2/3 complex subunit 2 OS=Homo sapiens OX=9606 GN=ARPC2 PE=1 SV=1	0	81.895	69	16	34	16	1347.6	1404.2	1370.9	1386	1385.8	1413.6
High	Q9NXG2	THUMPD1	THUMP domain-containing protein 1 OS=Homo sapiens OX=9606 GN=THUMPD1 PE=1 SV=2	0	81.792	52	17	35	17	1571.2	1614.9	1562.8	1539.3	1584.7	1612.5
High	P57721	PCBP3	Poly(rC)-binding protein 3 OS=Homo sapiens OX=9606 GN=PCBP3 PE=2 SV=2	0	81.73	22	7	84	1	426.2	461.3	436.6	414.9	437.7	429.3
High	O00154	ACOT7	Cytosolic acyl coenzyme A thioester hydrolase OS=Homo sapiens OX=9606 GN=ACOT7 PE=1 SV=3	0	81.701	46	13	30	13	1124	1134.1	1118.2	1098.5	1126.9	1146.4
High	Q5QJE6	DNTTIP2	Deoxynucleotidyltransferase terminal-interacting protein 2 OS=Homo sapiens OX=9606 GN=DNTTIP2 PE=1 SV=2	0	81.645	26	15	21	15	449	424	438	455.5	443.5	439.1
High	Q14318	FKBP8	Peptidyl-prolyl cis-trans isomerase FKBP8 OS=Homo sapiens OX=9606 GN=FKBP8 PE=1 SV=2	0	81.616	41	13	28	13	948.9	965.6	946.8	911.1	964.1	991.9
High	O43395	PRPF3	U4/U6 small nuclear ribonucleoprotein Prp3 OS=Homo sapiens OX=9606 GN=PRPF3 PE=1 SV=2	0	81.532	31	18	42	18	1734.7	1815.3	1745.8	1744.4	1793.5	1765.9
High	P52888	THOP1	Thimet oligopeptidase OS=Homo sapiens OX=9606 GN=THOP1 PE=1 SV=2	0	81.452	37	22	34	22	1325.8	1261.3	1236.4	1269.5	1291.9	1260.2
High	Q5VZ89	DENND4C	DENN domain-containing protein 4C OS=Homo sapiens OX=9606 GN=DENND4C PE=1 SV=3	0	81.418	15	23	24	23	850.5	912.6	785.8	789.7	787.4	795.7
High	Q9UBS4	DNAJB11	DnaJ homolog subfamily B member 11 OS=Homo sapiens OX=9606 GN=DNAJB11 PE=1 SV=1	0	81.357	35	11	37	11	1186.2	1225.9	1172.7	1188.2	1187.9	1197.9
High	Q04837	SSBP1	Single-stranded DNA-binding protein, mitochondrial OS=Homo sapiens OX=9606 GN=SSBP1 PE=1 SV=1	0	81.326	49	6	38	6	1837.3	1770	1762.8	1826.2	1808.2	1774.5
High	Q12800	TFCP2	Alpha-globin transcription factor CP2 OS=Homo sapiens OX=9606 GN=TFCP2 PE=1 SV=2	0	81.303	33	12	23	10	661.8	690.8	688	707.9	698.7	701.4
High	Q09472	EP300	Histone acetyltransferase p300 OS=Homo sapiens OX=9606 GN=EP300 PE=1 SV=2	0	81.117	10	21	27	12	831.7	861.1	832.5	843.5	857	846.3
High	O95487	SEC24B	Protein transport protein Sec24B OS=Homo sapiens OX=9606 GN=SEC24B PE=1 SV=2	0	81.043	14	14	24	13	848.4	813.9	838	841.2	859.5	843.3
High	Q6UXV4	APOOL	MICOS complex subunit MIC27 OS=Homo sapiens OX=9606 GN=APOOL PE=1 SV=1	0	81.034	66	13	24	13	1212.8	1181.9	1173.4	1178.5	1223	1202.2
High	O14795	UNC13B	Protein unc-13 homolog B OS=Homo sapiens OX=9606 GN=UNC13B PE=1 SV=2	0	80.958	16	23	31	20	683.6	681.5	668.1	696.2	679.4	721.4
High	P55735	SEC13	Protein SEC13 homolog OS=Homo sapiens OX=9606 GN=SEC13 PE=1 SV=3	0	80.938	49	12	31	12	1147.4	1149.2	1131.6	1110.4	1084	1044.5
High	Q8N684	CPSF7	Cleavage and polyadenylation specificity factor subunit 7 OS=Homo sapiens OX=9606 GN=CPSF7 PE=1 SV=1	0	80.918	38	15	41	15	1416.7	1452.6	1413	1363.1	1428.7	1394.4
High	P62491	RAB11A	Ras-related protein Rab-11A OS=Homo sapiens OX=9606 GN=RAB11A PE=1 SV=3	0	80.79	63	13	71	2	3800.2	3842.2	3770.9	3799.1	3706.7	3749.3
High	Q9NR50	EIF2B3	Translation initiation factor eIF-2B subunit gamma OS=Homo sapiens OX=9606 GN=EIF2B3 PE=1 SV=1	0	80.75	43	16	23	16	927.7	928	878.8	916	923.9	937
High	Q08380	LGALS3BP	Galectin-3-binding protein OS=Homo sapiens OX=9606 GN=LGALS3BP PE=1 SV=1	0	80.647	29	14	50	14	1869.3	1881	1853.4	1872.6	1881.1	1858.9
High	Q16134	ETFDH	Electron transfer flavoprotein-ubiquinone oxidoreductase, mitochondrial OS=Homo sapiens OX=9606 GN=ETFDH PE=1 SV=2	0	80.618	29	14	21	14	1117.8	1080.1	1069.6	1108.7	1075.9	1059.6
High	P12694	BCKDHA	2-oxoisovalerate dehydrogenase subunit alpha, mitochondrial OS=Homo sapiens OX=9606 GN=BCKDHA PE=1 SV=2	0	80.575	44	14	25	14	814.1	861.5	845.4	903.3	868.5	865.2
High	P00441	SOD1	Superoxide dismutase [Cu-Zn] OS=Homo sapiens OX=9606 GN=SOD1 PE=1 SV=2	0	80.438	87	12	81	12	4686.7	4632.9	4616.3	4627.1	4563.6	4448.2
High	Q16795	NDUFA9	NADH dehydrogenase [ubiquinone] 1 alpha subcomplex subunit 9, mitochondrial OS=Homo sapiens OX=9606 GN=NDUFA9 PE=1 SV=2	0	80.436	41	14	34	14	1471.1	1412.3	1479.8	1462.5	1439	1438.5
High	Q86TU7	SETD3	Actin-histidine N-methyltransferase OS=Homo sapiens OX=9606 GN=SETD3 PE=1 SV=1	0	80.409	32	19	25	19	760.1	771.4	793.5	767.2	780	783.9
High	O75223	GGCT	Gamma-glutamylcyclotransferase OS=Homo sapiens OX=9606 GN=GGCT PE=1 SV=1	0	80.394	63	10	45	10	1940.2	1973	1943	1892.7	1973.9	1964.6
High	Q12792	TWF1	Twinfilin-1 OS=Homo sapiens OX=9606 GN=TWF1 PE=1 SV=3	0	80.392	41	13	35	11	1887.3	1920.5	1873.6	1914.3	2000.8	1970.5
High	Q9BVJ6	UTP14A	U3 small nucleolar RNA-associated protein 14 homolog A OS=Homo sapiens OX=9606 GN=UTP14A PE=1 SV=1	0	80.391	39	24	29	24	1117.3	1102	1109.6	1116	1165	1140
High	P49959	MRE11	Double-strand break repair protein MRE11 OS=Homo sapiens OX=9606 GN=MRE11 PE=1 SV=3	0	80.254	29	18	40	18	1840	1767.9	1780.6	1838.4	1823.1	1854.6
High	P49720	PSMB3	Proteasome subunit beta type-3 OS=Homo sapiens OX=9606 GN=PSMB3 PE=1 SV=2	0	80.216	43	9	27	9	1051.5	1069.1	1146.4	1069.4	1097.8	1205.5
High	Q5VW36	FOCAD	Focadhesin OS=Homo sapiens OX=9606 GN=FOCAD PE=1 SV=1	0	80.2	10	13	16	13	352.8	326.6	354.1	366.5	336.1	360.1
High	Q16698	DECR1	2,4-dienoyl-CoA reductase, mitochondrial OS=Homo sapiens OX=9606 GN=DECR1 PE=1 SV=1	0	80.164	50	13	39	13	1802.9	1814.6	1747.4	1775.7	1783.7	1734.8
High	P30038	ALDH4A1	Delta-1-pyrroline-5-carboxylate dehydrogenase, mitochondrial OS=Homo sapiens OX=9606 GN=ALDH4A1 PE=1 SV=3	0	80.029	34	15	32	15	1753	1707.8	1724.3	1751	1731.2	1700.3
High	Q13443	ADAM9	Disintegrin and metalloproteinase domain-containing protein 9 OS=Homo sapiens OX=9606 GN=ADAM9 PE=1 SV=1	0	79.943	20	15	34	15	1373.1	1318.2	1312.2	1308.9	1350.6	1334.5
High	Q9H4M9	EHD1	EH domain-containing protein 1 OS=Homo sapiens OX=9606 GN=EHD1 PE=1 SV=2	0	79.852	39	16	25	15	747.1	753	747.1	782.5	773.9	786.6
High	P82933	MRPS9	28S ribosomal protein S9, mitochondrial OS=Homo sapiens OX=9606 GN=MRPS9 PE=1 SV=2	0	79.822	39	13	30	13	523.8	512.4	523.5	523.3	533.6	587.3
High	Q9UGI8	TES	Testin OS=Homo sapiens OX=9606 GN=TES PE=1 SV=1	0	79.805	45	18	28	18	1414.6	1339.1	1319.7	1318.9	1398.8	1336
High	P35613	BSG	Basigin OS=Homo sapiens OX=9606 GN=BSG PE=1 SV=2	0	79.797	34	10	37	10	1318.8	1335.1	1289.1	1303.4	1359.7	1373
High	P68400	CSNK2A1	Casein kinase II subunit alpha OS=Homo sapiens OX=9606 GN=CSNK2A1 PE=1 SV=1	0	79.69	44	12	30	12	1304.2	1287.3	1289.9	1302.1	1296.4	1336
High	Q4G0J3	LARP7	La-related protein 7 OS=Homo sapiens OX=9606 GN=LARP7 PE=1 SV=1	0	79.631	36	18	28	18	1036.9	976.7	1030.5	1022.9	999.1	1042.5
High	P55327	TPD52	Tumor protein D52 OS=Homo sapiens OX=9606 GN=TPD52 PE=1 SV=2	0	79.335	50	8	41	8	2200.3	2114.2	2149.7	2193.2	2176.4	2080.9
High	P62316	SNRPD2	Small nuclear ribonucleoprotein Sm D2 OS=Homo sapiens OX=9606 GN=SNRPD2 PE=1 SV=1	0	79.194	62	8	59	8	3588.9	3546	3462.2	3496.2	3533.8	3437.1
High	Q9BTY7	HGH1	Protein HGH1 homolog OS=Homo sapiens OX=9606 GN=HGH1 PE=1 SV=1	0	79.167	49	13	28	13	509.5	514.2	530.7	512.7	519.2	533.8
High	Q9UPT8	ZC3H4	Zinc finger CCCH domain-containing protein 4 OS=Homo sapiens OX=9606 GN=ZC3H4 PE=1 SV=3	0	79.038	15	12	24	12	755.6	763.2	765.3	737.9	755.4	779.2
High	O00487	PSMD14	26S proteasome non-ATPase regulatory subunit 14 OS=Homo sapiens OX=9606 GN=PSMD14 PE=1 SV=1	0	78.852	47	11	32	11	1297	1330.8	1283.5	1315.3	1284.7	1286.5
High	Q8ND24	RNF214	RING finger protein 214 OS=Homo sapiens OX=9606 GN=RNF214 PE=1 SV=2	0	78.813	35	18	22	18	457.4	461.9	449.8	484.4	494.1	472.9
High	Q00688	FKBP3	Peptidyl-prolyl cis-trans isomerase FKBP3 OS=Homo sapiens OX=9606 GN=FKBP3 PE=1 SV=1	0	78.754	56	11	32	11	1946.7	1974.9	1964.9	1951.4	1954.4	1955.3
High	O14672	ADAM10	Disintegrin and metalloproteinase domain-containing protein 10 OS=Homo sapiens OX=9606 GN=ADAM10 PE=1 SV=1	0	78.754	24	15	20	15	765.9	769.4	746.3	783.2	768.3	780.9
High	Q9NPH2	ISYNA1	Inositol-3-phosphate synthase 1 OS=Homo sapiens OX=9606 GN=ISYNA1 PE=1 SV=1	0	78.727	31	12	25	12	854.8	876.2	862.3	845.9	830.2	870
High	O75306	NDUFS2	NADH dehydrogenase [ubiquinone] iron-sulfur protein 2, mitochondrial OS=Homo sapiens OX=9606 GN=NDUFS2 PE=1 SV=2	0	78.62	44	14	33	14	1378.7	1380.1	1406.9	1372.1	1383.6	1362.2
High	P13929	ENO3	Beta-enolase OS=Homo sapiens OX=9606 GN=ENO3 PE=1 SV=5	0	78.585	23	7	108	1	9	10.9	13.7	7.8	5.8	8.5
High	Q9BTE3	MCMBP	Mini-chromosome maintenance complex-binding protein OS=Homo sapiens OX=9606 GN=MCMBP PE=1 SV=2	0	78.518	34	17	23	17	576.5	572.6	609.3	572.8	576.3	619.2
High	Q6NUK1	SLC25A24	Calcium-binding mitochondrial carrier protein SCaMC-1 OS=Homo sapiens OX=9606 GN=SLC25A24 PE=1 SV=2	0	78.509	48	18	30	18	1192.1	1206.3	1211.7	1171	1170.2	1208.8
High	O15382	BCAT2	Branched-chain-amino-acid aminotransferase, mitochondrial OS=Homo sapiens OX=9606 GN=BCAT2 PE=1 SV=2	0	78.498	41	12	30	12	869.2	899.5	1057.5	911.4	903.7	1085.7
High	P28288	ABCD3	ATP-binding cassette sub-family D member 3 OS=Homo sapiens OX=9606 GN=ABCD3 PE=1 SV=1	0	78.41	28	16	28	16	1153.7	1185.3	1143.7	1144.5	1142.7	1230.1
High	Q8IYQ7	THNSL1	Threonine synthase-like 1 OS=Homo sapiens OX=9606 GN=THNSL1 PE=1 SV=2	0	78.259	22	13	21	13	558.6	609.8	562.4	594.9	608.8	580.1
High	O14646	CHD1	Chromodomain-helicase-DNA-binding protein 1 OS=Homo sapiens OX=9606 GN=CHD1 PE=1 SV=2	0	78.214	12	21	29	14	635.8	608.6	617.8	590.2	645.6	620.4
High	Q569K4	ZNF385B	Zinc finger protein 385B OS=Homo sapiens OX=9606 GN=ZNF385B PE=1 SV=1	0	78.16	30	12	28	12	924.5	901.7	910.4	896.9	895.2	897.5
High	Q96T51	RUFY1	RUN and FYVE domain-containing protein 1 OS=Homo sapiens OX=9606 GN=RUFY1 PE=1 SV=2	0	78.134	30	20	30	19	1162.4	1210.8	1151.8	1140.4	1170.1	1149.5
High	O00203	AP3B1	AP-3 complex subunit beta-1 OS=Homo sapiens OX=9606 GN=AP3B1 PE=1 SV=3	0	78.101	16	15	27	12	561.8	507.2	552.2	553.1	558.1	544
High	Q9NQW7	XPNPEP1	Xaa-Pro aminopeptidase 1 OS=Homo sapiens OX=9606 GN=XPNPEP1 PE=1 SV=3	0	77.894	35	17	31	17	1186.1	1169.1	1189	1263.9	1245.4	1210.9
High	O43823	AKAP8	A-kinase anchor protein 8 OS=Homo sapiens OX=9606 GN=AKAP8 PE=1 SV=1	0	77.756	16	10	20	10	1103.7	1059.8	1108.5	1070.6	1080	1070.4
High	Q9Y3S1	WNK2	Serine/threonine-protein kinase WNK2 OS=Homo sapiens OX=9606 GN=WNK2 PE=1 SV=4	0	77.703	9	20	24	15	749.5	771.5	779.8	767	756.9	788.9
High	P56192	MARS	Methionine--tRNA ligase, cytoplasmic OS=Homo sapiens OX=9606 GN=MARS PE=1 SV=2	0	77.671	27	17	38	17	1251	1246.8	1221.2	1221.6	1238	1263.5
High	P27635	RPL10	60S ribosomal protein L10 OS=Homo sapiens OX=9606 GN=RPL10 PE=1 SV=4	0	77.645	39	8	60	8	2367.6	2361.4	2399.8	2379.3	2400	2406.8
High	Q6UN15	FIP1L1	Pre-mRNA 3'-end-processing factor FIP1 OS=Homo sapiens OX=9606 GN=FIP1L1 PE=1 SV=1	0	77.644	28	12	28	12	1080	1092.3	1085.7	1076.7	1061.9	1025
High	Q9UN86	G3BP2	Ras GTPase-activating protein-binding protein 2 OS=Homo sapiens OX=9606 GN=G3BP2 PE=1 SV=2	0	77.638	34	13	33	12	1135.2	1170.8	1158.4	1164.7	1172.6	1127.4
High	Q16576	RBBP7	Histone-binding protein RBBP7 OS=Homo sapiens OX=9606 GN=RBBP7 PE=1 SV=1	0	77.613	42	12	31	7	750.8	744.3	726.2	747.9	774.8	749.4
High	Q96C86	DCPS	m7GpppX diphosphatase OS=Homo sapiens OX=9606 GN=DCPS PE=1 SV=2	0	77.563	48	13	29	13	1334.5	1348.3	1319.4	1346.2	1297.7	1302
High	Q03154	ACY1	Aminoacylase-1 OS=Homo sapiens OX=9606 GN=ACY1 PE=1 SV=1	0	77.561	45	15	30	15	1008.8	1058.9	1015.8	1085	1081.4	1095.3
High	P60900	PSMA6	Proteasome subunit alpha type-6 OS=Homo sapiens OX=9606 GN=PSMA6 PE=1 SV=1	0	77.531	58	13	49	13	2169.6	2246.8	2179.3	2227.1	2155.6	2110.6
High	Q9Y5M8	SRPRB	Signal recognition particle receptor subunit beta OS=Homo sapiens OX=9606 GN=SRPRB PE=1 SV=3	0	77.435	43	10	26	10	1334.2	1322.1	1335.4	1300.1	1315.8	1289.8
High	Q9NY27	PPP4R2	Serine/threonine-protein phosphatase 4 regulatory subunit 2 OS=Homo sapiens OX=9606 GN=PPP4R2 PE=1 SV=3	0	77.382	36	11	25	11	1047.6	1024.3	1004.4	1033	1038.5	1029
High	Q9Y4W2	LAS1L	Ribosomal biogenesis protein LAS1L OS=Homo sapiens OX=9606 GN=LAS1L PE=1 SV=2	0	77.191	23	13	17	13	388.5	377.4	391.3	383	451	420.1
High	P62829	RPL23	60S ribosomal protein L23 OS=Homo sapiens OX=9606 GN=RPL23 PE=1 SV=1	0	77.191	69	9	60	9	2354	2359.2	2597.9	2359.7	2362.7	2524.7
High	O75844	ZMPSTE24	CAAX prenyl protease 1 homolog OS=Homo sapiens OX=9606 GN=ZMPSTE24 PE=1 SV=2	0	77.17	26	12	23	12	1363.1	1363.7	1360.8	1386.4	1291.3	1356
High	P42224	STAT1	Signal transducer and activator of transcription 1-alpha/beta OS=Homo sapiens OX=9606 GN=STAT1 PE=1 SV=2	0	77.14	31	20	28	20	1157.3	1163	1127.7	1143.5	1191.3	1144.8
High	A0A0B4J2D5	GATD3B	Glutamine amidotransferase-like class 1 domain-containing protein 3B, mitochondrial OS=Homo sapiens OX=9606 GN=GATD3B PE=1 SV=1	0	77.017	61	11	40	11	2524.4	2504.1	2462	2543.6	2518.6	2472
High	O43432	EIF4G3	Eukaryotic translation initiation factor 4 gamma 3 OS=Homo sapiens OX=9606 GN=EIF4G3 PE=1 SV=2	0	76.998	11	18	30	13	444	455.6	432.7	424.7	450	460.8
High	Q99590	SCAF11	Protein SCAF11 OS=Homo sapiens OX=9606 GN=SCAF11 PE=1 SV=2	0	76.956	15	19	22	19	764.9	748.2	726.6	720.5	738.7	806
High	P15531	NME1	Nucleoside diphosphate kinase A OS=Homo sapiens OX=9606 GN=NME1 PE=1 SV=1	0	76.902	70	9	103	5	2568.9	2578	2671.4	2522.3	2573	2579.2
High	O95292	VAPB	Vesicle-associated membrane protein-associated protein B/C OS=Homo sapiens OX=9606 GN=VAPB PE=1 SV=3	0	76.883	51	11	38	10	2353.6	2365.5	2359.1	2390.2	2446.4	2398.1
High	Q9UKM9	RALY	RNA-binding protein Raly OS=Homo sapiens OX=9606 GN=RALY PE=1 SV=1	0	76.842	47	16	63	16	3396.6	3335	3316.7	3328	3434.5	3234.6
High	Q96NB2	SFXN2	Sideroflexin-2 OS=Homo sapiens OX=9606 GN=SFXN2 PE=1 SV=2	0	76.761	34	8	27	8	387	372.6	402.3	393.5	392.2	407.3
High	Q96C36	PYCR2	Pyrroline-5-carboxylate reductase 2 OS=Homo sapiens OX=9606 GN=PYCR2 PE=1 SV=1	0	76.73	38	11	33	10	1486.7	1520.8	1519.4	1499.4	1495.1	1509.8
High	O75764	TCEA3	Transcription elongation factor A protein 3 OS=Homo sapiens OX=9606 GN=TCEA3 PE=1 SV=2	0	76.701	57	17	34	16	994.7	1031	984.5	935.7	1010.7	967.9
High	Q9Y696	CLIC4	Chloride intracellular channel protein 4 OS=Homo sapiens OX=9606 GN=CLIC4 PE=1 SV=4	0	76.631	57	10	31	10	1257.7	1288.7	1302.9	1291.8	1263.1	1323.3
High	Q9BSJ8	ESYT1	Extended synaptotagmin-1 OS=Homo sapiens OX=9606 GN=ESYT1 PE=1 SV=1	0	76.614	19	16	21	16	684.2	685.4	689.9	686.3	683.9	706.4
High	P62714	PPP2CB	Serine/threonine-protein phosphatase 2A catalytic subunit beta isoform OS=Homo sapiens OX=9606 GN=PPP2CB PE=1 SV=1	0	76.567	42	9	22	1
High	Q9HCE1	MOV10	Helicase MOV-10 OS=Homo sapiens OX=9606 GN=MOV10 PE=1 SV=2	0	76.515	21	16	20	16	698.8	739.6	716.4	727.4	711.1	712
High	O43592	XPOT	Exportin-T OS=Homo sapiens OX=9606 GN=XPOT PE=1 SV=2	0	76.452	19	14	20	14	865.1	890.2	898.9	949.2	875.4	897.6
High	Q9Y2Z0	SUGT1	Protein SGT1 homolog OS=Homo sapiens OX=9606 GN=SUGT1 PE=1 SV=3	0	76.451	57	16	26	16	1149.2	1190	1163.2	1170	1196.4	1171
High	Q8TAF3	WDR48	WD repeat-containing protein 48 OS=Homo sapiens OX=9606 GN=WDR48 PE=1 SV=1	0	76.334	29	14	27	14	1041.9	1031.3	1000.8	1025.6	1061.7	1041
High	P62241	RPS8	40S ribosomal protein S8 OS=Homo sapiens OX=9606 GN=RPS8 PE=1 SV=2	0	76.198	58	10	55	10	2141.1	2182.9	2062.5	2125.9	2092.9	2005.1
High	Q7Z739	YTHDF3	YTH domain-containing family protein 3 OS=Homo sapiens OX=9606 GN=YTHDF3 PE=1 SV=1	0	76.152	35	15	27	9	1223.3	1197.4	1229.5	1260	1218.4	1231
High	Q7Z5J4	RAI1	Retinoic acid-induced protein 1 OS=Homo sapiens OX=9606 GN=RAI1 PE=1 SV=2	0	76.075	12	16	20	15	202.7	205.3	185.1	180	211.5	201.9
High	Q9UHR4	BAIAP2L1	Brain-specific angiogenesis inhibitor 1-associated protein 2-like protein 1 OS=Homo sapiens OX=9606 GN=BAIAP2L1 PE=1 SV=2	0	76.072	42	19	30	19	1300.2	1273.3	1330.1	1296.2	1290.1	1312
High	P29590	PML	Protein PML OS=Homo sapiens OX=9606 GN=PML PE=1 SV=3	0	76.035	24	20	27	20	949.9	973.8	956.4	951.8	1014.9	975.3
High	Q9P2R7	SUCLA2	Succinate--CoA ligase [ADP-forming] subunit beta, mitochondrial OS=Homo sapiens OX=9606 GN=SUCLA2 PE=1 SV=3	0	75.994	43	16	32	16	1240.7	1237.1	1218.9	1255.1	1245	1213
High	Q92879	CELF1	CUGBP Elav-like family member 1 OS=Homo sapiens OX=9606 GN=CELF1 PE=1 SV=2	0	75.981	21	9	38	9	1631.3	1631.4	1622.7	1615.8	1592	1584.3
High	P09012	SNRPA	U1 small nuclear ribonucleoprotein A OS=Homo sapiens OX=9606 GN=SNRPA PE=1 SV=3	0	75.978	34	8	58	6	1319.4	1284.8	1293	1237.6	1256.3	1235.8
High	Q9UJC3	HOOK1	Protein Hook homolog 1 OS=Homo sapiens OX=9606 GN=HOOK1 PE=1 SV=2	0	75.918	28	18	27	17	839	868.3	836.1	843.6	875.7	826.2
High	Q96RU2	USP28	Ubiquitin carboxyl-terminal hydrolase 28 OS=Homo sapiens OX=9606 GN=USP28 PE=1 SV=1	0	75.899	23	18	21	18	562.1	568.6	520.6	545.4	545	558.2
High	P47736	RAP1GAP	Rap1 GTPase-activating protein 1 OS=Homo sapiens OX=9606 GN=RAP1GAP PE=1 SV=2	0	75.792	25	14	25	13	1041.1	1054.4	1060.4	1032.4	1098.8	1111.5
High	Q9Y2U8	LEMD3	Inner nuclear membrane protein Man1 OS=Homo sapiens OX=9606 GN=LEMD3 PE=1 SV=2	0	75.757	25	16	19	16	591.6	596.9	564.7	580.7	555.4	567.4
High	Q9Y2H0	DLGAP4	Disks large-associated protein 4 OS=Homo sapiens OX=9606 GN=DLGAP4 PE=1 SV=3	0	75.74	12	9	20	9	692.9	702.7	661.5	670.2	704.7	687.4
High	P50995	ANXA11	Annexin A11 OS=Homo sapiens OX=9606 GN=ANXA11 PE=1 SV=1	0	75.607	35	17	36	17	1229.4	1248	1223.6	1208	1259.3	1225.7
High	Q13733	ATP1A4	Sodium/potassium-transporting ATPase subunit alpha-4 OS=Homo sapiens OX=9606 GN=ATP1A4 PE=1 SV=3	0	75.571	11	9	49	1
High	Q9NP72	RAB18	Ras-related protein Rab-18 OS=Homo sapiens OX=9606 GN=RAB18 PE=1 SV=1	0	75.522	70	12	25	12	889	880	900.3	939.4	913.7	887.4
High	Q6VY07	PACS1	Phosphofurin acidic cluster sorting protein 1 OS=Homo sapiens OX=9606 GN=PACS1 PE=1 SV=2	0	75.374	26	19	31	18	849.1	868.2	824.9	838.4	892	861.9
High	Q8IWA0	WDR75	WD repeat-containing protein 75 OS=Homo sapiens OX=9606 GN=WDR75 PE=1 SV=1	0	75.324	28	19	23	19	1005.2	988.8	996	987.8	1003.4	965.1
High	P05026	ATP1B1	Sodium/potassium-transporting ATPase subunit beta-1 OS=Homo sapiens OX=9606 GN=ATP1B1 PE=1 SV=1	0	75.244	36	9	20	9	1628.3	1605	1546.7	1567.4	1580.2	1535.7
High	P63098	PPP3R1	Calcineurin subunit B type 1 OS=Homo sapiens OX=9606 GN=PPP3R1 PE=1 SV=2	0	75.235	66	9	35	9	1773.4	1737.4	1701	1800.7	1694.1	1744.3
High	P22830	FECH	Ferrochelatase, mitochondrial OS=Homo sapiens OX=9606 GN=FECH PE=1 SV=2	0	75.191	42	15	28	15	939.2	962.8	932.2	934.8	879.5	874
High	P35573	AGL	Glycogen debranching enzyme OS=Homo sapiens OX=9606 GN=AGL PE=1 SV=3	0	75.1	19	25	30	25	900.8	852.2	903.7	889.2	903.8	946.4
High	O14647	CHD2	Chromodomain-helicase-DNA-binding protein 2 OS=Homo sapiens OX=9606 GN=CHD2 PE=1 SV=2	0	75.05	15	24	30	17	718.7	720	722.6	683.8	712.4	719.8
High	Q3YEC7	RABL6	Rab-like protein 6 OS=Homo sapiens OX=9606 GN=RABL6 PE=1 SV=2	0	75.04	26	17	34	17	957.2	1003.4	987.6	1028.1	990.3	999.3
High	Q13523	PRPF4B	Serine/threonine-protein kinase PRP4 homolog OS=Homo sapiens OX=9606 GN=PRPF4B PE=1 SV=3	0	75.017	17	17	26	17	884.8	881.4	858.8	864	905.5	880.8
High	P61006	RAB8A	Ras-related protein Rab-8A OS=Homo sapiens OX=9606 GN=RAB8A PE=1 SV=1	0	75.006	57	12	36	5	1082	1135.5	1145.7	1060.3	1096.5	1287.5
High	Q7Z3B4	NUP54	Nucleoporin p54 OS=Homo sapiens OX=9606 GN=NUP54 PE=1 SV=2	0	74.993	43	19	28	19	1273.1	1264.4	1260.7	1269.1	1272.6	1231.5
High	Q6PJT7	ZC3H14	Zinc finger CCCH domain-containing protein 14 OS=Homo sapiens OX=9606 GN=ZC3H14 PE=1 SV=1	0	74.991	28	16	30	16	1049	1015.4	1065.3	1057.2	1042.3	1027.3
High	P43155	CRAT	Carnitine O-acetyltransferase OS=Homo sapiens OX=9606 GN=CRAT PE=1 SV=5	0	74.881	24	14	27	14	964.2	950.3	949.6	949	1032.3	981.9
High	P33316	DUT	Deoxyuridine 5'-triphosphate nucleotidohydrolase, mitochondrial OS=Homo sapiens OX=9606 GN=DUT PE=1 SV=4	0	74.815	46	9	41	9	1623.2	1601.6	1709.7	1649.4	1632.5	1694.2
High	P46108	CRK	Adapter molecule crk OS=Homo sapiens OX=9606 GN=CRK PE=1 SV=2	0	74.699	44	10	25	10	827.3	820.9	830.5	860.5	850.4	904
High	Q7L5N1	COPS6	COP9 signalosome complex subunit 6 OS=Homo sapiens OX=9606 GN=COPS6 PE=1 SV=1	0	74.613	50	10	19	10	857.1	873.1	844.7	833.4	809.9	921.5
High	Q96A65	EXOC4	Exocyst complex component 4 OS=Homo sapiens OX=9606 GN=EXOC4 PE=1 SV=1	0	74.566	16	14	18	14	555.3	580.2	550.3	540.1	576.3	546.4
High	Q86V15	CASZ1	Zinc finger protein castor homolog 1 OS=Homo sapiens OX=9606 GN=CASZ1 PE=1 SV=4	0	74.482	14	15	18	15	526.1	529.9	515.1	544.3	529.6	522.6
High	P15586	GNS	N-acetylglucosamine-6-sulfatase OS=Homo sapiens OX=9606 GN=GNS PE=1 SV=3	0	74.395	26	12	38	12	1322.7	1261	1309.7	1301.4	1283.1	1241.4
High	P47985	UQCRFS1	Cytochrome b-c1 complex subunit Rieske, mitochondrial OS=Homo sapiens OX=9606 GN=UQCRFS1 PE=1 SV=2	0	74.363	39	9	48	9	1089.9	1145.6	1159.4	1205	1045.9	1109.3
High	Q9ULT8	HECTD1	E3 ubiquitin-protein ligase HECTD1 OS=Homo sapiens OX=9606 GN=HECTD1 PE=1 SV=3	0	74.36	10	20	23	20	735.6	715.9	707.7	718.8	689.8	738.8
High	O14787	TNPO2	Transportin-2 OS=Homo sapiens OX=9606 GN=TNPO2 PE=1 SV=3	0	74.297	31	17	27	14	521.1	502.8	534.4	537.4	498.5	496.7
High	O43719	HTATSF1	HIV Tat-specific factor 1 OS=Homo sapiens OX=9606 GN=HTATSF1 PE=1 SV=1	0	74.276	33	23	34	23	1965	1916.7	1927	1960.6	1977.9	1966.6
High	Q13363	CTBP1	C-terminal-binding protein 1 OS=Homo sapiens OX=9606 GN=CTBP1 PE=1 SV=2	0	74.164	41	14	46	9	1769.5	1802.5	1824.3	1843.5	1831.4	1893.9
High	Q9Y5L0	TNPO3	Transportin-3 OS=Homo sapiens OX=9606 GN=TNPO3 PE=1 SV=3	0	74.133	20	14	21	14	661.4	687.5	704.3	711.3	646.3	695.6
High	Q9BXS5	AP1M1	AP-1 complex subunit mu-1 OS=Homo sapiens OX=9606 GN=AP1M1 PE=1 SV=3	0	74.121	43	16	31	12	1204.7	1226.4	1235.4	1196.8	1203.2	1205.1
High	Q9HCS7	XAB2	Pre-mRNA-splicing factor SYF1 OS=Homo sapiens OX=9606 GN=XAB2 PE=1 SV=2	0	74.09	33	20	22	20	469.7	512.9	477.7	502.8	509.5	492.8
High	Q6ZRP7	QSOX2	Sulfhydryl oxidase 2 OS=Homo sapiens OX=9606 GN=QSOX2 PE=1 SV=3	0	74.031	29	17	28	17	874.7	851.6	883.4	866.1	863	866.5
High	P09972	ALDOC	Fructose-bisphosphate aldolase C OS=Homo sapiens OX=9606 GN=ALDOC PE=1 SV=2	0	73.999	38	10	37	6	282.8	291.5	274.1	286.4	303.2	314.9
High	P51572	BCAP31	B-cell receptor-associated protein 31 OS=Homo sapiens OX=9606 GN=BCAP31 PE=1 SV=3	0	73.959	44	12	63	12	4106.4	4002.4	3920.6	3937.7	4032.6	3913.7
High	Q6DN90	IQSEC1	IQ motif and SEC7 domain-containing protein 1 OS=Homo sapiens OX=9606 GN=IQSEC1 PE=1 SV=1	0	73.886	20	17	24	17	791	791.6	828.1	776.4	831.5	800.6
High	Q86UV5	USP48	Ubiquitin carboxyl-terminal hydrolase 48 OS=Homo sapiens OX=9606 GN=USP48 PE=1 SV=1	0	73.877	21	17	24	17	983	942.2	966.5	957	949	973.1
High	Q15363	TMED2	Transmembrane emp24 domain-containing protein 2 OS=Homo sapiens OX=9606 GN=TMED2 PE=1 SV=1	0	73.82	42	8	58	8	2482.2	2508.5	2429.2	2520.1	2365.9	2420
High	O14950	MYL12B	Myosin regulatory light chain 12B OS=Homo sapiens OX=9606 GN=MYL12B PE=1 SV=2	0	73.803	59	8	40	8	1061.4	1058.8	1080.4	1075.9	1014.3	1058.7
High	A1L0T0	ILVBL	Acetolactate synthase-like protein OS=Homo sapiens OX=9606 GN=ILVBL PE=1 SV=2	0	73.766	25	10	15	10	453	481.5	440.1	472.4	478.5	462.1
High	O75717	WDHD1	WD repeat and HMG-box DNA-binding protein 1 OS=Homo sapiens OX=9606 GN=WDHD1 PE=1 SV=1	0	73.733	21	18	26	18	908.9	935.2	905.7	923.5	923.6	929.2
High	Q9Y2K7	KDM2A	Lysine-specific demethylase 2A OS=Homo sapiens OX=9606 GN=KDM2A PE=1 SV=3	0	73.732	16	17	31	17	1024.9	985.5	1008.7	1014.5	1057.9	1063.4
High	Q9UPN9	TRIM33	E3 ubiquitin-protein ligase TRIM33 OS=Homo sapiens OX=9606 GN=TRIM33 PE=1 SV=3	0	73.591	19	18	23	17	1045.1	1051.9	1029.9	1032.5	1052	1065.2
High	Q9NVE7	PANK4	Pantothenate kinase 4 OS=Homo sapiens OX=9606 GN=PANK4 PE=1 SV=1	0	73.579	31	17	22	17	806.7	838.6	811.6	805.5	799.1	803.5
High	Q96P16	RPRD1A	Regulation of nuclear pre-mRNA domain-containing protein 1A OS=Homo sapiens OX=9606 GN=RPRD1A PE=1 SV=1	0	73.577	54	12	22	11	651.4	655.4	629.6	645.4	680.9	693.8
High	P62081	RPS7	40S ribosomal protein S7 OS=Homo sapiens OX=9606 GN=RPS7 PE=1 SV=1	0	73.517	64	11	63	11	3202.7	3188.4	3231.9	3278.4	3123.2	3199.4
High	Q13510	ASAH1	Acid ceramidase OS=Homo sapiens OX=9606 GN=ASAH1 PE=1 SV=5	0	73.472	40	14	32	14	1411.8	1386.8	1461.9	1488.2	1412.7	1473.7
High	Q9NZL4	HSPBP1	Hsp70-binding protein 1 OS=Homo sapiens OX=9606 GN=HSPBP1 PE=1 SV=2	0	73.418	46	14	24	14	582.5	635.6	579.7	579.6	588.1	609.2
High	P04083	ANXA1	Annexin A1 OS=Homo sapiens OX=9606 GN=ANXA1 PE=1 SV=2	0	73.373	45	12	24	12	811.1	800.9	845.3	831.2	806.8	807.8
High	P60981	DSTN	Destrin OS=Homo sapiens OX=9606 GN=DSTN PE=1 SV=3	0	73.361	59	10	112	9	3712.7	3595.7	3710.3	3725.3	3755.6	3599.5
High	Q9Y450	HBS1L	HBS1-like protein OS=Homo sapiens OX=9606 GN=HBS1L PE=1 SV=1	0	73.301	29	16	23	16	840	817	832.8	805	823.2	897.3
High	P32969	RPL9; RPL9P7; RPL9P8; RPL9P9	60S ribosomal protein L9 OS=Homo sapiens OX=9606 GN=RPL9 PE=1 SV=1	0	73.271	60	8	43	8	1697.4	1627.8	1724.6	1738.4	1672.6	1646.2
High	P09543	CNP	2',3'-cyclic-nucleotide 3'-phosphodiesterase OS=Homo sapiens OX=9606 GN=CNP PE=1 SV=2	0	73.08	42	16	32	16	1456.9	1432.7	1425	1417.6	1444	1428.8
High	O15031	PLXNB2	Plexin-B2 OS=Homo sapiens OX=9606 GN=PLXNB2 PE=1 SV=3	0	73.078	13	20	24	20	839.7	852.7	837.4	843.4	857.2	984.7
High	Q9UBF2	COPG2	Coatomer subunit gamma-2 OS=Homo sapiens OX=9606 GN=COPG2 PE=1 SV=1	0	72.98	20	16	38	12	491.3	468.2	476.7	476	506	475.7
High	Q9UHG3	PCYOX1	Prenylcysteine oxidase 1 OS=Homo sapiens OX=9606 GN=PCYOX1 PE=1 SV=3	0	72.974	40	16	29	16	1078.5	1035	1038	983.2	1071.4	1028.2
High	Q9H115	NAPB	Beta-soluble NSF attachment protein OS=Homo sapiens OX=9606 GN=NAPB PE=1 SV=2	0	72.973	59	14	24	10	660.9	671.8	683.9	644.2	692.7	702.4
High	Q16798	ME3	NADP-dependent malic enzyme, mitochondrial OS=Homo sapiens OX=9606 GN=ME3 PE=2 SV=2	0	72.912	38	16	26	14	655.9	688.5	707.4	730.4	636.5	704.3
High	Q9Y2Q0	ATP8A1	Phospholipid-transporting ATPase IA OS=Homo sapiens OX=9606 GN=ATP8A1 PE=1 SV=1	0	72.86	14	15	30	14	829.6	816.1	803.5	826.5	861.7	801.7
High	Q9NXF1	TEX10	Testis-expressed protein 10 OS=Homo sapiens OX=9606 GN=TEX10 PE=1 SV=2	0	72.848	24	19	22	19	962.9	967.2	1032.9	1060.6	972.1	994
High	P51648	ALDH3A2	Fatty aldehyde dehydrogenase OS=Homo sapiens OX=9606 GN=ALDH3A2 PE=1 SV=1	0	72.781	25	11	29	11	1221.8	1243.2	1248.2	1298.8	1253.6	1263.1
High	Q9UMZ2	SYNRG	Synergin gamma OS=Homo sapiens OX=9606 GN=SYNRG PE=1 SV=2	0	72.687	16	17	25	17	839.2	812.8	821.9	838.8	819.3	818
High	Q08379	GOLGA2	Golgin subfamily A member 2 OS=Homo sapiens OX=9606 GN=GOLGA2 PE=1 SV=3	0	72.684	19	14	21	14	824.3	809.2	790.3	795.2	782.6	796.6
High	Q7Z7K6	CENPV	Centromere protein V OS=Homo sapiens OX=9606 GN=CENPV PE=1 SV=1	0	72.525	64	12	26	12	906.6	1032.8	963	975.8	963.8	978.9
High	Q13153	PAK1	Serine/threonine-protein kinase PAK 1 OS=Homo sapiens OX=9606 GN=PAK1 PE=1 SV=2	0	72.5	30	13	22	9	496	493	490.4	509.2	496.9	480.5
High	P42330	AKR1C3	Aldo-keto reductase family 1 member C3 OS=Homo sapiens OX=9606 GN=AKR1C3 PE=1 SV=4	0	72.325	51	13	28	13	983.3	981.1	1056.4	972.5	982.2	1017
High	Q8NCW5	NAXE	NAD(P)H-hydrate epimerase OS=Homo sapiens OX=9606 GN=NAXE PE=1 SV=2	0	72.317	47	10	32	10	952.7	953.8	956.7	1004.6	971	973.1
High	Q07955	SRSF1	Serine/arginine-rich splicing factor 1 OS=Homo sapiens OX=9606 GN=SRSF1 PE=1 SV=2	0	72.312	52	15	72	15	2130.1	2198.6	2186.1	2102.4	2150.1	2176
High	Q9BQ39	DDX50	ATP-dependent RNA helicase DDX50 OS=Homo sapiens OX=9606 GN=DDX50 PE=1 SV=1	0	72.292	25	16	28	13	480	468.2	460.3	472.1	483.7	548.3
High	Q9Y5K6	CD2AP	CD2-associated protein OS=Homo sapiens OX=9606 GN=CD2AP PE=1 SV=1	0	72.289	26	15	23	15	1429.4	1413.9	1406.1	1410.8	1432.8	1430.6
High	Q14651	PLS1	Plastin-1 OS=Homo sapiens OX=9606 GN=PLS1 PE=1 SV=2	0	72.165	32	15	22	11	782.6	786.1	780.4	791.6	787.9	824.8
High	Q9NW13	RBM28	RNA-binding protein 28 OS=Homo sapiens OX=9606 GN=RBM28 PE=1 SV=3	0	72.126	25	19	29	19	1459.5	1510.7	1530.2	1421.4	1463.3	1473.4
High	Q9UIJ7	AK3	GTP:AMP phosphotransferase AK3, mitochondrial OS=Homo sapiens OX=9606 GN=AK3 PE=1 SV=4	0	72.117	60	14	36	14	2172.1	2210	2199.4	2221.3	2185.9	2185.4
High	Q9H9S4	CAB39L	Calcium-binding protein 39-like OS=Homo sapiens OX=9606 GN=CAB39L PE=1 SV=3	0	72.116	53	18	36	16	1498.4	1440.1	1507.1	1496.9	1489.4	1421.9
High	Q86V81	ALYREF	THO complex subunit 4 OS=Homo sapiens OX=9606 GN=ALYREF PE=1 SV=3	0	72.112	42	8	53	8	1792.1	1812.9	1738.5	1825.6	1787.9	1802.6
High	Q9BXK5	BCL2L13	Bcl-2-like protein 13 OS=Homo sapiens OX=9606 GN=BCL2L13 PE=1 SV=1	0	72.022	39	12	18	12	715.5	757.8	709.4	710	728.9	718.1
High	Q8NBU5	ATAD1	ATPase family AAA domain-containing protein 1 OS=Homo sapiens OX=9606 GN=ATAD1 PE=1 SV=1	0	72.013	44	12	29	12	1412.5	1402.7	1416.8	1420.3	1429.8	1458.5
High	Q13404	UBE2V1	Ubiquitin-conjugating enzyme E2 variant 1 OS=Homo sapiens OX=9606 GN=UBE2V1 PE=1 SV=2	0	72.003	63	8	52	4	1655.5	1673.2	1592.5	1691.5	1676.4	1677.9
High	Q96AG4	LRRC59	Leucine-rich repeat-containing protein 59 OS=Homo sapiens OX=9606 GN=LRRC59 PE=1 SV=1	0	71.937	39	12	39	12	2845.4	2805.6	2838.6	2867	2849.5	2806
High	Q15369	ELOC	Elongin-C OS=Homo sapiens OX=9606 GN=ELOC PE=1 SV=1	0	71.92	65	6	23	6	1386.3	1414.8	1365.6	1388	1389.6	1345
High	Q9Y618	NCOR2	Nuclear receptor corepressor 2 OS=Homo sapiens OX=9606 GN=NCOR2 PE=1 SV=3	0	71.877	11	22	27	20	1187	1216.5	1159	1181	1210.1	1214.6
High	P16930	FAH	Fumarylacetoacetase OS=Homo sapiens OX=9606 GN=FAH PE=1 SV=2	0	71.862	30	9	20	9	450.5	457	447.3	455.9	443.8	451
High	O60684	KPNA6	Importin subunit alpha-7 OS=Homo sapiens OX=9606 GN=KPNA6 PE=1 SV=1	0	71.849	29	12	27	5	714.9	739	751.9	721	719.2	759.7
High	O14975	SLC27A2	Very long-chain acyl-CoA synthetase OS=Homo sapiens OX=9606 GN=SLC27A2 PE=1 SV=2	0	71.843	29	14	18	14	901.8	897.2	866.2	910.4	895.1	854.2
High	P07355	ANXA2	Annexin A2 OS=Homo sapiens OX=9606 GN=ANXA2 PE=1 SV=2	0	71.833	43	17	31	17	1132.9	1114.2	1125.9	1129.2	1118.4	1133.7
High	Q96I25	RBM17	Splicing factor 45 OS=Homo sapiens OX=9606 GN=RBM17 PE=1 SV=1	0	71.782	45	13	21	13	1008.8	1004.5	1019.1	1047.9	1002	1018.6
High	P19404	NDUFV2	NADH dehydrogenase [ubiquinone] flavoprotein 2, mitochondrial OS=Homo sapiens OX=9606 GN=NDUFV2 PE=1 SV=2	0	71.746	53	11	34	11	1565.6	1561.7	1579.1	1576.9	1637.2	1521
High	P31153	MAT2A	S-adenosylmethionine synthase isoform type-2 OS=Homo sapiens OX=9606 GN=MAT2A PE=1 SV=1	0	71.723	39	13	45	13	1752.4	1772	1806.9	1726.3	1668.6	1684.8
High	Q96A49	SYAP1	Synapse-associated protein 1 OS=Homo sapiens OX=9606 GN=SYAP1 PE=1 SV=1	0	71.697	43	12	21	12	987.5	1041.6	1012.1	1006.5	1050.3	1007.1
High	P30085	CMPK1	UMP-CMP kinase OS=Homo sapiens OX=9606 GN=CMPK1 PE=1 SV=3	0	71.678	50	9	33	9	1435.1	1428.6	1483.6	1535.6	1365.8	1420
High	O75410	TACC1	Transforming acidic coiled-coil-containing protein 1 OS=Homo sapiens OX=9606 GN=TACC1 PE=1 SV=2	0	71.59	29	21	29	19	826.7	848.1	840.6	859.3	828.9	829.1
High	P05090	APOD	Apolipoprotein D OS=Homo sapiens OX=9606 GN=APOD PE=1 SV=1	0	71.563	34	6	83	6	5484.3	5479.7	5310.6	5455.4	5377.4	5346.2
High	Q9ULD0	OGDHL	2-oxoglutarate dehydrogenase-like, mitochondrial OS=Homo sapiens OX=9606 GN=OGDHL PE=1 SV=3	0	71.521	20	17	23	9	578.2	459	443.7	460.9	445.4	443.1
High	Q9UKY7	CDV3	Protein CDV3 homolog OS=Homo sapiens OX=9606 GN=CDV3 PE=1 SV=1	0	71.512	64	11	24	11	808.4	821.6	795.8	808.2	795.3	794.7
High	Q92541	RTF1	RNA polymerase-associated protein RTF1 homolog OS=Homo sapiens OX=9606 GN=RTF1 PE=1 SV=4	0	71.497	25	18	29	18	1181.6	1201	1146.2	1145	1207.3	1155.8
High	Q9BZE4	GTPBP4	Nucleolar GTP-binding protein 1 OS=Homo sapiens OX=9606 GN=GTPBP4 PE=1 SV=3	0	71.496	28	17	29	17	1367.6	1356.9	1382.6	1384.4	1397.3	1346
High	Q96FV9	THOC1	THO complex subunit 1 OS=Homo sapiens OX=9606 GN=THOC1 PE=1 SV=1	0	71.481	37	20	34	20	1317.2	1270.7	1353.5	1291.4	1484.9	1298.3
High	Q9NZN5	ARHGEF12	Rho guanine nucleotide exchange factor 12 OS=Homo sapiens OX=9606 GN=ARHGEF12 PE=1 SV=1	0	71.408	12	15	18	14	625.1	634.9	607.1	630.3	641.8	640.8
High	Q9H3P7	ACBD3	Golgi resident protein GCP60 OS=Homo sapiens OX=9606 GN=ACBD3 PE=1 SV=4	0	71.347	34	12	20	12	879.5	884.1	884.5	818.3	913.2	840.6
High	Q9GZS3	WDR61	WD repeat-containing protein 61 OS=Homo sapiens OX=9606 GN=WDR61 PE=1 SV=1	0	71.326	58	12	25	12	925.6	961.7	888.6	895.7	917.7	895.1
High	O96005	CLPTM1	Cleft lip and palate transmembrane protein 1 OS=Homo sapiens OX=9606 GN=CLPTM1 PE=1 SV=1	0	71.317	28	12	22	12	666.2	667.1	660.4	668.8	668.8	653.8
High	Q13247	SRSF6	Serine/arginine-rich splicing factor 6 OS=Homo sapiens OX=9606 GN=SRSF6 PE=1 SV=2	0	71.301	36	16	70	10	2241.3	2244.2	2185.4	2165.3	2164.6	2155.5
High	Q86V21	AACS	Acetoacetyl-CoA synthetase OS=Homo sapiens OX=9606 GN=AACS PE=1 SV=1	0	71.244	26	18	36	18	1167.5	1155.9	1161.5	1142.6	1162.2	1232.6
High	Q68E01	INTS3	Integrator complex subunit 3 OS=Homo sapiens OX=9606 GN=INTS3 PE=1 SV=1	0	71.232	18	13	21	13	429	405.1	410.8	398.4	421.4	449.2
High	P78310	CXADR	Coxsackievirus and adenovirus receptor OS=Homo sapiens OX=9606 GN=CXADR PE=1 SV=1	0	71.223	49	14	28	14	868.6	842	839.3	950.3	967.3	963.3
High	P52565	ARHGDIA	Rho GDP-dissociation inhibitor 1 OS=Homo sapiens OX=9606 GN=ARHGDIA PE=1 SV=3	0	71.21	57	11	60	11	2782.8	2856.6	2852.5	2939.7	2797.8	2765.2
High	Q15477	SKIV2L	Helicase SKI2W OS=Homo sapiens OX=9606 GN=SKIV2L PE=1 SV=3	0	71.195	18	17	23	17	817	829	790.4	844.2	1656.8	812.5
High	Q8TCJ2	STT3B	Dolichyl-diphosphooligosaccharide--protein glycosyltransferase subunit STT3B OS=Homo sapiens OX=9606 GN=STT3B PE=1 SV=1	0	71.17	15	12	28	10	716.7	767	734.6	728.6	726.7	750.8
High	P00491	PNP	Purine nucleoside phosphorylase OS=Homo sapiens OX=9606 GN=PNP PE=1 SV=2	0	71.145	50	12	20	12	680	654.3	671	692.8	692.2	675.2
High	P67870	CSNK2B	Casein kinase II subunit beta OS=Homo sapiens OX=9606 GN=CSNK2B PE=1 SV=1	0	71.03	45	7	31	7	1154	1188.7	1154.2	1194	1225.5	1160.4
High	Q9Y6E0	STK24	Serine/threonine-protein kinase 24 OS=Homo sapiens OX=9606 GN=STK24 PE=1 SV=1	0	70.989	31	12	21	6	698.8	691.4	676.7	714.5	689.2	689.2
High	O60306	AQR	RNA helicase aquarius OS=Homo sapiens OX=9606 GN=AQR PE=1 SV=4	0	70.983	17	21	27	21	1043.9	1048.4	1048.6	1053.7	1028.6	1067.3
High	O75165	DNAJC13	DnaJ homolog subfamily C member 13 OS=Homo sapiens OX=9606 GN=DNAJC13 PE=1 SV=5	0	70.879	12	24	29	24	789.7	774.1	751	806.7	740.6	757.8
High	P11172	UMPS	Uridine 5'-monophosphate synthase OS=Homo sapiens OX=9606 GN=UMPS PE=1 SV=1	0	70.859	40	18	30	18	1520.6	1418.2	1507.7	1538	1474.3	1508.3
High	Q9UBV2	SEL1L	Protein sel-1 homolog 1 OS=Homo sapiens OX=9606 GN=SEL1L PE=1 SV=3	0	70.832	23	13	24	13	992.5	984.1	995.2	977	1029.5	974.7
High	P84243	H3F3A; H3F3B	Histone H3.3 OS=Homo sapiens OX=9606 GN=H3F3A PE=1 SV=2	0	70.809	44	5	72	2	910	942.4	965.2	1120.1	862.6	921.4
High	Q8WW12	PCNP	PEST proteolytic signal-containing nuclear protein OS=Homo sapiens OX=9606 GN=PCNP PE=1 SV=2	0	70.735	59	10	35	10	1959.7	1947.7	1931.6	1897.6	1944.3	1909.7
High	P62318	SNRPD3	Small nuclear ribonucleoprotein Sm D3 OS=Homo sapiens OX=9606 GN=SNRPD3 PE=1 SV=1	0	70.733	48	4	32	4	1528.1	1552.5	1466.4	1510	1483.3	1565.6
High	Q9H8H0	NOL11	Nucleolar protein 11 OS=Homo sapiens OX=9606 GN=NOL11 PE=1 SV=1	0	70.728	28	15	27	15	902.6	885	931.8	940.4	927.2	914.7
High	Q9HD45	TM9SF3	Transmembrane 9 superfamily member 3 OS=Homo sapiens OX=9606 GN=TM9SF3 PE=1 SV=2	0	70.622	20	12	37	12	1896.3	1773.5	1868.5	1854.5	1935	1931.8
High	Q8N6T3	ARFGAP1	ADP-ribosylation factor GTPase-activating protein 1 OS=Homo sapiens OX=9606 GN=ARFGAP1 PE=1 SV=2	0	70.618	39	12	16	12	304.6	294.3	296.2	288.7	310.1	311.7
High	P62826	RAN	GTP-binding nuclear protein Ran OS=Homo sapiens OX=9606 GN=RAN PE=1 SV=3	0	70.588	44	8	70	8	4759.4	4599.5	4633.8	4665.4	4512.2	4498.4
High	Q04206	RELA	Transcription factor p65 OS=Homo sapiens OX=9606 GN=RELA PE=1 SV=2	0	70.545	29	13	27	13	722.4	739	722.6	699.5	753.3	723.5
High	Q13492	PICALM	Phosphatidylinositol-binding clathrin assembly protein OS=Homo sapiens OX=9606 GN=PICALM PE=1 SV=2	0	70.47	27	12	23	12	1225.6	1225.9	1215.7	1230.1	1141	1180
High	Q14689	DIP2A	Disco-interacting protein 2 homolog A OS=Homo sapiens OX=9606 GN=DIP2A PE=1 SV=2	0	70.447	15	19	27	11	730.7	745.5	761.2	728.7	756.8	788.8
High	Q6NXG1	ESRP1	Epithelial splicing regulatory protein 1 OS=Homo sapiens OX=9606 GN=ESRP1 PE=1 SV=2	0	70.408	30	14	25	13	751.5	742	696.4	744.9	731.4	737.6
High	Q15418	RPS6KA1	Ribosomal protein S6 kinase alpha-1 OS=Homo sapiens OX=9606 GN=RPS6KA1 PE=1 SV=2	0	70.278	28	19	28	10	798.8	804.8	824.2	821.2	820.9	806
High	Q9NYV4	CDK12	Cyclin-dependent kinase 12 OS=Homo sapiens OX=9606 GN=CDK12 PE=1 SV=2	0	70.238	13	15	23	13	652.7	661.4	640.7	663.1	647.2	677
High	Q13765	NACA	Nascent polypeptide-associated complex subunit alpha OS=Homo sapiens OX=9606 GN=NACA PE=1 SV=1	0	70.235	36	6	41	6	1553	1643.8	1556.9	1650.2	1500.2	1516
High	P51003	PAPOLA	Poly(A) polymerase alpha OS=Homo sapiens OX=9606 GN=PAPOLA PE=1 SV=4	0	70.154	30	19	26	17	1038.3	1059.6	1026.2	1062.4	1027.4	1049.2
High	Q14149	MORC3	MORC family CW-type zinc finger protein 3 OS=Homo sapiens OX=9606 GN=MORC3 PE=1 SV=3	0	70.137	27	20	20	20	445.3	461.4	447.6	444.1	492.3	499.3
High	Q92747	ARPC1A	Actin-related protein 2/3 complex subunit 1A OS=Homo sapiens OX=9606 GN=ARPC1A PE=2 SV=2	0	70.13	45	14	41	13	1495.3	1525.6	1507.3	1489.5	1465.2	1500.4
High	Q96S52	PIGS	GPI transamidase component PIG-S OS=Homo sapiens OX=9606 GN=PIGS PE=1 SV=3	0	70.128	27	11	20	11	528.3	558.9	557.5	569.7	545.1	555.4
High	P60953	CDC42	Cell division control protein 42 homolog OS=Homo sapiens OX=9606 GN=CDC42 PE=1 SV=2	0	70.121	48	8	44	7	3750	3692.5	3815.3	3742.8	3805.7	3736.1
High	Q8IVD9	NUDCD3	NudC domain-containing protein 3 OS=Homo sapiens OX=9606 GN=NUDCD3 PE=1 SV=3	0	70.091	41	10	17	10	476.1	487.1	476.3	488.7	461.3	461.9
High	Q9H334	FOXP1	Forkhead box protein P1 OS=Homo sapiens OX=9606 GN=FOXP1 PE=1 SV=1	0	70.08	32	11	17	11	594.3	598.3	592.3	564.5	581.9	544.2
High	Q9Y4P3	TBL2	Transducin beta-like protein 2 OS=Homo sapiens OX=9606 GN=TBL2 PE=1 SV=1	0	70.052	36	12	20	12	572	629.8	564.4	560.4	634.4	610.9
High	P28370	SMARCA1	Probable global transcription activator SNF2L1 OS=Homo sapiens OX=9606 GN=SMARCA1 PE=1 SV=2	0	70.051	15	17	33	7	252.8	241.5	263.3	251.3	248	272
High	Q9BVK6	TMED9	Transmembrane emp24 domain-containing protein 9 OS=Homo sapiens OX=9606 GN=TMED9 PE=1 SV=2	0	70.03	39	9	30	7	1441.7	1437.1	1438	1429.1	1456	1426.3
High	Q96CN7	ISOC1	Isochorismatase domain-containing protein 1 OS=Homo sapiens OX=9606 GN=ISOC1 PE=1 SV=3	0	69.989	43	9	22	9	730	764.1	745.9	771.2	746.5	735.8
High	P14735	IDE	Insulin-degrading enzyme OS=Homo sapiens OX=9606 GN=IDE PE=1 SV=4	0	69.988	18	17	25	17	899.3	921.8	951	923.8	865.9	994.8
High	Q9NPI6	DCP1A	mRNA-decapping enzyme 1A OS=Homo sapiens OX=9606 GN=DCP1A PE=1 SV=3	0	69.967	39	13	21	13	522.9	518.6	493.9	494.6	525.1	533.1
High	Q13617	CUL2	Cullin-2 OS=Homo sapiens OX=9606 GN=CUL2 PE=1 SV=2	0	69.939	24	17	28	17	975.9	981.1	964.3	976.8	988.3	997.1
High	Q9GZR7	DDX24	ATP-dependent RNA helicase DDX24 OS=Homo sapiens OX=9606 GN=DDX24 PE=1 SV=1	0	69.919	23	15	22	15	732.4	764.2	723.9	740	701.9	708.7
High	P46109	CRKL	Crk-like protein OS=Homo sapiens OX=9606 GN=CRKL PE=1 SV=1	0	69.885	50	11	26	11	1018.9	1040.2	1000.3	998.5	1011	1047.9
High	Q15059	BRD3	Bromodomain-containing protein 3 OS=Homo sapiens OX=9606 GN=BRD3 PE=1 SV=1	0	69.885	27	16	28	13	862.7	829.6	855.8	811.4	808.9	807.1
High	O75822	EIF3J	Eukaryotic translation initiation factor 3 subunit J OS=Homo sapiens OX=9606 GN=EIF3J PE=1 SV=2	0	69.867	48	13	31	13	1759	1829.7	1691.5	1714.1	1756.8	1758.4
High	Q8NBS9	TXNDC5	Thioredoxin domain-containing protein 5 OS=Homo sapiens OX=9606 GN=TXNDC5 PE=1 SV=2	0	69.828	41	15	27	15	998.4	1009.5	985	997.8	986.7	982.7
High	Q92506	HSD17B8	Estradiol 17-beta-dehydrogenase 8 OS=Homo sapiens OX=9606 GN=HSD17B8 PE=1 SV=2	0	69.802	51	10	23	10	703.2	710.9	689.6	705.5	721.8	656.5
High	Q14938	NFIX	Nuclear factor 1 X-type OS=Homo sapiens OX=9606 GN=NFIX PE=1 SV=2	0	69.794	39	12	23	11	578.6	591.8	567.8	627.5	637.4	607.1
High	P10636	MAPT	Microtubule-associated protein tau OS=Homo sapiens OX=9606 GN=MAPT PE=1 SV=5	0	69.786	24	15	25	15	1185.3	1212.6	1275.5	1173.6	1203.2	1238.2
High	Q9Y5A9	YTHDF2	YTH domain-containing family protein 2 OS=Homo sapiens OX=9606 GN=YTHDF2 PE=1 SV=2	0	69.738	27	12	22	9	734.9	731.3	752.7	728.2	715.7	722
High	Q96RS6	NUDCD1	NudC domain-containing protein 1 OS=Homo sapiens OX=9606 GN=NUDCD1 PE=1 SV=2	0	69.732	37	16	28	16	810.2	815.2	822.9	816.4	827.8	817
High	P46977	STT3A	Dolichyl-diphosphooligosaccharide--protein glycosyltransferase subunit STT3A OS=Homo sapiens OX=9606 GN=STT3A PE=1 SV=2	0	69.711	24	17	37	15	1646.9	1671.3	1594.5	1674.7	1679.3	1650.8
High	Q96EP5	DAZAP1	DAZ-associated protein 1 OS=Homo sapiens OX=9606 GN=DAZAP1 PE=1 SV=1	0	69.677	43	9	31	9	900.1	860.3	873.2	920.4	846.5	881.6
High	Q14669	TRIP12	E3 ubiquitin-protein ligase TRIP12 OS=Homo sapiens OX=9606 GN=TRIP12 PE=1 SV=1	0	69.636	9	16	24	16	426.1	436.9	434	462.3	454	458.3
High	Q8TC07	TBC1D15	TBC1 domain family member 15 OS=Homo sapiens OX=9606 GN=TBC1D15 PE=1 SV=2	0	69.635	29	19	32	19	1126.2	1098.1	1093.5	1110.1	1153.3	1132.6
High	P20338	RAB4A	Ras-related protein Rab-4A OS=Homo sapiens OX=9606 GN=RAB4A PE=1 SV=3	0	69.621	61	11	30	10	1241.2	1235.4	1198.3	1193.5	1248.3	1166.2
High	Q58FF8	HSP90AB2P	Putative heat shock protein HSP 90-beta 2 OS=Homo sapiens OX=9606 GN=HSP90AB2P PE=1 SV=2	0	69.582	26	11	108	1
High	Q69YN4	VIRMA	Protein virilizer homolog OS=Homo sapiens OX=9606 GN=VIRMA PE=1 SV=2	0	69.55	11	16	25	16	670.7	636.3	664.3	681.1	664.8	679.3
High	P45973	CBX5	Chromobox protein homolog 5 OS=Homo sapiens OX=9606 GN=CBX5 PE=1 SV=1	0	69.527	60	10	34	9	1827.1	1821.6	1798.5	1795.7	1857.5	1783.4
High	O75152	ZC3H11A	Zinc finger CCCH domain-containing protein 11A OS=Homo sapiens OX=9606 GN=ZC3H11A PE=1 SV=3	0	69.517	25	16	23	16	646.6	651.6	618.8	584.8	616.2	613.9
High	Q9UBL3	ASH2L	Set1/Ash2 histone methyltransferase complex subunit ASH2 OS=Homo sapiens OX=9606 GN=ASH2L PE=1 SV=1	0	69.482	28	15	25	15	1093.5	1094.6	1071.3	1083.7	1106.9	1101.9
High	Q8IUE6	HIST2H2AB	Histone H2A type 2-B OS=Homo sapiens OX=9606 GN=HIST2H2AB PE=1 SV=3	0	69.34	47	7	92	2	117.2	134.6	160.8	117.6	125.4	132.1
High	Q96JG6	VPS50	Syndetin OS=Homo sapiens OX=9606 GN=VPS50 PE=1 SV=3	0	69.312	20	16	22	16	694.3	679.8	671.7	682.5	729.5	702.1
High	Q9NVX2	NLE1	Notchless protein homolog 1 OS=Homo sapiens OX=9606 GN=NLE1 PE=1 SV=4	0	69.288	47	15	25	15	909.4	900.5	892.1	911.2	907.6	910.7
High	O94874	UFL1	E3 UFM1-protein ligase 1 OS=Homo sapiens OX=9606 GN=UFL1 PE=1 SV=2	0	69.19	24	17	27	16	1070.9	1045.7	1050.3	1086	1042.8	1019.4
High	Q9NZ08	ERAP1	Endoplasmic reticulum aminopeptidase 1 OS=Homo sapiens OX=9606 GN=ERAP1 PE=1 SV=3	0	69.077	20	16	24	16	516.8	528.8	546	553.3	542.5	555
High	Q8NFC6	BOD1L1	Biorientation of chromosomes in cell division protein 1-like 1 OS=Homo sapiens OX=9606 GN=BOD1L1 PE=1 SV=2	0	69.025	7	19	23	18	514.6	523.5	492.9	510.1	515.3	614.5
High	O60361	NME2P1	Putative nucleoside diphosphate kinase OS=Homo sapiens OX=9606 GN=NME2P1 PE=5 SV=1	0	69.003	60	7	77	1	94.5	92.3	90.9	101.2	89.3	88
High	Q9Y2W6	TDRKH	Tudor and KH domain-containing protein OS=Homo sapiens OX=9606 GN=TDRKH PE=1 SV=2	0	68.893	25	11	18	11	926.1	911.9	924.5	906.4	916.5	920
High	Q06203	PPAT	Amidophosphoribosyltransferase OS=Homo sapiens OX=9606 GN=PPAT PE=1 SV=1	0	68.884	32	14	24	14	1168	1110.1	1152	1142.9	1161.6	1178.9
High	Q92905	COPS5	COP9 signalosome complex subunit 5 OS=Homo sapiens OX=9606 GN=COPS5 PE=1 SV=4	0	68.884	57	13	24	13	1142.2	1121.9	1142.7	1135.8	1140.4	1148.2
High	P13807	GYS1	Glycogen [starch] synthase, muscle OS=Homo sapiens OX=9606 GN=GYS1 PE=1 SV=2	0	68.84	33	17	24	17	1234.1	1247	1254.4	1188.6	1247.9	1244.3
High	P38117	ETFB	Electron transfer flavoprotein subunit beta OS=Homo sapiens OX=9606 GN=ETFB PE=1 SV=3	0	68.797	57	14	54	14	2328.9	2267.4	2328.2	2263.4	2280.1	2253.8
High	Q15643	TRIP11	Thyroid receptor-interacting protein 11 OS=Homo sapiens OX=9606 GN=TRIP11 PE=1 SV=3	0	68.785	11	24	27	24	734.2	729.1	679.4	662.7	696.2	707.2
High	Q7Z478	DHX29	ATP-dependent RNA helicase DHX29 OS=Homo sapiens OX=9606 GN=DHX29 PE=1 SV=2	0	68.737	17	21	25	20	825.4	824.5	840.6	823.4	850.7	837.9
High	Q9H814	PHAX	Phosphorylated adapter RNA export protein OS=Homo sapiens OX=9606 GN=PHAX PE=1 SV=1	0	68.655	41	13	23	13	912.4	908.5	914.6	927.5	947.3	920.5
High	Q14165	MLEC	Malectin OS=Homo sapiens OX=9606 GN=MLEC PE=1 SV=1	0	68.589	44	13	38	13	2525.7	2573.6	2537.6	2538.1	2608.7	2561.2
High	Q92544	TM9SF4	Transmembrane 9 superfamily member 4 OS=Homo sapiens OX=9606 GN=TM9SF4 PE=1 SV=2	0	68.564	24	13	23	12	883.9	844.4	861.6	845.9	907.2	845.9
High	Q8N335	GPD1L	Glycerol-3-phosphate dehydrogenase 1-like protein OS=Homo sapiens OX=9606 GN=GPD1L PE=1 SV=1	0	68.482	57	18	31	18	1381.7	1382.1	1309.3	1347.6	1298.2	1368.3
High	Q9UI26	IPO11	Importin-11 OS=Homo sapiens OX=9606 GN=IPO11 PE=1 SV=1	0	68.466	20	14	23	14	753.4	727.7	759.9	763.1	715	740.1
High	Q96EY7	PTCD3	Pentatricopeptide repeat domain-containing protein 3, mitochondrial OS=Homo sapiens OX=9606 GN=PTCD3 PE=1 SV=3	0	68.381	23	13	20	13	626.5	633.5	620.9	630.8	633.3	614.6
High	Q5T6F2	UBAP2	Ubiquitin-associated protein 2 OS=Homo sapiens OX=9606 GN=UBAP2 PE=1 SV=1	0	68.378	15	12	20	12	690.5	716	721.3	703.3	722.8	736.2
High	O95861	BPNT1	3'(2'),5'-bisphosphate nucleotidase 1 OS=Homo sapiens OX=9606 GN=BPNT1 PE=1 SV=1	0	68.355	54	14	25	14	1515.4	1509.6	1547.2	1495.4	1504.4	1541.4
High	O75828	CBR3	Carbonyl reductase [NADPH] 3 OS=Homo sapiens OX=9606 GN=CBR3 PE=1 SV=3	0	68.333	55	13	34	10	565.2	568.2	569.4	565.7	592	552.8
High	Q9NRZ9	HELLS	Lymphoid-specific helicase OS=Homo sapiens OX=9606 GN=HELLS PE=1 SV=1	0	68.266	17	13	21	12	808.7	810.2	789	820.7	818.4	836.4
High	Q9Y5S2	CDC42BPB	Serine/threonine-protein kinase MRCK beta OS=Homo sapiens OX=9606 GN=CDC42BPB PE=1 SV=2	0	68.207	13	21	26	17	1000.1	986.8	1014.3	1013.5	1024.8	1011.4
High	Q9GZS1	POLR1E	DNA-directed RNA polymerase I subunit RPA49 OS=Homo sapiens OX=9606 GN=POLR1E PE=1 SV=3	0	68.127	34	13	25	13	763.1	785.2	787.4	802	791.7	793.4
High	Q15286	RAB35	Ras-related protein Rab-35 OS=Homo sapiens OX=9606 GN=RAB35 PE=1 SV=1	0	68.073	59	11	39	7	1215	1217.2	1179.9	1223.9	1229.1	1220.5
High	Q13162	PRDX4	Peroxiredoxin-4 OS=Homo sapiens OX=9606 GN=PRDX4 PE=1 SV=1	0	68.067	56	12	33	10	760.6	771.6	761.9	747.8	730.9	753.5
High	P62805	HIST1H4A; HIST1H4B; HIST1H4C; HIST1H4D; HIST1H4E; HIST1H4F; HIST1H4H; HIST1H4I; HIST1H4J; HIST1H4K; HIST1H4L; HIST2H4A; HIST2H4B; HIST4H4	Histone H4 OS=Homo sapiens OX=9606 GN=HIST1H4A PE=1 SV=2	0	68.026	62	9	171	9	9182.1	9088.4	9397.2	8940.5	9245.8	9389.3
High	Q8TD19	NEK9	Serine/threonine-protein kinase Nek9 OS=Homo sapiens OX=9606 GN=NEK9 PE=1 SV=2	0	68.02	17	16	24	16	920.1	919.7	939.1	920.1	885.2	859.1
High	Q12824	SMARCB1	SWI/SNF-related matrix-associated actin-dependent regulator of chromatin subfamily B member 1 OS=Homo sapiens OX=9606 GN=SMARCB1 PE=1 SV=2	0	68.013	43	11	24	11	964.9	974.6	961.5	919.3	960.4	940.3
High	Q14108	SCARB2	Lysosome membrane protein 2 OS=Homo sapiens OX=9606 GN=SCARB2 PE=1 SV=2	0	68.007	28	11	44	11	2175.9	2171.2	2137	2189	2181	2141.1
High	Q13098	GPS1	COP9 signalosome complex subunit 1 OS=Homo sapiens OX=9606 GN=GPS1 PE=1 SV=4	0	67.997	36	15	32	15	1013.6	978.8	1011.6	1019.5	1006.2	1028.9
High	Q96L92	SNX27	Sorting nexin-27 OS=Homo sapiens OX=9606 GN=SNX27 PE=1 SV=2	0	67.974	34	13	15	13	707	728.3	694	695.3	735.7	710.1
High	Q7L0Y3	TRMT10C	tRNA methyltransferase 10 homolog C OS=Homo sapiens OX=9606 GN=TRMT10C PE=1 SV=2	0	67.947	44	16	26	16	1177.7	1136.9	1138.3	1137.8	1124.5	1149.7
High	Q14738	PPP2R5D	Serine/threonine-protein phosphatase 2A 56 kDa regulatory subunit delta isoform OS=Homo sapiens OX=9606 GN=PPP2R5D PE=1 SV=1	0	67.939	35	16	24	12	934.9	939.6	901.9	929.6	946.5	970.2
High	Q15185	PTGES3	Prostaglandin E synthase 3 OS=Homo sapiens OX=9606 GN=PTGES3 PE=1 SV=1	0	67.869	46	8	49	8	2111.6	2094.5	2212.8	2132.3	2129.1	2146
High	P50454	SERPINH1	Serpin H1 OS=Homo sapiens OX=9606 GN=SERPINH1 PE=1 SV=2	0	67.86	40	13	26	13	1415	1434.9	1423.3	1441.7	1416.8	1407.3
High	P55317	FOXA1	Hepatocyte nuclear factor 3-alpha OS=Homo sapiens OX=9606 GN=FOXA1 PE=1 SV=2	0	67.852	40	10	29	10	1106.5	1127.8	1068.5	1096.2	1097.9	1100.4
High	O43765	SGTA	Small glutamine-rich tetratricopeptide repeat-containing protein alpha OS=Homo sapiens OX=9606 GN=SGTA PE=1 SV=1	0	67.849	31	9	33	9	2209.7	2132.7	2193	2149	2207.5	2183.1
High	O00170	AIP	AH receptor-interacting protein OS=Homo sapiens OX=9606 GN=AIP PE=1 SV=2	0	67.845	39	11	25	11	1266.8	1260.1	1375.8	1217.3	1282.4	1426.4
High	Q9NX58	LYAR	Cell growth-regulating nucleolar protein OS=Homo sapiens OX=9606 GN=LYAR PE=1 SV=2	0	67.733	51	17	24	17	1015	1022.6	970.3	991.4	1035.2	1107
High	Q7L266	ASRGL1	Isoaspartyl peptidase/L-asparaginase OS=Homo sapiens OX=9606 GN=ASRGL1 PE=1 SV=2	0	67.689	43	9	15	9	614.7	610.3	614.4	646.3	602	668.1
High	P24539	ATP5PB	ATP synthase F(0) complex subunit B1, mitochondrial OS=Homo sapiens OX=9606 GN=ATP5PB PE=1 SV=2	0	67.646	45	10	37	10	2123.9	2100.1	2082.4	2088.1	2064.5	2089.7
High	P78316	NOP14	Nucleolar protein 14 OS=Homo sapiens OX=9606 GN=NOP14 PE=1 SV=3	0	67.618	23	17	25	17	570.3	624.5	606.1	578.1	594.6	596.8
High	P30566	ADSL	Adenylosuccinate lyase OS=Homo sapiens OX=9606 GN=ADSL PE=1 SV=2	0	67.597	33	13	34	13	1098.8	1048.5	1074.8	1049.4	1054.3	1060.3
High	Q01469	FABP5	Fatty acid-binding protein 5 OS=Homo sapiens OX=9606 GN=FABP5 PE=1 SV=3	0	67.535	65	8	31	8	1428.4	1390.3	1479.5	1411.9	1422.4	1312.8
High	P78540	ARG2	Arginase-2, mitochondrial OS=Homo sapiens OX=9606 GN=ARG2 PE=1 SV=1	0	67.497	41	11	22	11	1033.7	1024.2	1044.4	1060.4	1027.3	1019.4
High	Q15291	RBBP5	Retinoblastoma-binding protein 5 OS=Homo sapiens OX=9606 GN=RBBP5 PE=1 SV=2	0	67.49	40	15	21	15	885.8	869.5	882.5	867.3	863.6	873.1
High	P27487	DPP4	Dipeptidyl peptidase 4 OS=Homo sapiens OX=9606 GN=DPP4 PE=1 SV=2	0	67.441	25	18	29	18	1244.2	1233.9	1219.9	1211.3	1247	1219.5
High	Q9NZW5	MPP6	MAGUK p55 subfamily member 6 OS=Homo sapiens OX=9606 GN=MPP6 PE=1 SV=2	0	67.399	38	18	27	18	913.3	897.5	924	898.2	923.3	958.4
High	Q86Y56	DNAAF5	Dynein assembly factor 5, axonemal OS=Homo sapiens OX=9606 GN=DNAAF5 PE=1 SV=4	0	67.369	25	17	24	17	583	556.1	584.7	632.6	588.3	597.6
High	Q14435	GALNT3	Polypeptide N-acetylgalactosaminyltransferase 3 OS=Homo sapiens OX=9606 GN=GALNT3 PE=1 SV=2	0	67.195	26	15	25	15	978.9	1010.4	968.7	970.7	983	1019.4
High	Q13126	MTAP	S-methyl-5'-thioadenosine phosphorylase OS=Homo sapiens OX=9606 GN=MTAP PE=1 SV=2	0	67.195	49	10	28	10	981.3	992.9	1017.6	951.6	956.4	972.2
High	Q12996	CSTF3	Cleavage stimulation factor subunit 3 OS=Homo sapiens OX=9606 GN=CSTF3 PE=1 SV=1	0	67.19	25	15	24	15	622.1	614.7	599	591.1	594	631
High	P07203	GPX1	Glutathione peroxidase 1 OS=Homo sapiens OX=9606 GN=GPX1 PE=1 SV=4	0	67.137	64	10	19	10	700.6	695	689.3	684.9	689.7	709.1
High	P15927	RPA2	Replication protein A 32 kDa subunit OS=Homo sapiens OX=9606 GN=RPA2 PE=1 SV=1	0	67.073	49	8	42	8	1050.2	1071.6	979.8	1034.2	1024.4	1036.9
High	P05166	PCCB	Propionyl-CoA carboxylase beta chain, mitochondrial OS=Homo sapiens OX=9606 GN=PCCB PE=1 SV=3	0	67.057	29	12	17	12	533.1	557.8	533.4	498.1	549.7	551.3
High	P51148	RAB5C	Ras-related protein Rab-5C OS=Homo sapiens OX=9606 GN=RAB5C PE=1 SV=2	0	66.997	59	9	28	6	698.8	733	726.7	708	703.5	679.3
High	P24666	ACP1	Low molecular weight phosphotyrosine protein phosphatase OS=Homo sapiens OX=9606 GN=ACP1 PE=1 SV=3	0	66.959	70	8	20	8	527.4	526.1	517.5	552.6	523.2	540.7
High	Q9Y2T2	AP3M1	AP-3 complex subunit mu-1 OS=Homo sapiens OX=9606 GN=AP3M1 PE=1 SV=1	0	66.901	44	13	24	10	1053.1	1039	1048.5	1051.5	1057.4	1067.8
High	P23229	ITGA6	Integrin alpha-6 OS=Homo sapiens OX=9606 GN=ITGA6 PE=1 SV=5	0	66.888	15	17	25	17	1083.6	1053.4	1064.1	1069.6	1040.6	1077.3
High	O95104	SCAF4	Splicing factor, arginine/serine-rich 15 OS=Homo sapiens OX=9606 GN=SCAF4 PE=1 SV=3	0	66.886	18	16	27	13	1421	1369.3	1389.4	1403.7	1349.3	1355.3
High	Q68CP9	ARID2	AT-rich interactive domain-containing protein 2 OS=Homo sapiens OX=9606 GN=ARID2 PE=1 SV=2	0	66.877	13	18	22	18	812.5	816.7	846.3	835	848.4	844.8
High	Q9GZL7	WDR12	Ribosome biogenesis protein WDR12 OS=Homo sapiens OX=9606 GN=WDR12 PE=1 SV=2	0	66.824	44	14	25	14	1109.3	1089.1	1077.3	1088.2	1055.5	1117.6
High	Q5T1M5	FKBP15	FK506-binding protein 15 OS=Homo sapiens OX=9606 GN=FKBP15 PE=1 SV=2	0	66.819	16	17	21	17	590.8	600.2	570.3	580.4	597.2	608.9
High	Q14692	BMS1	Ribosome biogenesis protein BMS1 homolog OS=Homo sapiens OX=9606 GN=BMS1 PE=1 SV=1	0	66.804	16	15	22	15	550	563.9	540.6	570.3	553.2	534.5
High	Q9H3S7	PTPN23	Tyrosine-protein phosphatase non-receptor type 23 OS=Homo sapiens OX=9606 GN=PTPN23 PE=1 SV=1	0	66.733	14	19	25	19	818.9	807.4	781	765	864.1	830.9
High	Q9BVP2	GNL3	Guanine nucleotide-binding protein-like 3 OS=Homo sapiens OX=9606 GN=GNL3 PE=1 SV=2	0	66.685	32	16	33	15	1468	1427	1431.1	1414.7	1436.9	1551.1
High	Q9Y6W3	CAPN7	Calpain-7 OS=Homo sapiens OX=9606 GN=CAPN7 PE=1 SV=1	0	66.664	23	15	21	15	975.6	1016	981	1008.7	963.8	1021.3
High	P17612	PRKACA	cAMP-dependent protein kinase catalytic subunit alpha OS=Homo sapiens OX=9606 GN=PRKACA PE=1 SV=2	0	66.652	46	13	25	7	1101.3	1111	1103.6	1154.9	1075.2	1165.9
High	O75396	SEC22B	Vesicle-trafficking protein SEC22b OS=Homo sapiens OX=9606 GN=SEC22B PE=1 SV=4	0	66.634	43	7	26	7	935.6	973.7	952	962.4	982	938
High	Q14671	PUM1	Pumilio homolog 1 OS=Homo sapiens OX=9606 GN=PUM1 PE=1 SV=3	0	66.563	13	12	16	6	1261.7	1215.4	1224.1	1227.4	1234.1	1197.7
High	Q8NFT2	STEAP2	Metalloreductase STEAP2 OS=Homo sapiens OX=9606 GN=STEAP2 PE=1 SV=3	0	66.496	35	14	29	14	1378.9	1390.6	1320.3	1385	1412	1416.4
High	Q92734	TFG	Protein TFG OS=Homo sapiens OX=9606 GN=TFG PE=1 SV=2	0	66.331	35	10	27	10	812.9	846.7	806.9	848.3	850	843.1
High	P21283	ATP6V1C1	V-type proton ATPase subunit C 1 OS=Homo sapiens OX=9606 GN=ATP6V1C1 PE=1 SV=4	0	66.297	39	15	29	15	1178.7	1135.8	1205.2	1223.8	1144.8	1204.9
High	O00499	BIN1	Myc box-dependent-interacting protein 1 OS=Homo sapiens OX=9606 GN=BIN1 PE=1 SV=1	0	66.283	32	14	21	14	1012	1000.9	1023.7	1020.9	1030.7	1013.9
High	P61964	WDR5	WD repeat-containing protein 5 OS=Homo sapiens OX=9606 GN=WDR5 PE=1 SV=1	0	66.237	38	10	28	10	1256.5	1267.9	1207	1248.6	1280.6	1262.8
High	Q15042	RAB3GAP1	Rab3 GTPase-activating protein catalytic subunit OS=Homo sapiens OX=9606 GN=RAB3GAP1 PE=1 SV=3	0	66.213	21	19	25	19	778.7	790.1	869.5	791.6	776.7	780.6
High	A0MZ66	SHTN1	Shootin-1 OS=Homo sapiens OX=9606 GN=SHTN1 PE=1 SV=4	0	66.209	31	16	22	16	875.7	893.7	870.5	910.4	904.5	917.5
High	Q15417	CNN3	Calponin-3 OS=Homo sapiens OX=9606 GN=CNN3 PE=1 SV=1	0	66.201	42	10	24	8	1112.4	1121.6	1145.7	1114.5	1121.7	1140.5
High	Q7Z7H5	TMED4	Transmembrane emp24 domain-containing protein 4 OS=Homo sapiens OX=9606 GN=TMED4 PE=1 SV=1	0	66.107	42	8	39	6	882.3	941.4	956.1	915.8	950.9	959.9
High	Q9BYT8	NLN	Neurolysin, mitochondrial OS=Homo sapiens OX=9606 GN=NLN PE=1 SV=1	0	66.083	23	13	20	13	666.6	703.8	655.1	688	699.9	710.9
High	O75947	ATP5PD	ATP synthase subunit d, mitochondrial OS=Homo sapiens OX=9606 GN=ATP5PD PE=1 SV=3	0	66.058	65	9	41	9	2552.4	2684	2684.3	2729.9	2507.9	2613.1
High	O96013	PAK4	Serine/threonine-protein kinase PAK 4 OS=Homo sapiens OX=9606 GN=PAK4 PE=1 SV=1	0	66.033	41	16	21	16	520	544.5	513.3	501.7	530.3	557.9
High	O00461	GOLIM4	Golgi integral membrane protein 4 OS=Homo sapiens OX=9606 GN=GOLIM4 PE=1 SV=1	0	66.026	22	13	20	13	611.5	633.5	614.2	620.3	642.9	614.3
High	Q8NI36	WDR36	WD repeat-containing protein 36 OS=Homo sapiens OX=9606 GN=WDR36 PE=1 SV=1	0	66.025	19	15	20	15	854.2	829.2	803.7	804.6	826.5	820.2
High	P09417	QDPR	Dihydropteridine reductase OS=Homo sapiens OX=9606 GN=QDPR PE=1 SV=2	0	65.958	52	9	20	9	967.2	1017.1	1006.2	1061	993.4	1065.6
High	Q14558	PRPSAP1	Phosphoribosyl pyrophosphate synthase-associated protein 1 OS=Homo sapiens OX=9606 GN=PRPSAP1 PE=1 SV=2	0	65.913	43	11	20	9	729.6	751.9	745.5	773.6	779.4	765.6
High	Q6P1J9	CDC73	Parafibromin OS=Homo sapiens OX=9606 GN=CDC73 PE=1 SV=1	0	65.85	33	16	26	16	1109.6	1056.9	1052	1100.6	1112	1053.2
High	P49756	RBM25	RNA-binding protein 25 OS=Homo sapiens OX=9606 GN=RBM25 PE=1 SV=3	0	65.813	23	16	28	16	1333.6	1381.1	1452.7	1349.7	1361.5	1529
High	P56182	RRP1	Ribosomal RNA processing protein 1 homolog A OS=Homo sapiens OX=9606 GN=RRP1 PE=1 SV=1	0	65.802	31	12	28	12	927.2	945.7	895.5	903.3	924.6	937.5
High	P61026	RAB10	Ras-related protein Rab-10 OS=Homo sapiens OX=9606 GN=RAB10 PE=1 SV=1	0	65.76	72	14	35	9	3159.3	3146	3131.1	3123.2	3079.6	3140.2
High	Q969X6	UTP4	U3 small nucleolar RNA-associated protein 4 homolog OS=Homo sapiens OX=9606 GN=UTP4 PE=1 SV=1	0	65.735	33	18	24	18	964.6	979.5	969.7	919.9	997.3	956.1
High	P55011	SLC12A2	Solute carrier family 12 member 2 OS=Homo sapiens OX=9606 GN=SLC12A2 PE=1 SV=1	0	65.686	15	14	22	14	1047.2	1032.5	1016.5	1002.2	1029.7	1050.9
High	Q02543	RPL18A	60S ribosomal protein L18a OS=Homo sapiens OX=9606 GN=RPL18A PE=1 SV=2	0	65.683	42	8	74	8	3978.4	3872.3	3901.2	3856.3	3834.3	3687
High	Q9Y4B6	DCAF1	DDB1- and CUL4-associated factor 1 OS=Homo sapiens OX=9606 GN=DCAF1 PE=1 SV=3	0	65.674	11	13	19	13	671	651.6	676.2	677.5	670.2	700.1
High	P10599	TXN	Thioredoxin OS=Homo sapiens OX=9606 GN=TXN PE=1 SV=3	0	65.605	62	6	110	6	6399	6217.5	6422.4	6410.5	6344	6373
High	P46778	RPL21	60S ribosomal protein L21 OS=Homo sapiens OX=9606 GN=RPL21 PE=1 SV=2	0	65.506	41	8	57	8	3302.8	3425.5	3288.5	3494.7	3312.8	3488.4
High	Q6UWE0	LRSAM1	E3 ubiquitin-protein ligase LRSAM1 OS=Homo sapiens OX=9606 GN=LRSAM1 PE=1 SV=1	0	65.503	31	16	21	16	667.1	644.1	675.2	670.4	651.9	682.8
High	P52735	VAV2	Guanine nucleotide exchange factor VAV2 OS=Homo sapiens OX=9606 GN=VAV2 PE=1 SV=2	0	65.473	19	15	25	15	816.6	898.3	837.4	861.5	838	879.2
High	O95235	KIF20A	Kinesin-like protein KIF20A OS=Homo sapiens OX=9606 GN=KIF20A PE=1 SV=1	0	65.456	21	15	19	15	547.3	530.4	515.7	518.3	518.2	509.9
High	Q2NL82	TSR1	Pre-rRNA-processing protein TSR1 homolog OS=Homo sapiens OX=9606 GN=TSR1 PE=1 SV=1	0	65.391	30	20	30	20	661.5	662.4	648.2	679	668.1	707.7
High	P20290	BTF3	Transcription factor BTF3 OS=Homo sapiens OX=9606 GN=BTF3 PE=1 SV=1	0	65.358	62	10	26	8	1387.8	1348.5	1343.6	1357.3	1373.1	1364
High	Q9Y4D8	HECTD4	Probable E3 ubiquitin-protein ligase HECTD4 OS=Homo sapiens OX=9606 GN=HECTD4 PE=1 SV=5	0	65.239	5	16	18	16	198.2	211.1	217	208.7	225.9	203.8
High	Q96F07	CYFIP2	Cytoplasmic FMR1-interacting protein 2 OS=Homo sapiens OX=9606 GN=CYFIP2 PE=1 SV=2	0	65.206	13	16	26	1	35.2	40.8	49.9	36.5	48	46.7
High	O00541	PES1	Pescadillo homolog OS=Homo sapiens OX=9606 GN=PES1 PE=1 SV=1	0	65.107	28	14	27	14	750	765.3	727	734	769.6	805
High	P61163	ACTR1A	Alpha-centractin OS=Homo sapiens OX=9606 GN=ACTR1A PE=1 SV=1	0	65.096	38	11	21	6	1262	1239.4	1244.2	1214	1242.3	1206.9
High	O14841	OPLAH	5-oxoprolinase OS=Homo sapiens OX=9606 GN=OPLAH PE=1 SV=3	0	65.091	18	19	22	19	590.6	561.2	585	569.5	605.3	611.4
High	Q9C0J8	WDR33	pre-mRNA 3' end processing protein WDR33 OS=Homo sapiens OX=9606 GN=WDR33 PE=1 SV=2	0	65.074	17	17	20	17	890.8	876.4	870.3	853.6	856.9	837
High	Q8IU81	IRF2BP1	Interferon regulatory factor 2-binding protein 1 OS=Homo sapiens OX=9606 GN=IRF2BP1 PE=1 SV=1	0	65.061	35	14	26	14	568.4	581.1	535.2	554.8	570.7	596.8
High	Q16851	UGP2	UTP--glucose-1-phosphate uridylyltransferase OS=Homo sapiens OX=9606 GN=UGP2 PE=1 SV=5	0	64.944	34	15	23	15	729	732	746.8	771.7	743	750.1
High	O14531	DPYSL4	Dihydropyrimidinase-related protein 4 OS=Homo sapiens OX=9606 GN=DPYSL4 PE=1 SV=2	0	64.904	31	13	20	13	622.5	618.3	602.4	600.2	622.2	588.9
High	Q71RC2	LARP4	La-related protein 4 OS=Homo sapiens OX=9606 GN=LARP4 PE=1 SV=3	0	64.73	20	12	21	12	728.6	754	725.8	710	709.5	729
High	P18031	PTPN1	Tyrosine-protein phosphatase non-receptor type 1 OS=Homo sapiens OX=9606 GN=PTPN1 PE=1 SV=1	0	64.694	32	12	25	12	936.4	932.2	964.9	951.8	970.6	981.5
High	O15381	NVL	Nuclear valosin-containing protein-like OS=Homo sapiens OX=9606 GN=NVL PE=1 SV=1	0	64.669	21	12	14	12	284.6	297.1	308.5	305.1	286.7	305
High	P15374	UCHL3	Ubiquitin carboxyl-terminal hydrolase isozyme L3 OS=Homo sapiens OX=9606 GN=UCHL3 PE=1 SV=1	0	64.652	50	8	18	8	600.7	592.3	585.8	610.5	606.8	628
High	P51812	RPS6KA3	Ribosomal protein S6 kinase alpha-3 OS=Homo sapiens OX=9606 GN=RPS6KA3 PE=1 SV=1	0	64.5	24	18	26	9	443.9	414.4	423.2	396.3	439.3	445.3
High	P29218	IMPA1	Inositol monophosphatase 1 OS=Homo sapiens OX=9606 GN=IMPA1 PE=1 SV=1	0	64.459	55	14	28	14	1543.8	1578	1557.5	1543.2	1571.8	1583.6
High	P50148	GNAQ	Guanine nucleotide-binding protein G(q) subunit alpha OS=Homo sapiens OX=9606 GN=GNAQ PE=1 SV=4	0	64.445	47	14	19	8	724.1	740.4	761.8	788.8	771	782.2
High	Q02750	MAP2K1	Dual specificity mitogen-activated protein kinase kinase 1 OS=Homo sapiens OX=9606 GN=MAP2K1 PE=1 SV=2	0	64.394	30	8	16	7	500.8	492.9	521	542.7	473.6	480.3
High	P43487	RANBP1	Ran-specific GTPase-activating protein OS=Homo sapiens OX=9606 GN=RANBP1 PE=1 SV=1	0	64.38	41	6	29	6	1653.4	1645.8	1638.1	1690.2	1626.8	1658.8
High	Q15907	RAB11B	Ras-related protein Rab-11B OS=Homo sapiens OX=9606 GN=RAB11B PE=1 SV=4	0	64.332	65	13	57	2	76.7	68.8	61.2	72.8	62.9	65.8
High	Q9BTV4	TMEM43	Transmembrane protein 43 OS=Homo sapiens OX=9606 GN=TMEM43 PE=1 SV=1	0	64.317	43	13	24	13	971.1	960.9	975.4	1010.9	935.8	951.2
High	P21912	SDHB	Succinate dehydrogenase [ubiquinone] iron-sulfur subunit, mitochondrial OS=Homo sapiens OX=9606 GN=SDHB PE=1 SV=3	0	64.308	38	9	26	9	786.2	800.1	782.1	812.4	816.7	774.6
High	Q9UL46	PSME2	Proteasome activator complex subunit 2 OS=Homo sapiens OX=9606 GN=PSME2 PE=1 SV=4	0	64.269	45	8	30	8	1465.1	1422.5	1400	1489.4	1448.7	1417.9
High	Q5T0N5	FNBP1L	Formin-binding protein 1-like OS=Homo sapiens OX=9606 GN=FNBP1L PE=1 SV=3	0	64.269	24	13	22	13	1204.9	1242.2	1203.3	1183.9	1245.8	1198.8
High	O94992	HEXIM1	Protein HEXIM1 OS=Homo sapiens OX=9606 GN=HEXIM1 PE=1 SV=1	0	64.244	36	9	19	9	651.3	690.7	558.3	577.8	591	589.3
High	Q9BZF1	OSBPL8	Oxysterol-binding protein-related protein 8 OS=Homo sapiens OX=9606 GN=OSBPL8 PE=1 SV=3	0	64.16	22	17	24	17	1107.2	1108.1	1094.5	1129.6	1130.8	1157.7
High	Q6IAA8	LAMTOR1	Ragulator complex protein LAMTOR1 OS=Homo sapiens OX=9606 GN=LAMTOR1 PE=1 SV=2	0	64.153	45	5	14	5	613.2	599.1	579.6	583.3	600.2	582
High	P60660	MYL6	Myosin light polypeptide 6 OS=Homo sapiens OX=9606 GN=MYL6 PE=1 SV=2	0	64.134	59	8	37	6	2633.2	2476.6	2489.9	2451.6	2495.6	2418.3
High	O14745	SLC9A3R1	Na(+)/H(+) exchange regulatory cofactor NHE-RF1 OS=Homo sapiens OX=9606 GN=SLC9A3R1 PE=1 SV=4	0	64.077	51	14	23	14	953.5	980	982.1	939.3	963.8	1002.8
High	Q8WZA9	IRGQ	Immunity-related GTPase family Q protein OS=Homo sapiens OX=9606 GN=IRGQ PE=1 SV=1	0	64.063	30	15	26	15	1087.3	1096.8	1060.6	1092.6	1117	1133.5
High	Q9ULV4	CORO1C	Coronin-1C OS=Homo sapiens OX=9606 GN=CORO1C PE=1 SV=1	0	64.036	32	13	24	13	1107.4	1102.3	1118.9	1142.3	1131.5	1126.1
High	Q14137	BOP1	Ribosome biogenesis protein BOP1 OS=Homo sapiens OX=9606 GN=BOP1 PE=1 SV=2	0	63.919	34	18	25	18	693.7	714.4	730.2	684.9	744.6	767.1
High	O75746	SLC25A12	Calcium-binding mitochondrial carrier protein Aralar1 OS=Homo sapiens OX=9606 GN=SLC25A12 PE=1 SV=2	0	63.838	23	15	26	7	341.3	365	347.7	350.6	360.4	345.3
High	O00743	PPP6C	Serine/threonine-protein phosphatase 6 catalytic subunit OS=Homo sapiens OX=9606 GN=PPP6C PE=1 SV=1	0	63.813	40	10	24	10	988.5	968.2	1053.1	948.6	983.6	1044.8
High	P30626	SRI	Sorcin OS=Homo sapiens OX=9606 GN=SRI PE=1 SV=1	0	63.789	58	9	35	9	1857.8	1816.5	1841.7	1920	1865.6	1873.5
High	Q9H2M9	RAB3GAP2	Rab3 GTPase-activating protein non-catalytic subunit OS=Homo sapiens OX=9606 GN=RAB3GAP2 PE=1 SV=1	0	63.777	13	17	26	17	1140.5	1112.5	1096.3	1116.9	1106.3	1108.2
High	O75489	NDUFS3	NADH dehydrogenase [ubiquinone] iron-sulfur protein 3, mitochondrial OS=Homo sapiens OX=9606 GN=NDUFS3 PE=1 SV=1	0	63.744	45	12	21	12	746.3	732.9	758.2	782.5	746.6	783
High	Q96EK5	KIF1BP	KIF1-binding protein OS=Homo sapiens OX=9606 GN=KIF1BP PE=1 SV=1	0	63.706	29	11	15	11	605.1	564.5	588.8	575.6	578.2	581.9
High	O14562	UBFD1	Ubiquitin domain-containing protein UBFD1 OS=Homo sapiens OX=9606 GN=UBFD1 PE=1 SV=2	0	63.701	40	9	26	9	1187.5	1200.6	1217.4	1232.4	1217.3	1203.4
High	Q8IV36	HID1	Protein HID1 OS=Homo sapiens OX=9606 GN=HID1 PE=1 SV=1	0	63.693	18	11	18	11	720.5	708.2	697.8	685.7	726.7	726.7
High	Q9UBU9	NXF1	Nuclear RNA export factor 1 OS=Homo sapiens OX=9606 GN=NXF1 PE=1 SV=1	0	63.529	25	14	20	14	914.7	879.8	945.5	945	902.8	941.3
High	O14929	HAT1	Histone acetyltransferase type B catalytic subunit OS=Homo sapiens OX=9606 GN=HAT1 PE=1 SV=1	0	63.5	36	10	26	10	1460	1399.5	1411.3	1502.7	1441.6	1394.5
High	P53582	METAP1	Methionine aminopeptidase 1 OS=Homo sapiens OX=9606 GN=METAP1 PE=1 SV=2	0	63.494	45	11	17	11	525.1	533.6	486.7	496.3	498	495.2
High	Q9NZN8	CNOT2	CCR4-NOT transcription complex subunit 2 OS=Homo sapiens OX=9606 GN=CNOT2 PE=1 SV=1	0	63.458	31	14	25	14	940.3	935.1	950.5	918.2	931.2	906.4
High	P06400	RB1	Retinoblastoma-associated protein OS=Homo sapiens OX=9606 GN=RB1 PE=1 SV=2	0	63.399	19	15	22	15	514.2	531.7	517.1	529.2	536.7	537.9
High	P09661	SNRPA1	U2 small nuclear ribonucleoprotein A' OS=Homo sapiens OX=9606 GN=SNRPA1 PE=1 SV=2	0	63.367	43	10	34	10	1209	1159.7	1204.1	1208	1196.5	1176.3
High	Q13242	SRSF9	Serine/arginine-rich splicing factor 9 OS=Homo sapiens OX=9606 GN=SRSF9 PE=1 SV=1	0	63.25	52	12	45	12	1848.2	1858.6	1763.9	1774.5	1855.9	1813.7
High	P36405	ARL3	ADP-ribosylation factor-like protein 3 OS=Homo sapiens OX=9606 GN=ARL3 PE=1 SV=2	0	63.224	65	9	22	9	1117.7	1130.4	1122.8	1167.1	1137.1	1110.7
High	Q9Y3B7	MRPL11	39S ribosomal protein L11, mitochondrial OS=Homo sapiens OX=9606 GN=MRPL11 PE=1 SV=1	0	63.209	51	9	23	9	1006.2	913.3	977.1	974.9	995.8	957.8
High	O00505	KPNA3	Importin subunit alpha-4 OS=Homo sapiens OX=9606 GN=KPNA3 PE=1 SV=2	0	63.2	35	12	23	7	179.5	178.1	180	203.9	207	189.3
High	P61916	NPC2	NPC intracellular cholesterol transporter 2 OS=Homo sapiens OX=9606 GN=NPC2 PE=1 SV=1	0	63.128	66	8	21	8	815.5	814.9	798.3	800.1	848.3	828.1
High	P84103	SRSF3	Serine/arginine-rich splicing factor 3 OS=Homo sapiens OX=9606 GN=SRSF3 PE=1 SV=1	0	63.06	49	10	69	9	2794.7	2766	2805.3	2747.9	2724	2756.4
High	O94832	MYO1D	Unconventional myosin-Id OS=Homo sapiens OX=9606 GN=MYO1D PE=1 SV=2	0	63.045	20	19	22	19	768.8	774.3	758	746.6	787	776.9
High	P09884	POLA1	DNA polymerase alpha catalytic subunit OS=Homo sapiens OX=9606 GN=POLA1 PE=1 SV=2	0	63.004	14	20	24	20	825.7	832.7	789.8	795.1	811.9	816.8
High	P61088	UBE2N	Ubiquitin-conjugating enzyme E2 N OS=Homo sapiens OX=9606 GN=UBE2N PE=1 SV=1	0	62.972	71	8	26	8	1437.5	1465.2	1451.8	1501.6	1412.7	1414.6
High	P21127	CDK11B	Cyclin-dependent kinase 11B OS=Homo sapiens OX=9606 GN=CDK11B PE=1 SV=4	0	62.863	21	15	26	15	746.8	788.3	775.9	739.7	742.9	770
High	P42566	EPS15	Epidermal growth factor receptor substrate 15 OS=Homo sapiens OX=9606 GN=EPS15 PE=1 SV=2	0	62.781	17	12	15	12	326.8	307.4	288.2	336.3	314.6	328.6
High	Q9P0L0	VAPA	Vesicle-associated membrane protein-associated protein A OS=Homo sapiens OX=9606 GN=VAPA PE=1 SV=3	0	62.719	40	8	38	7	2433.3	2510	2474.2	2459.6	2543.4	2471
High	P52294	KPNA1	Importin subunit alpha-5 OS=Homo sapiens OX=9606 GN=KPNA1 PE=1 SV=3	0	62.719	22	10	22	5	322.9	333	312.6	340.7	340.4	372.3
High	Q9ULU8	CADPS	Calcium-dependent secretion activator 1 OS=Homo sapiens OX=9606 GN=CADPS PE=1 SV=3	0	62.717	12	15	22	12	586.2	606.7	589.4	578	613.2	582
High	O75676	RPS6KA4	Ribosomal protein S6 kinase alpha-4 OS=Homo sapiens OX=9606 GN=RPS6KA4 PE=1 SV=1	0	62.695	30	18	25	16	1047.7	1029.6	1008.3	1061.4	1049.5	1066.7
High	O15067	PFAS	Phosphoribosylformylglycinamidine synthase OS=Homo sapiens OX=9606 GN=PFAS PE=1 SV=4	0	62.688	14	15	18	15	513.8	514.8	527.9	542.8	537	557.8
High	Q9BZE1	MRPL37	39S ribosomal protein L37, mitochondrial OS=Homo sapiens OX=9606 GN=MRPL37 PE=1 SV=2	0	62.667	37	12	22	12	815.7	839.5	803.5	783.7	793.7	798.4
High	Q9UK76	JPT1	Jupiter microtubule associated homolog 1 OS=Homo sapiens OX=9606 GN=JPT1 PE=1 SV=3	0	62.663	51	6	21	6	662.4	695.4	654.2	635.1	672.1	676.3
High	P25788	PSMA3	Proteasome subunit alpha type-3 OS=Homo sapiens OX=9606 GN=PSMA3 PE=1 SV=2	0	62.538	37	10	46	10	2888.3	2947.2	2852.2	2870.3	2879	2874.1
High	O00515	LAD1	Ladinin-1 OS=Homo sapiens OX=9606 GN=LAD1 PE=1 SV=2	0	62.499	29	12	22	12	744.2	725.2	732	724.5	743.3	743
High	O76038	SCGN	Secretagogin OS=Homo sapiens OX=9606 GN=SCGN PE=2 SV=2	0	62.496	44	11	28	11	1735	1755.3	1711.3	1757.8	1774.2	1719.7
High	Q9UKV8	AGO2	Protein argonaute-2 OS=Homo sapiens OX=9606 GN=AGO2 PE=1 SV=3	0	62.459	19	14	20	9	816	810.7	794	798.4	806.5	804.4
High	P61020	RAB5B	Ras-related protein Rab-5B OS=Homo sapiens OX=9606 GN=RAB5B PE=1 SV=1	0	62.388	54	9	37	6	1640.6	1645.9	1708.6	1668.9	1728	1695.3
High	O00273	DFFA	DNA fragmentation factor subunit alpha OS=Homo sapiens OX=9606 GN=DFFA PE=1 SV=1	0	62.311	48	12	23	12	479.4	480.6	482	503.2	526.9	509
High	Q9Y4E8	USP15	Ubiquitin carboxyl-terminal hydrolase 15 OS=Homo sapiens OX=9606 GN=USP15 PE=1 SV=3	0	62.285	21	19	26	17	1108.5	1091.5	1078.1	1090.8	1111.1	1101.5
High	Q9Y5J1	UTP18	U3 small nucleolar RNA-associated protein 18 homolog OS=Homo sapiens OX=9606 GN=UTP18 PE=1 SV=3	0	62.282	24	9	15	9	468.2	474.8	458.4	473	482.3	469.8
High	Q7Z589	EMSY	BRCA2-interacting transcriptional repressor EMSY OS=Homo sapiens OX=9606 GN=EMSY PE=1 SV=2	0	62.27	17	17	20	17	620.3	613.2	605.3	615.1	630.5	623.5
High	Q7Z5K2	WAPL	Wings apart-like protein homolog OS=Homo sapiens OX=9606 GN=WAPL PE=1 SV=1	0	62.259	17	17	20	17	641.7	673.6	685.4	645.3	695.4	725.8
High	Q9UPU5	USP24	Ubiquitin carboxyl-terminal hydrolase 24 OS=Homo sapiens OX=9606 GN=USP24 PE=1 SV=3	0	62.238	8	18	20	18	484.4	484.4	449.9	491.1	512.8	498.3
High	O43237	DYNC1LI2	Cytoplasmic dynein 1 light intermediate chain 2 OS=Homo sapiens OX=9606 GN=DYNC1LI2 PE=1 SV=1	0	62.231	35	13	21	12	529.8	535.6	554.8	548.3	523.9	557.7
High	Q9Y6Q5	AP1M2	AP-1 complex subunit mu-2 OS=Homo sapiens OX=9606 GN=AP1M2 PE=1 SV=4	0	62.225	37	15	31	11	553	580	614.8	617.9	588.9	591.6
High	Q14254	FLOT2	Flotillin-2 OS=Homo sapiens OX=9606 GN=FLOT2 PE=1 SV=2	0	62.183	29	11	21	11	804.1	810.6	814.4	818.2	792.7	819.9
High	Q9P2M7	CGN	Cingulin OS=Homo sapiens OX=9606 GN=CGN PE=1 SV=2	0	62.143	15	17	22	16	719.2	756	709.4	734.7	730.9	731.5
High	P03915	MT-ND5	NADH-ubiquinone oxidoreductase chain 5 OS=Homo sapiens OX=9606 GN=MT-ND5 PE=1 SV=2	0	62.082	13	5	14	5	307.8	302.6	339.8	334.5	305.2	285.5
High	Q8IYD1	GSPT2	Eukaryotic peptide chain release factor GTP-binding subunit ERF3B OS=Homo sapiens OX=9606 GN=GSPT2 PE=1 SV=2	0	62.07	18	12	30	1	238	235.5	236.6	231.8	216.7	226.3
High	Q13136	PPFIA1	Liprin-alpha-1 OS=Homo sapiens OX=9606 GN=PPFIA1 PE=1 SV=1	0	62.011	13	13	21	10	600.7	628.5	603.8	590.7	642.3	619.5
High	Q14241	ELOA	Elongin-A OS=Homo sapiens OX=9606 GN=ELOA PE=1 SV=2	0	61.973	21	13	17	13	884.8	900.8	881.7	854.2	866.8	848.4
High	Q92733	PRCC	Proline-rich protein PRCC OS=Homo sapiens OX=9606 GN=PRCC PE=1 SV=1	0	61.894	40	11	26	11	482.8	484.5	478.7	487.6	469.6	498.1
High	Q96T76	MMS19	MMS19 nucleotide excision repair protein homolog OS=Homo sapiens OX=9606 GN=MMS19 PE=1 SV=2	0	61.822	19	12	19	12	294.4	301.8	334.9	318.2	330.2	345.8
High	Q9UNQ2	DIMT1	Probable dimethyladenosine transferase OS=Homo sapiens OX=9606 GN=DIMT1 PE=1 SV=1	0	61.765	48	13	20	13	765.9	762.6	735.2	772.1	756.4	773.2
High	P36957	DLST	Dihydrolipoyllysine-residue succinyltransferase component of 2-oxoglutarate dehydrogenase complex, mitochondrial OS=Homo sapiens OX=9606 GN=DLST PE=1 SV=4	0	61.694	32	11	33	11	1341.1	1412	1471.8	1353.6	1344.8	1400.9
High	Q9NR28	DIABLO	Diablo homolog, mitochondrial OS=Homo sapiens OX=9606 GN=DIABLO PE=1 SV=1	0	61.687	49	9	30	8	1156	1126.7	1139.7	1144.6	1170	1177.5
High	P54709	ATP1B3	Sodium/potassium-transporting ATPase subunit beta-3 OS=Homo sapiens OX=9606 GN=ATP1B3 PE=1 SV=1	0	61.66	33	9	23	9	982.8	964.6	971.2	977.5	954.7	969.3
High	Q9Y606	PUS1	tRNA pseudouridine synthase A OS=Homo sapiens OX=9606 GN=PUS1 PE=1 SV=3	0	61.659	41	14	25	14	809.6	764.1	809.7	782.1	759	805
High	Q15758	SLC1A5	Neutral amino acid transporter B(0) OS=Homo sapiens OX=9606 GN=SLC1A5 PE=1 SV=2	0	61.576	24	10	24	10	720.4	710.5	727.7	731.4	725.2	732.9
High	Q9BYG3	NIFK	MKI67 FHA domain-interacting nucleolar phosphoprotein OS=Homo sapiens OX=9606 GN=NIFK PE=1 SV=1	0	61.539	47	11	22	11	932.5	937	948.8	936.9	996.2	984.8
High	Q9UKJ3	GPATCH8	G patch domain-containing protein 8 OS=Homo sapiens OX=9606 GN=GPATCH8 PE=1 SV=2	0	61.537	12	13	15	13	418.1	448	437.6	425.5	427.4	431.6
High	P13674	P4HA1	Prolyl 4-hydroxylase subunit alpha-1 OS=Homo sapiens OX=9606 GN=P4HA1 PE=1 SV=2	0	61.452	31	15	25	15	1152.3	1138	1156.3	1153.6	1180.5	1140
High	Q5TFE4	NT5DC1	5'-nucleotidase domain-containing protein 1 OS=Homo sapiens OX=9606 GN=NT5DC1 PE=1 SV=1	0	61.447	35	12	19	12	774	763.6	738.3	801.2	764.7	792.7
High	P35914	HMGCL	Hydroxymethylglutaryl-CoA lyase, mitochondrial OS=Homo sapiens OX=9606 GN=HMGCL PE=1 SV=2	0	61.429	43	13	25	13	822.5	792.8	840.1	854.1	856.9	815.6
High	Q8NBJ4	GOLM1	Golgi membrane protein 1 OS=Homo sapiens OX=9606 GN=GOLM1 PE=1 SV=1	0	61.427	33	14	26	14	1402.3	1341.3	1336.8	1306.6	1388.8	1323.2
High	P26232	CTNNA2	Catenin alpha-2 OS=Homo sapiens OX=9606 GN=CTNNA2 PE=1 SV=5	0	61.403	14	12	29	1	57.4	57.6	64.5	57.2	59.4	59.1
High	Q9H078	CLPB	Caseinolytic peptidase B protein homolog OS=Homo sapiens OX=9606 GN=CLPB PE=1 SV=1	0	61.385	27	15	17	15	527.9	528.2	550.5	572.7	536.8	556.9
High	P20340	RAB6A	Ras-related protein Rab-6A OS=Homo sapiens OX=9606 GN=RAB6A PE=1 SV=3	0	61.373	56	12	23	7	1142.2	1114.5	1126.6	1134.4	1142.4	1138.5
High	Q13438	OS9	Protein OS-9 OS=Homo sapiens OX=9606 GN=OS9 PE=1 SV=1	0	61.164	25	13	21	13	706.1	737.5	712.9	683.5	725.8	729.1
High	P13073	COX4I1	Cytochrome c oxidase subunit 4 isoform 1, mitochondrial OS=Homo sapiens OX=9606 GN=COX4I1 PE=1 SV=1	0	61.132	47	8	49	8	2830.9	2799.7	2688.7	2723.7	2687.2	2673.8
High	Q9UPT5	EXOC7	Exocyst complex component 7 OS=Homo sapiens OX=9606 GN=EXOC7 PE=1 SV=3	0	61.115	26	16	22	16	794.8	789.4	797.3	829.2	794.9	782.2
High	Q8IYS1	PM20D2	Peptidase M20 domain-containing protein 2 OS=Homo sapiens OX=9606 GN=PM20D2 PE=1 SV=2	0	61.023	46	14	24	14	1317.1	1298.2	1318	1316	1341.2	1311
High	O76003	GLRX3	Glutaredoxin-3 OS=Homo sapiens OX=9606 GN=GLRX3 PE=1 SV=2	0	60.949	38	12	19	12	884.3	890.7	877.1	882.3	912.6	874.9
High	Q9Y2Q5	LAMTOR2	Ragulator complex protein LAMTOR2 OS=Homo sapiens OX=9606 GN=LAMTOR2 PE=1 SV=1	0	60.936	60	6	23	6	984.4	983	972.5	1034.7	1007.9	1014.8
High	P63208	SKP1	S-phase kinase-associated protein 1 OS=Homo sapiens OX=9606 GN=SKP1 PE=1 SV=2	0	60.918	55	7	22	7	1132.3	1154.6	1073.3	1138.3	1113.3	1114.9
High	Q9BXW7	HDHD5	Haloacid dehalogenase-like hydrolase domain-containing 5 OS=Homo sapiens OX=9606 GN=HDHD5 PE=1 SV=1	0	60.914	34	9	22	9	719.5	761.3	740.4	741.5	737.4	753.2
High	Q49A26	GLYR1	Putative oxidoreductase GLYR1 OS=Homo sapiens OX=9606 GN=GLYR1 PE=1 SV=4	0	60.897	34	14	21	14	635	626.6	616.6	598.9	641	646.4
High	Q9UH99	SUN2	SUN domain-containing protein 2 OS=Homo sapiens OX=9606 GN=SUN2 PE=1 SV=3	0	60.882	19	8	13	7	225.6	227.7	228.6	226.6	227.8	246.5
High	Q9ULA0	DNPEP	Aspartyl aminopeptidase OS=Homo sapiens OX=9606 GN=DNPEP PE=1 SV=1	0	60.862	40	13	19	13	924.7	872.9	905.8	934.4	913.1	917.8
High	P09493	TPM1	Tropomyosin alpha-1 chain OS=Homo sapiens OX=9606 GN=TPM1 PE=1 SV=2	0	60.836	45	16	41	8	2087.1	2122.2	2030.5	2055.9	2193.3	2102.1
High	P06753	TPM3	Tropomyosin alpha-3 chain OS=Homo sapiens OX=9606 GN=TPM3 PE=1 SV=2	0	60.825	35	14	46	2	221	243.2	219.1	230.9	229.8	224.5
High	Q8NFF5	FLAD1	FAD synthase OS=Homo sapiens OX=9606 GN=FLAD1 PE=1 SV=1	0	60.772	31	14	20	14	468.4	475.6	480.1	503.9	458.3	495.1
High	O95197	RTN3	Reticulon-3 OS=Homo sapiens OX=9606 GN=RTN3 PE=1 SV=2	0	60.739	16	16	37	15	1221.7	1218.3	1195	1189	1256	1257.9
High	Q8NDI1	EHBP1	EH domain-binding protein 1 OS=Homo sapiens OX=9606 GN=EHBP1 PE=1 SV=3	0	60.717	14	15	20	14	579	624.4	629.8	614.1	640.9	632.2
High	Q03164	KMT2A	Histone-lysine N-methyltransferase 2A OS=Homo sapiens OX=9606 GN=KMT2A PE=1 SV=5	0	60.705	5	16	17	15	476.3	486.6	492.9	485.6	481.8	484.3
High	P49005	POLD2	DNA polymerase delta subunit 2 OS=Homo sapiens OX=9606 GN=POLD2 PE=1 SV=1	0	60.579	36	12	20	12	673.1	717.2	695.3	678.6	689.4	679.7
High	P39019	RPS19	40S ribosomal protein S19 OS=Homo sapiens OX=9606 GN=RPS19 PE=1 SV=2	0	60.571	58	9	82	9	3950.7	3959.3	4217.8	4062.9	3859.2	4206.7
High	Q96EY1	DNAJA3	DnaJ homolog subfamily A member 3, mitochondrial OS=Homo sapiens OX=9606 GN=DNAJA3 PE=1 SV=2	0	60.534	28	9	17	9	476.7	476.1	475.9	499.2	478.6	494.5
High	Q9NR45	NANS	Sialic acid synthase OS=Homo sapiens OX=9606 GN=NANS PE=1 SV=2	0	60.414	39	10	27	10	1303.8	1307.7	1269.1	1274.6	1301.7	1299.3
High	Q5VW32	BROX	BRO1 domain-containing protein BROX OS=Homo sapiens OX=9606 GN=BROX PE=1 SV=1	0	60.403	41	11	20	11	755.5	757	760.2	773.3	731.9	739.2
High	Q96CW1	AP2M1	AP-2 complex subunit mu OS=Homo sapiens OX=9606 GN=AP2M1 PE=1 SV=2	0	60.386	35	14	23	14	1058.4	1005.5	1014.2	1011.9	1058.5	1034.4
High	Q14807	KIF22	Kinesin-like protein KIF22 OS=Homo sapiens OX=9606 GN=KIF22 PE=1 SV=5	0	60.336	27	13	14	13	649.7	643.6	646.9	702.6	720.7	734.8
High	Q99615	DNAJC7	DnaJ homolog subfamily C member 7 OS=Homo sapiens OX=9606 GN=DNAJC7 PE=1 SV=2	0	60.189	37	18	24	18	1214.6	1237.7	1188.1	1195	1207.9	1208.9
High	P07686	HEXB	Beta-hexosaminidase subunit beta OS=Homo sapiens OX=9606 GN=HEXB PE=1 SV=3	0	60.178	28	14	23	14	872.6	890.5	877.2	884	897.3	898
High	P11182	DBT	Lipoamide acyltransferase component of branched-chain alpha-keto acid dehydrogenase complex, mitochondrial OS=Homo sapiens OX=9606 GN=DBT PE=1 SV=3	0	60.161	26	11	20	11	820.9	902.7	868.6	847.9	902.2	883.6
High	Q96AX1	VPS33A	Vacuolar protein sorting-associated protein 33A OS=Homo sapiens OX=9606 GN=VPS33A PE=1 SV=1	0	60.132	25	12	17	12	609.1	649.4	664.2	641.7	644.5	639.6
High	Q8WW22	DNAJA4	DnaJ homolog subfamily A member 4 OS=Homo sapiens OX=9606 GN=DNAJA4 PE=1 SV=1	0	60.101	42	16	27	16	1164.6	1178.1	1149.7	1170	1198	1158.3
High	A3KN83	SBNO1	Protein strawberry notch homolog 1 OS=Homo sapiens OX=9606 GN=SBNO1 PE=1 SV=1	0	60.096	13	12	18	11	644	624.8	623.9	645.6	635.8	660.2
High	Q5SRE5	NUP188	Nucleoporin NUP188 homolog OS=Homo sapiens OX=9606 GN=NUP188 PE=1 SV=1	0	60.083	12	15	16	15	304.4	328.1	289.5	302.4	314.3	303.8
High	Q8TE77	SSH3	Protein phosphatase Slingshot homolog 3 OS=Homo sapiens OX=9606 GN=SSH3 PE=1 SV=2	0	60.074	18	8	13	8	315.2	334.6	311.4	329.2	347.9	328.5
High	Q9NX63	CHCHD3	MICOS complex subunit MIC19 OS=Homo sapiens OX=9606 GN=CHCHD3 PE=1 SV=1	0	60.063	47	12	40	12	1668.5	1629.2	1733.3	1571.7	1687.3	1751.9
High	P05067	APP	Amyloid-beta precursor protein OS=Homo sapiens OX=9606 GN=APP PE=1 SV=3	0	60.057	20	14	21	13	737.2	727.1	715.1	713.6	741.6	724.8
High	Q96I59	NARS2	Probable asparagine--tRNA ligase, mitochondrial OS=Homo sapiens OX=9606 GN=NARS2 PE=1 SV=3	0	60.037	37	14	28	14	949.5	967.2	974.8	977.7	973.2	956.1
High	Q9BRP8	PYM1	Partner of Y14 and mago OS=Homo sapiens OX=9606 GN=PYM1 PE=1 SV=1	0	59.976	66	9	20	9	1008.5	1045.5	1025.3	1007.8	1073.1	1061.4
High	O00330	PDHX	Pyruvate dehydrogenase protein X component, mitochondrial OS=Homo sapiens OX=9606 GN=PDHX PE=1 SV=3	0	59.904	34	14	26	14	796.4	794.2	774	793	795.4	823.2
High	Q96EK6	GNPNAT1	Glucosamine 6-phosphate N-acetyltransferase OS=Homo sapiens OX=9606 GN=GNPNAT1 PE=1 SV=1	0	59.864	69	9	21	9	914.6	938.7	897.5	942.8	932.6	906.1
High	Q08752	PPID	Peptidyl-prolyl cis-trans isomerase D OS=Homo sapiens OX=9606 GN=PPID PE=1 SV=3	0	59.799	43	15	37	13	923.8	939.5	935	898.7	948.1	919.6
High	Q9P289	STK26	Serine/threonine-protein kinase 26 OS=Homo sapiens OX=9606 GN=STK26 PE=1 SV=2	0	59.778	36	12	17	6	261.5	248.7	265.9	263.1	249.1	256.4
High	P63092	GNAS	Guanine nucleotide-binding protein G(s) subunit alpha isoforms short OS=Homo sapiens OX=9606 GN=GNAS PE=1 SV=1	0	59.722	42	13	27	12	601.5	582.7	600.4	607.7	594.6	596.5
High	Q9BY11	PACSIN1	Protein kinase C and casein kinase substrate in neurons protein 1 OS=Homo sapiens OX=9606 GN=PACSIN1 PE=1 SV=1	0	59.713	34	14	21	13	850.8	871.1	851.7	903.1	866.6	906.7
High	Q14244	MAP7	Ensconsin OS=Homo sapiens OX=9606 GN=MAP7 PE=1 SV=1	0	59.702	25	17	30	16	1206.2	1178.4	1206.1	1142.4	1217.5	1240
High	P67936	TPM4	Tropomyosin alpha-4 chain OS=Homo sapiens OX=9606 GN=TPM4 PE=1 SV=3	0	59.667	52	17	45	7	1770.2	1805.9	1754.4	1809.9	1793.3	1759.6
High	Q14011	CIRBP	Cold-inducible RNA-binding protein OS=Homo sapiens OX=9606 GN=CIRBP PE=1 SV=1	0	59.639	48	7	33	7	1195.1	1208.4	1130.1	1169.3	1153.3	1139.1
High	Q96EE3	SEH1L	Nucleoporin SEH1 OS=Homo sapiens OX=9606 GN=SEH1L PE=1 SV=3	0	59.637	50	13	19	13	679.1	694	665.4	652.9	692.4	731.3
High	Q9C0D5	TANC1	Protein TANC1 OS=Homo sapiens OX=9606 GN=TANC1 PE=1 SV=3	0	59.62	10	15	18	15	365.8	340.9	366.1	333.5	359.5	475.6
High	O94901	SUN1	SUN domain-containing protein 1 OS=Homo sapiens OX=9606 GN=SUN1 PE=1 SV=3	0	59.595	19	14	19	13	546.8	550.7	534.4	557.2	567.1	550.8
High	Q8WTS6	SETD7	Histone-lysine N-methyltransferase SETD7 OS=Homo sapiens OX=9606 GN=SETD7 PE=1 SV=1	0	59.574	38	11	18	11	650.7	668.7	629.1	636.8	640.8	650.9
High	Q9UBB9	TFIP11	Tuftelin-interacting protein 11 OS=Homo sapiens OX=9606 GN=TFIP11 PE=1 SV=1	0	59.571	17	13	15	13	560.2	572.2	596.1	586.4	583	575.3
High	Q8IY67	RAVER1	Ribonucleoprotein PTB-binding 1 OS=Homo sapiens OX=9606 GN=RAVER1 PE=1 SV=1	0	59.426	32	9	13	9	395.9	377.3	432.2	437.5	389.1	418.4
High	Q16543	CDC37	Hsp90 co-chaperone Cdc37 OS=Homo sapiens OX=9606 GN=CDC37 PE=1 SV=1	0	59.386	30	9	26	9	1296.1	1307	1276	1390.8	1333.3	1312.6
High	Q9UEW8	STK39	STE20/SPS1-related proline-alanine-rich protein kinase OS=Homo sapiens OX=9606 GN=STK39 PE=1 SV=3	0	59.35	26	13	28	9	1007.7	1082.8	1021.1	1119.9	1093	1065.7
High	Q96C01	FAM136A	Protein FAM136A OS=Homo sapiens OX=9606 GN=FAM136A PE=1 SV=1	0	59.345	75	10	32	10	2066.8	1966.2	1932	1965.9	1990.2	1900.7
High	P08134	RHOC	Rho-related GTP-binding protein RhoC OS=Homo sapiens OX=9606 GN=RHOC PE=1 SV=1	0	59.34	59	8	26	1	12.3	7.8	9.5	13.6	8.2	10.2
High	Q7Z2T5	TRMT1L	TRMT1-like protein OS=Homo sapiens OX=9606 GN=TRMT1L PE=1 SV=2	0	59.321	24	14	16	14	627.5	619.6	593.4	600.6	620	606.4
High	P62910	RPL32	60S ribosomal protein L32 OS=Homo sapiens OX=9606 GN=RPL32 PE=1 SV=2	0	59.298	50	8	57	8	3028.3	2980.1	3002.5	2993.2	3039.7	2940.3
High	O75436	VPS26A	Vacuolar protein sorting-associated protein 26A OS=Homo sapiens OX=9606 GN=VPS26A PE=1 SV=2	0	59.298	42	12	20	10	1119.3	1086.4	1150.2	1141.7	1204.6	1149.6
High	Q9UHJ6	SHPK	Sedoheptulokinase OS=Homo sapiens OX=9606 GN=SHPK PE=1 SV=3	0	59.275	24	9	18	9	503.5	491.7	553.2	486.7	508.8	557.1
High	Q9C0E8	LNPK	Endoplasmic reticulum junction formation protein lunapark OS=Homo sapiens OX=9606 GN=LNPK PE=1 SV=2	0	59.26	32	9	14	9	258.9	280.3	276.1	284.8	259.1	257.8
High	O95251	KAT7	Histone acetyltransferase KAT7 OS=Homo sapiens OX=9606 GN=KAT7 PE=1 SV=1	0	59.214	24	10	15	9	453.4	441.9	418.8	447.5	439	420.5
High	Q8TB22	SPATA20	Spermatogenesis-associated protein 20 OS=Homo sapiens OX=9606 GN=SPATA20 PE=2 SV=3	0	59.176	26	15	18	15	495	495.4	467.9	473.8	487	476.8
High	P13693	TPT1	Translationally-controlled tumor protein OS=Homo sapiens OX=9606 GN=TPT1 PE=1 SV=1	0	59.173	50	8	26	8	1630.6	1575.5	1915.3	1577.5	1650.4	1918.6
High	Q99598	TSNAX	Translin-associated protein X OS=Homo sapiens OX=9606 GN=TSNAX PE=1 SV=1	0	59.171	56	13	20	13	246.6	241.2	243.7	226.3	263.3	232.4
High	Q6ZRV2	FAM83H	Protein FAM83H OS=Homo sapiens OX=9606 GN=FAM83H PE=1 SV=3	0	59.171	12	9	10	9	180.9	186.6	177.7	170.1	194.3	177.7
High	O75934	BCAS2	Pre-mRNA-splicing factor SPF27 OS=Homo sapiens OX=9606 GN=BCAS2 PE=1 SV=1	0	59.168	56	9	19	9	869.5	857.8	874	898.6	893.9	878
High	Q8TDD1	DDX54	ATP-dependent RNA helicase DDX54 OS=Homo sapiens OX=9606 GN=DDX54 PE=1 SV=2	0	59.1	21	15	21	14	472.2	454.7	469.4	494.1	480.7	472.8
High	O60502	OGA	Protein O-GlcNAcase OS=Homo sapiens OX=9606 GN=OGA PE=1 SV=2	0	58.995	23	15	21	15	497.2	533.8	507.1	522.7	540.1	523.7
High	P31323	PRKAR2B	cAMP-dependent protein kinase type II-beta regulatory subunit OS=Homo sapiens OX=9606 GN=PRKAR2B PE=1 SV=3	0	58.983	28	8	15	7	488.3	492.1	504.9	530.6	487.5	498.4
High	O15498	YKT6	Synaptobrevin homolog YKT6 OS=Homo sapiens OX=9606 GN=YKT6 PE=1 SV=1	0	58.98	65	11	22	11	995.6	965.7	986.8	978.5	992.1	990.6
High	Q9Y666	SLC12A7	Solute carrier family 12 member 7 OS=Homo sapiens OX=9606 GN=SLC12A7 PE=1 SV=3	0	58.976	18	17	23	17	740.8	770.4	756.2	776.4	767.8	760.4
High	Q96BJ3	AIDA	Axin interactor, dorsalization-associated protein OS=Homo sapiens OX=9606 GN=AIDA PE=1 SV=1	0	58.93	32	8	14	8	542.1	545.4	555.6	548	552.6	570.1
High	Q96FJ2	DYNLL2	Dynein light chain 2, cytoplasmic OS=Homo sapiens OX=9606 GN=DYNLL2 PE=1 SV=1	0	58.897	57	4	30	2	773.2	798.8	749.1	765.9	776.3	754.6
High	Q6IBS0	TWF2	Twinfilin-2 OS=Homo sapiens OX=9606 GN=TWF2 PE=1 SV=2	0	58.801	39	11	22	9	611.2	595.9	586.8	579.4	647.2	614.2
High	Q9H0C8	ILKAP	Integrin-linked kinase-associated serine/threonine phosphatase 2C OS=Homo sapiens OX=9606 GN=ILKAP PE=1 SV=1	0	58.725	42	16	26	16	763.9	746.1	766.5	730.1	781	770.9
High	Q15050	RRS1	Ribosome biogenesis regulatory protein homolog OS=Homo sapiens OX=9606 GN=RRS1 PE=1 SV=2	0	58.621	36	11	21	11	697.7	669.5	663.9	684.2	711.8	674.3
High	Q86X10	RALGAPB	Ral GTPase-activating protein subunit beta OS=Homo sapiens OX=9606 GN=RALGAPB PE=1 SV=1	0	58.607	15	16	22	16	469.2	481.9	491	489.8	478.7	465.4
High	Q15007	WTAP	Pre-mRNA-splicing regulator WTAP OS=Homo sapiens OX=9606 GN=WTAP PE=1 SV=2	0	58.479	35	12	20	12	703.6	722.5	670.8	697.8	687	667.2
High	Q15257	PTPA	Serine/threonine-protein phosphatase 2A activator OS=Homo sapiens OX=9606 GN=PTPA PE=1 SV=3	0	58.453	43	13	31	13	1665.8	1747.6	1790.4	1685.4	1750.6	1751.8
High	Q15276	RABEP1	Rab GTPase-binding effector protein 1 OS=Homo sapiens OX=9606 GN=RABEP1 PE=1 SV=2	0	58.433	19	17	20	17	603.3	617.5	599	601.8	646.3	645.9
High	Q9UL25	RAB21	Ras-related protein Rab-21 OS=Homo sapiens OX=9606 GN=RAB21 PE=1 SV=3	0	58.429	45	8	32	8	1058.7	1039.6	1104.1	1099.6	1093.4	1086.7
High	Q96HN2	AHCYL2	Adenosylhomocysteinase 3 OS=Homo sapiens OX=9606 GN=AHCYL2 PE=1 SV=1	0	58.415	23	14	27	3	205.1	184.1	197.9	222.9	208.3	194.1
High	P18887	XRCC1	DNA repair protein XRCC1 OS=Homo sapiens OX=9606 GN=XRCC1 PE=1 SV=2	0	58.393	32	16	27	16	820	816.5	796.6	763.2	826.9	795.7
High	P10645	CHGA	Chromogranin-A OS=Homo sapiens OX=9606 GN=CHGA PE=1 SV=7	0	58.38	40	11	15	11	419.3	404.3	436	419.2	433.4	420.4
High	P11233	RALA	Ras-related protein Ral-A OS=Homo sapiens OX=9606 GN=RALA PE=1 SV=1	0	58.337	40	8	27	6	1032.2	1038.2	972.9	990	999.6	1005.3
High	Q9P270	SLAIN2	SLAIN motif-containing protein 2 OS=Homo sapiens OX=9606 GN=SLAIN2 PE=1 SV=2	0	58.32	25	11	22	11	572.3	567.6	566.1	564.3	565.3	580.2
High	Q66K74	MAP1S	Microtubule-associated protein 1S OS=Homo sapiens OX=9606 GN=MAP1S PE=1 SV=2	0	58.314	17	15	20	15	916.4	911.4	913.7	905.6	890.2	921.9
High	Q7L2H7	EIF3M	Eukaryotic translation initiation factor 3 subunit M OS=Homo sapiens OX=9606 GN=EIF3M PE=1 SV=1	0	58.299	35	10	18	10	603	572.6	551	562.6	600.2	596.6
High	O76071	CIAO1	Probable cytosolic iron-sulfur protein assembly protein CIAO1 OS=Homo sapiens OX=9606 GN=CIAO1 PE=1 SV=1	0	58.224	43	10	15	10	279.8	299.2	271.4	295.5	286.5	271.1
High	Q5JSZ5	PRRC2B	Protein PRRC2B OS=Homo sapiens OX=9606 GN=PRRC2B PE=1 SV=2	0	58.208	7	13	20	11	540.2	566.4	538.8	564.1	560.9	556.2
High	Q8WTW3	COG1	Conserved oligomeric Golgi complex subunit 1 OS=Homo sapiens OX=9606 GN=COG1 PE=1 SV=1	0	58.191	17	15	18	15	295.1	284.6	287.1	279.4	311.4	302
High	Q16720	ATP2B3	Plasma membrane calcium-transporting ATPase 3 OS=Homo sapiens OX=9606 GN=ATP2B3 PE=1 SV=3	0	58.185	8	8	16	1
High	O60524	NEMF	Nuclear export mediator factor NEMF OS=Homo sapiens OX=9606 GN=NEMF PE=1 SV=4	0	58.17	15	14	19	14	585.4	636.6	596	593.8	633.1	649.4
High	Q12768	WASHC5	WASH complex subunit 5 OS=Homo sapiens OX=9606 GN=WASHC5 PE=1 SV=1	0	58.17	14	15	19	15	576.8	564.4	561.3	559.5	584.2	597.9
High	Q9Y608	LRRFIP2	Leucine-rich repeat flightless-interacting protein 2 OS=Homo sapiens OX=9606 GN=LRRFIP2 PE=1 SV=1	0	58.142	14	9	18	8	168.2	162.3	176.7	152.3	182.7	175.6
High	A2RRP1	NBAS	Neuroblastoma-amplified sequence OS=Homo sapiens OX=9606 GN=NBAS PE=1 SV=2	0	58.136	8	16	19	16	546.3	530.5	535.1	543.7	551.1	552.6
High	P29992	GNA11	Guanine nucleotide-binding protein subunit alpha-11 OS=Homo sapiens OX=9606 GN=GNA11 PE=1 SV=2	0	58.126	43	12	18	6	287.3	297.6	293.4	293.8	326	309.7
High	Q9BYJ9	YTHDF1	YTH domain-containing family protein 1 OS=Homo sapiens OX=9606 GN=YTHDF1 PE=1 SV=1	0	58.12	38	14	22	7	559	540.6	537.4	540.3	532.4	519.3
High	O60343	TBC1D4	TBC1 domain family member 4 OS=Homo sapiens OX=9606 GN=TBC1D4 PE=1 SV=2	0	58.113	14	16	21	16	688	665.5	730.5	681.2	712.4	699.1
High	Q14232	EIF2B1	Translation initiation factor eIF-2B subunit alpha OS=Homo sapiens OX=9606 GN=EIF2B1 PE=1 SV=1	0	58.101	43	11	18	11	1066.3	1089	1052.5	1036.9	1046.5	1054.8
High	Q9NSK0	KLC4	Kinesin light chain 4 OS=Homo sapiens OX=9606 GN=KLC4 PE=1 SV=3	0	58.078	23	13	18	5	196.6	200.2	199.6	197.4	202.1	200.7
High	Q96RL7	VPS13A	Vacuolar protein sorting-associated protein 13A OS=Homo sapiens OX=9606 GN=VPS13A PE=1 SV=2	0	58.077	5	15	19	15	312.8	323.3	327.6	325.9	319.6	328.5
High	P50416	CPT1A	Carnitine O-palmitoyltransferase 1, liver isoform OS=Homo sapiens OX=9606 GN=CPT1A PE=1 SV=2	0	58.068	22	15	21	15	423.5	437.6	427	430.2	442.2	428.9
High	P62314	SNRPD1	Small nuclear ribonucleoprotein Sm D1 OS=Homo sapiens OX=9606 GN=SNRPD1 PE=1 SV=1	0	58.05	55	5	30	5	1393.6	1346	1394	1471.9	1316.3	1392.8
High	Q5RKV6	EXOSC6	Exosome complex component MTR3 OS=Homo sapiens OX=9606 GN=EXOSC6 PE=1 SV=1	0	57.956	39	10	19	10	507.4	496.2	498.9	499.8	490	518
High	Q96IV0	NGLY1	Peptide-N(4)-(N-acetyl-beta-glucosaminyl)asparagine amidase OS=Homo sapiens OX=9606 GN=NGLY1 PE=1 SV=1	0	57.928	23	13	20	13	637.4	643.9	619.4	648.9	622.6	664
High	P61224	RAP1B	Ras-related protein Rap-1b OS=Homo sapiens OX=9606 GN=RAP1B PE=1 SV=1	0	57.913	72	10	29	3	1673.1	1641.3	1578.6	1617.3	1596.1	1558.3
High	Q9BUD6	SPON2	Spondin-2 OS=Homo sapiens OX=9606 GN=SPON2 PE=1 SV=3	0	57.88	33	10	49	10	1348	1368.9	1374.1	1401.1	1349.9	1317.7
High	Q9BQ67	GRWD1	Glutamate-rich WD repeat-containing protein 1 OS=Homo sapiens OX=9606 GN=GRWD1 PE=1 SV=1	0	57.823	31	10	17	10	543.7	502	530.1	550.2	550.1	551.7
High	Q9H8V3	ECT2	Protein ECT2 OS=Homo sapiens OX=9606 GN=ECT2 PE=1 SV=4	0	57.822	16	12	16	12	330.1	320.6	316.4	344.4	321.5	313.9
High	P22061	PCMT1	Protein-L-isoaspartate(D-aspartate) O-methyltransferase OS=Homo sapiens OX=9606 GN=PCMT1 PE=1 SV=4	0	57.787	47	10	22	10	1145.1	1198.2	1162.3	1194.2	1123.1	1092.5
High	Q96H55	MYO19	Unconventional myosin-XIX OS=Homo sapiens OX=9606 GN=MYO19 PE=1 SV=2	0	57.763	17	12	12	12	453.8	476	467.2	476.6	472.8	484.4
High	P37802	TAGLN2	Transgelin-2 OS=Homo sapiens OX=9606 GN=TAGLN2 PE=1 SV=3	0	57.759	70	11	21	11	637.4	677	688.8	699.1	631.6	675.3
High	P40937	RFC5	Replication factor C subunit 5 OS=Homo sapiens OX=9606 GN=RFC5 PE=1 SV=1	0	57.726	41	12	20	12	813.9	801.4	839.9	770.5	774.8	763.9
High	P08574	CYC1	Cytochrome c1, heme protein, mitochondrial OS=Homo sapiens OX=9606 GN=CYC1 PE=1 SV=3	0	57.724	33	8	25	8	743.4	760.5	726.3	736.5	724.5	731.1
High	Q9Y3Y2	CHTOP	Chromatin target of PRMT1 protein OS=Homo sapiens OX=9606 GN=CHTOP PE=1 SV=2	0	57.718	27	5	37	5	814.4	846.2	798.3	796.5	830.5	835.9
High	Q15847	ADIRF	Adipogenesis regulatory factor OS=Homo sapiens OX=9606 GN=ADIRF PE=1 SV=1	0	57.416	87	5	53	4	3107.7	3157.9	3092.1	3134.9	3078.2	3064.6
High	Q9NZT2	OGFR	Opioid growth factor receptor OS=Homo sapiens OX=9606 GN=OGFR PE=1 SV=3	0	57.411	21	10	12	10	335.2	376.4	364.4	346.9	357.5	372.2
High	O75116	ROCK2	Rho-associated protein kinase 2 OS=Homo sapiens OX=9606 GN=ROCK2 PE=1 SV=4	0	57.386	13	18	20	16	844	870.9	848	855.2	856.9	857.6
High	Q8IYB3	SRRM1	Serine/arginine repetitive matrix protein 1 OS=Homo sapiens OX=9606 GN=SRRM1 PE=1 SV=2	0	57.332	12	8	22	8	702.8	671.1	666.2	720.3	696.6	702.6
High	O60508	CDC40	Pre-mRNA-processing factor 17 OS=Homo sapiens OX=9606 GN=CDC40 PE=1 SV=1	0	57.321	30	15	17	15	634.8	651.3	626.5	590.5	661.8	697.3
High	Q8NBX0	SCCPDH	Saccharopine dehydrogenase-like oxidoreductase OS=Homo sapiens OX=9606 GN=SCCPDH PE=1 SV=1	0	57.296	29	9	19	9	865.2	846.9	959	794	875.5	915.9
High	P18615	NELFE	Negative elongation factor E OS=Homo sapiens OX=9606 GN=NELFE PE=1 SV=3	0	57.201	29	9	19	9	687.6	718.8	683.9	707.3	733.5	693.2
High	Q9H074	PAIP1	Polyadenylate-binding protein-interacting protein 1 OS=Homo sapiens OX=9606 GN=PAIP1 PE=1 SV=1	0	57.176	30	12	27	12	560.8	552.6	567.5	571	562.2	606.1
High	P30154	PPP2R1B	Serine/threonine-protein phosphatase 2A 65 kDa regulatory subunit A beta isoform OS=Homo sapiens OX=9606 GN=PPP2R1B PE=1 SV=3	0	57.129	17	9	19	3	115.5	135.1	122.8	130.8	109.5	116.6
High	Q63HN8	RNF213	E3 ubiquitin-protein ligase RNF213 OS=Homo sapiens OX=9606 GN=RNF213 PE=1 SV=3	0	57.108	4	18	20	18	592.6	581.2	550.9	609.6	613.8	609.7
High	Q9P015	MRPL15	39S ribosomal protein L15, mitochondrial OS=Homo sapiens OX=9606 GN=MRPL15 PE=1 SV=1	0	57.056	41	11	17	11	580.6	572.9	606.7	561.3	573.9	574.4
High	Q92576	PHF3	PHD finger protein 3 OS=Homo sapiens OX=9606 GN=PHF3 PE=1 SV=3	0	57.013	10	17	22	17	422.8	443.3	444.1	427.1	463.1	441.7
High	P08243	ASNS	Asparagine synthetase [glutamine-hydrolyzing] OS=Homo sapiens OX=9606 GN=ASNS PE=1 SV=4	0	57.005	29	14	22	14	811.9	836.6	812.6	828.1	849.5	802.7
High	Q93052	LPP	Lipoma-preferred partner OS=Homo sapiens OX=9606 GN=LPP PE=1 SV=1	0	56.906	29	11	14	11	620	636.9	649.2	613.8	598.8	631.5
High	Q9NR31	SAR1A	GTP-binding protein SAR1a OS=Homo sapiens OX=9606 GN=SAR1A PE=1 SV=1	0	56.905	51	9	28	6	1374	1397.5	1366.1	1395.1	1358.5	1361.9
High	Q5MIZ7	PPP4R3B	Serine/threonine-protein phosphatase 4 regulatory subunit 3B OS=Homo sapiens OX=9606 GN=PPP4R3B PE=1 SV=2	0	56.892	19	14	19	7	115.9	107.6	124.4	113	115.9	127.5
High	Q6ZWT7	MBOAT2	Lysophospholipid acyltransferase 2 OS=Homo sapiens OX=9606 GN=MBOAT2 PE=2 SV=2	0	56.797	22	9	17	9	528.1	491.6	523.6	521.2	544.9	500
High	P53007	SLC25A1	Tricarboxylate transport protein, mitochondrial OS=Homo sapiens OX=9606 GN=SLC25A1 PE=1 SV=2	0	56.779	32	9	26	9	1377.9	1366	1453.6	1424.5	1348.3	1458.7
High	Q9ULC4	MCTS1	Malignant T-cell-amplified sequence 1 OS=Homo sapiens OX=9606 GN=MCTS1 PE=1 SV=1	0	56.774	42	6	16	6	768.6	746.3	731	766.5	759.7	761.2
High	O95372	LYPLA2	Acyl-protein thioesterase 2 OS=Homo sapiens OX=9606 GN=LYPLA2 PE=1 SV=1	0	56.758	48	9	25	9	1041.9	1026.6	1026.5	1055	1031.7	1042.7
High	Q9BUH6	PAXX	Protein PAXX OS=Homo sapiens OX=9606 GN=PAXX PE=1 SV=2	0	56.71	73	11	21	11	742.8	735.4	721.6	709.2	756.7	784.5
High	P61619	SEC61A1	Protein transport protein Sec61 subunit alpha isoform 1 OS=Homo sapiens OX=9606 GN=SEC61A1 PE=1 SV=2	0	56.704	28	11	34	5	1064.9	1044.1	1033.3	1082.2	1039.3	1028.9
High	P07205	PGK2	Phosphoglycerate kinase 2 OS=Homo sapiens OX=9606 GN=PGK2 PE=1 SV=3	0	56.68	20	7	54	2	276.3	295.8	300.3	290.2	317.9	285.8
High	Q96D46	NMD3	60S ribosomal export protein NMD3 OS=Homo sapiens OX=9606 GN=NMD3 PE=1 SV=1	0	56.673	30	12	18	12	681.1	692.8	647.8	641.2	668.4	688.3
High	O00193	SMAP	Small acidic protein OS=Homo sapiens OX=9606 GN=SMAP PE=1 SV=1	0	56.655	30	5	20	5	788.4	835.3	781.4	817.5	831.9	779.9
High	Q92979	EMG1	Ribosomal RNA small subunit methyltransferase NEP1 OS=Homo sapiens OX=9606 GN=EMG1 PE=1 SV=4	0	56.544	46	9	17	9	1111.9	1105.9	1112.8	1100.5	1102.2	1062.7
High	P51116	FXR2	Fragile X mental retardation syndrome-related protein 2 OS=Homo sapiens OX=9606 GN=FXR2 PE=1 SV=2	0	56.501	28	14	24	10	562.5	554.8	559.6	571.7	565.1	569.2
High	O00443	PIK3C2A	Phosphatidylinositol 4-phosphate 3-kinase C2 domain-containing subunit alpha OS=Homo sapiens OX=9606 GN=PIK3C2A PE=1 SV=2	0	56.477	10	16	21	16	665.8	671.8	691.1	707.4	704.3	685.8
High	P11766	ADH5	Alcohol dehydrogenase class-3 OS=Homo sapiens OX=9606 GN=ADH5 PE=1 SV=4	0	56.461	33	12	28	12	1575	1666	1604.8	1578.2	1571.7	1595.3
High	Q99829	CPNE1	Copine-1 OS=Homo sapiens OX=9606 GN=CPNE1 PE=1 SV=1	0	56.459	22	10	30	10	1351.7	1357.8	1309.5	1331	1297.4	1330.3
High	Q9H0S4	DDX47	Probable ATP-dependent RNA helicase DDX47 OS=Homo sapiens OX=9606 GN=DDX47 PE=1 SV=1	0	56.451	22	8	19	8	563.1	564.2	583.4	587.3	568.5	571.9
High	P62304	SNRPE	Small nuclear ribonucleoprotein E OS=Homo sapiens OX=9606 GN=SNRPE PE=1 SV=1	0	56.425	65	4	21	4	836.5	823.2	873.3	939.8	841.6	883.6
High	Q9H0W9	C11orf54	Ester hydrolase C11orf54 OS=Homo sapiens OX=9606 GN=C11orf54 PE=1 SV=1	0	56.271	30	7	19	7	783.2	793.4	779.2	804.1	843.5	798.8
High	O43933	PEX1	Peroxisome biogenesis factor 1 OS=Homo sapiens OX=9606 GN=PEX1 PE=1 SV=1	0	56.26	13	15	16	15	504.6	533.6	500.4	509.2	495.9	510.1
High	P51665	PSMD7	26S proteasome non-ATPase regulatory subunit 7 OS=Homo sapiens OX=9606 GN=PSMD7 PE=1 SV=2	0	56.25	36	8	26	8	1442.2	1475.9	1500.9	1488.6	1395.4	1404.3
High	P19174	PLCG1	1-phosphatidylinositol 4,5-bisphosphate phosphodiesterase gamma-1 OS=Homo sapiens OX=9606 GN=PLCG1 PE=1 SV=1	0	56.247	12	13	20	13	780.6	789.7	788.3	806.7	802.9	812.6
High	O96000	NDUFB10	NADH dehydrogenase [ubiquinone] 1 beta subcomplex subunit 10 OS=Homo sapiens OX=9606 GN=NDUFB10 PE=1 SV=3	0	56.175	60	9	25	9	900.3	943.8	939.1	921.5	955.7	1059.9
High	P08397	HMBS	Porphobilinogen deaminase OS=Homo sapiens OX=9606 GN=HMBS PE=1 SV=2	0	56.154	36	10	18	10	1187.4	1207.8	1241	1257.8	1224.4	1266.7
High	Q9Y5B6	PAXBP1	PAX3- and PAX7-binding protein 1 OS=Homo sapiens OX=9606 GN=PAXBP1 PE=1 SV=2	0	56.15	18	14	17	14	523.3	489.9	522.7	507.7	517.9	548.9
High	Q9Y5A7	NUB1	NEDD8 ultimate buster 1 OS=Homo sapiens OX=9606 GN=NUB1 PE=1 SV=2	0	56.077	22	11	15	11	602.6	605.4	578.4	576.7	582.4	591.9
High	Q13442	PDAP1	28 kDa heat- and acid-stable phosphoprotein OS=Homo sapiens OX=9606 GN=PDAP1 PE=1 SV=1	0	56.077	45	8	31	8	1781.5	1795.5	1794	1791.7	1855.3	1846.4
High	Q96GM5	SMARCD1	SWI/SNF-related matrix-associated actin-dependent regulator of chromatin subfamily D member 1 OS=Homo sapiens OX=9606 GN=SMARCD1 PE=1 SV=2	0	56.075	27	11	15	8	396.7	431.7	388.1	378.6	413.2	394.3
High	O14802	POLR3A	DNA-directed RNA polymerase III subunit RPC1 OS=Homo sapiens OX=9606 GN=POLR3A PE=1 SV=2	0	56.021	12	14	16	13	449.6	451.6	476.4	459.3	441.2	457.3
High	Q70CQ2	USP34	Ubiquitin carboxyl-terminal hydrolase 34 OS=Homo sapiens OX=9606 GN=USP34 PE=1 SV=2	0	56	5	18	20	18	330.8	365.5	341.7	352.6	359.1	380.5
High	Q2TAL8	QRICH1	Glutamine-rich protein 1 OS=Homo sapiens OX=9606 GN=QRICH1 PE=1 SV=1	0	55.979	19	11	19	11	784.8	776	814.5	753.1	777.9	777.7
High	P27707	DCK	Deoxycytidine kinase OS=Homo sapiens OX=9606 GN=DCK PE=1 SV=1	0	55.916	52	11	20	11	822.4	802.9	784	841.3	788.4	817.3
High	P25787	PSMA2	Proteasome subunit alpha type-2 OS=Homo sapiens OX=9606 GN=PSMA2 PE=1 SV=2	0	55.912	49	9	21	9	1159.7	1194.8	1153.6	1223.9	1149.9	1169.9
High	O00422	SAP18	Histone deacetylase complex subunit SAP18 OS=Homo sapiens OX=9606 GN=SAP18 PE=1 SV=1	0	55.885	52	8	33	8	1110	1073.7	1138.4	1101.1	1055	1094.7
High	P39687	ANP32A	Acidic leucine-rich nuclear phosphoprotein 32 family member A OS=Homo sapiens OX=9606 GN=ANP32A PE=1 SV=1	0	55.86	35	8	56	6	3792.5	3772.4	3712.2	3812.6	3751.8	3709.4
High	Q68CQ4	DIEXF	Digestive organ expansion factor homolog OS=Homo sapiens OX=9606 GN=DIEXF PE=1 SV=2	0	55.854	22	14	17	14	1015.6	972.9	1030.7	981.9	1008.3	981.2
High	P78417	GSTO1	Glutathione S-transferase omega-1 OS=Homo sapiens OX=9606 GN=GSTO1 PE=1 SV=2	0	55.814	58	14	43	14	1810.2	1779.4	1763.4	1764	1767.6	1775.2
High	Q92552	MRPS27	28S ribosomal protein S27, mitochondrial OS=Homo sapiens OX=9606 GN=MRPS27 PE=1 SV=3	0	55.758	31	11	22	11	1102.3	1097.2	1125.1	1114.8	1131.2	1176.9
High	O14964	HGS	Hepatocyte growth factor-regulated tyrosine kinase substrate OS=Homo sapiens OX=9606 GN=HGS PE=1 SV=1	0	55.743	23	14	25	14	851.2	829.7	793	801.1	802.8	794.3
High	Q9HDC9	APMAP	Adipocyte plasma membrane-associated protein OS=Homo sapiens OX=9606 GN=APMAP PE=1 SV=2	0	55.732	35	12	24	12	1329.5	1298.3	1349.1	1361.9	1341.6	1312.3
High	Q9HAV7	GRPEL1	GrpE protein homolog 1, mitochondrial OS=Homo sapiens OX=9606 GN=GRPEL1 PE=1 SV=2	0	55.711	47	10	24	10	2203	2233	2173.1	2180.6	2203.1	2206.7
High	P20151	KLK2	Kallikrein-2 OS=Homo sapiens OX=9606 GN=KLK2 PE=1 SV=1	0	55.703	43	7	33	6	762.3	765	762.2	746.4	752.8	770.5
High	Q9HD20	ATP13A1	Manganese-transporting ATPase 13A1 OS=Homo sapiens OX=9606 GN=ATP13A1 PE=1 SV=2	0	55.693	14	16	23	16	481.6	508.1	490.5	498.5	512.3	480.4
High	P62995	TRA2B	Transformer-2 protein homolog beta OS=Homo sapiens OX=9606 GN=TRA2B PE=1 SV=1	0	55.653	34	10	29	8	974	1002.6	898.8	967.3	930.3	926.1
High	O15160	POLR1C	DNA-directed RNA polymerases I and III subunit RPAC1 OS=Homo sapiens OX=9606 GN=POLR1C PE=1 SV=1	0	55.629	32	9	23	9	765.3	800.5	740.4	822.1	807.7	806.9
High	P31350	RRM2	Ribonucleoside-diphosphate reductase subunit M2 OS=Homo sapiens OX=9606 GN=RRM2 PE=1 SV=1	0	55.628	37	11	17	9	505.9	495.5	498.4	470.2	527.8	511.9
High	P14324	FDPS	Farnesyl pyrophosphate synthase OS=Homo sapiens OX=9606 GN=FDPS PE=1 SV=4	0	55.554	19	7	26	7	1654.2	1729.4	1681.5	1646.2	1727.1	1743.8
High	Q15056	EIF4H	Eukaryotic translation initiation factor 4H OS=Homo sapiens OX=9606 GN=EIF4H PE=1 SV=5	0	55.529	50	9	35	9	1233.8	1284.6	1242	1294.8	1257.3	1307
High	Q3ZCQ8	TIMM50	Mitochondrial import inner membrane translocase subunit TIM50 OS=Homo sapiens OX=9606 GN=TIMM50 PE=1 SV=2	0	55.486	31	8	23	8	879.1	893.3	850.2	875.1	857.1	857.5
High	Q969Z0	TBRG4	FAST kinase domain-containing protein 4 OS=Homo sapiens OX=9606 GN=TBRG4 PE=1 SV=1	0	55.47	22	12	16	12	1032.7	1039.4	1035	1039.1	1008.2	1018.9
High	Q9BTU6	PI4K2A	Phosphatidylinositol 4-kinase type 2-alpha OS=Homo sapiens OX=9606 GN=PI4K2A PE=1 SV=1	0	55.441	26	8	11	8	174.9	172.6	177.4	195.7	158.2	186.4
High	Q92520	FAM3C	Protein FAM3C OS=Homo sapiens OX=9606 GN=FAM3C PE=1 SV=1	0	55.427	53	10	22	10	897.9	973.4	963.5	918.1	915.4	939.7
High	P50579	METAP2	Methionine aminopeptidase 2 OS=Homo sapiens OX=9606 GN=METAP2 PE=1 SV=1	0	55.427	31	11	20	11	775.8	825.7	794.7	870.9	806.9	822.5
High	P12931	SRC	Proto-oncogene tyrosine-protein kinase Src OS=Homo sapiens OX=9606 GN=SRC PE=1 SV=3	0	55.42	25	12	22	7	1175.2	1170.5	1192.5	1195.7	1192.7	1207.5
High	P05091	ALDH2	Aldehyde dehydrogenase, mitochondrial OS=Homo sapiens OX=9606 GN=ALDH2 PE=1 SV=2	0	55.392	27	12	20	11	530.2	544	504.6	564.4	536.9	545.4
High	Q9NX40	OCIAD1	OCIA domain-containing protein 1 OS=Homo sapiens OX=9606 GN=OCIAD1 PE=1 SV=1	0	55.365	41	9	25	9	970.3	911.2	920.8	934.3	954.6	893.6
High	P14678	SNRPB	Small nuclear ribonucleoprotein-associated proteins B and B' OS=Homo sapiens OX=9606 GN=SNRPB PE=1 SV=2	0	55.223	30	9	40	9	1569.6	1546.9	1593.7	1590.6	1569.2	1547.9
High	P30520	ADSS	Adenylosuccinate synthetase isozyme 2 OS=Homo sapiens OX=9606 GN=ADSS PE=1 SV=3	0	55.223	34	13	22	13	825.6	821.8	853	840.6	825.8	864
High	Q8NEU8	APPL2	DCC-interacting protein 13-beta OS=Homo sapiens OX=9606 GN=APPL2 PE=1 SV=3	0	55.22	30	13	16	13	350	362.8	359.7	390.4	390.5	378.4
High	P18621	RPL17	60S ribosomal protein L17 OS=Homo sapiens OX=9606 GN=RPL17 PE=1 SV=3	0	55.22	54	9	58	8	3121.1	3155.8	3148.3	3038.8	3161.6	3099.7
High	P42696	RBM34	RNA-binding protein 34 OS=Homo sapiens OX=9606 GN=RBM34 PE=1 SV=2	0	55.211	31	12	17	12	696.2	733.5	673.7	696.9	688.3	674.1
High	Q15785	TOMM34	Mitochondrial import receptor subunit TOM34 OS=Homo sapiens OX=9606 GN=TOMM34 PE=1 SV=2	0	55.195	47	12	20	12	650.5	698.4	659.3	687.3	732	712.6
High	Q13427	PPIG	Peptidyl-prolyl cis-trans isomerase G OS=Homo sapiens OX=9606 GN=PPIG PE=1 SV=2	0	55.186	17	12	19	12	798.2	783.3	730.1	774.9	770.8	785.8
High	Q9H7Z7	PTGES2	Prostaglandin E synthase 2 OS=Homo sapiens OX=9606 GN=PTGES2 PE=1 SV=1	0	55.17	35	14	26	14	1098.1	1101.7	1117.6	1132.2	1122.6	1134
High	Q53H96	PYCR3	Pyrroline-5-carboxylate reductase 3 OS=Homo sapiens OX=9606 GN=PYCR3 PE=1 SV=3	0	55.161	47	10	20	10	1023.2	997.7	987.7	987.1	1017.3	1036.8
High	P56537	EIF6	Eukaryotic translation initiation factor 6 OS=Homo sapiens OX=9606 GN=EIF6 PE=1 SV=1	0	55.147	57	7	22	7	470.2	476.5	488.6	475.2	480.8	513.7
High	Q969X5	ERGIC1	Endoplasmic reticulum-Golgi intermediate compartment protein 1 OS=Homo sapiens OX=9606 GN=ERGIC1 PE=1 SV=1	0	55.129	39	10	29	10	1409.8	1370.9	1394.6	1352.9	1414	1368.4
High	P13797	PLS3	Plastin-3 OS=Homo sapiens OX=9606 GN=PLS3 PE=1 SV=4	0	55.081	18	11	20	4	119.5	122.6	109.7	114	122.4	117
High	Q9UKA9	PTBP2	Polypyrimidine tract-binding protein 2 OS=Homo sapiens OX=9606 GN=PTBP2 PE=1 SV=1	0	55.044	28	10	14	9	403.1	403.6	412.9	430.7	383	376.8
High	Q9Y3T9	NOC2L	Nucleolar complex protein 2 homolog OS=Homo sapiens OX=9606 GN=NOC2L PE=1 SV=4	0	55.02	17	12	24	12	756.8	711.3	742.6	732	729.9	708.6
High	O95394	PGM3	Phosphoacetylglucosamine mutase OS=Homo sapiens OX=9606 GN=PGM3 PE=1 SV=1	0	54.998	29	15	26	15	1165.4	1142.8	1161.7	1155	1166.7	1159.2
High	Q9H444	CHMP4B	Charged multivesicular body protein 4b OS=Homo sapiens OX=9606 GN=CHMP4B PE=1 SV=1	0	54.992	53	12	31	11	1306.1	1314.2	1304.2	1306.7	1361.2	1292.5
High	P30039	PBLD	Phenazine biosynthesis-like domain-containing protein OS=Homo sapiens OX=9606 GN=PBLD PE=1 SV=2	0	54.971	41	9	18	9	364.3	359	359.3	379.6	367.1	372.1
High	Q9BSD7	NTPCR	Cancer-related nucleoside-triphosphatase OS=Homo sapiens OX=9606 GN=NTPCR PE=1 SV=1	0	54.968	70	10	17	10	655	668.8	668.8	656.4	680.7	700.1
High	P07741	APRT	Adenine phosphoribosyltransferase OS=Homo sapiens OX=9606 GN=APRT PE=1 SV=2	0	54.954	76	10	31	10	737.4	760.8	749.3	807.4	762.3	764
High	Q02952	AKAP12	A-kinase anchor protein 12 OS=Homo sapiens OX=9606 GN=AKAP12 PE=1 SV=4	0	54.906	10	13	16	13	593.2	588.2	573	564.9	588.5	614.9
High	Q86U44	METTL3	N6-adenosine-methyltransferase catalytic subunit OS=Homo sapiens OX=9606 GN=METTL3 PE=1 SV=2	0	54.89	22	9	12	9	302.1	329.6	330	332.7	326.7	346.3
High	Q86YS7	C2CD5	C2 domain-containing protein 5 OS=Homo sapiens OX=9606 GN=C2CD5 PE=1 SV=1	0	54.879	17	14	19	14	447.7	445.2	431.9	444.2	443.9	428
High	Q9H9Y6	POLR1B	DNA-directed RNA polymerase I subunit RPA2 OS=Homo sapiens OX=9606 GN=POLR1B PE=1 SV=2	0	54.848	18	18	18	18	396.4	415.2	406.5	423.3	408	412.7
High	Q4V328	GRIPAP1	GRIP1-associated protein 1 OS=Homo sapiens OX=9606 GN=GRIPAP1 PE=1 SV=2	0	54.847	16	11	14	11	198.9	195	188	192.3	193.1	203.7
High	Q9Y2W2	WBP11	WW domain-binding protein 11 OS=Homo sapiens OX=9606 GN=WBP11 PE=1 SV=1	0	54.841	21	13	31	13	834.7	859.6	802.9	814.7	826.7	790.3
High	Q9Y305	ACOT9	Acyl-coenzyme A thioesterase 9, mitochondrial OS=Homo sapiens OX=9606 GN=ACOT9 PE=1 SV=2	0	54.84	37	14	19	14	597.9	589.2	601.1	566.7	605.1	614.5
High	P26885	FKBP2	Peptidyl-prolyl cis-trans isomerase FKBP2 OS=Homo sapiens OX=9606 GN=FKBP2 PE=1 SV=2	0	54.807	56	5	18	5	742.5	765.6	777.4	789.9	756.4	813.2
High	Q9UHD9	UBQLN2	Ubiquilin-2 OS=Homo sapiens OX=9606 GN=UBQLN2 PE=1 SV=2	0	54.792	16	7	13	3	62.4	67.4	65.5	65.7	53.7	67.5
High	P62263	RPS14	40S ribosomal protein S14 OS=Homo sapiens OX=9606 GN=RPS14 PE=1 SV=3	0	54.784	37	6	55	6	2053.2	2060.4	1978	2028.3	2017.7	2006.9
High	P62244	RPS15A	40S ribosomal protein S15a OS=Homo sapiens OX=9606 GN=RPS15A PE=1 SV=2	0	54.784	62	8	74	8	3147.2	3155.4	3061.4	3055.2	3104	2956.9
High	P78362	SRPK2	SRSF protein kinase 2 OS=Homo sapiens OX=9606 GN=SRPK2 PE=1 SV=3	0	54.743	20	11	16	9	505.3	551.4	545.6	535	527.7	543.4
High	Q9Y2X7	GIT1	ARF GTPase-activating protein GIT1 OS=Homo sapiens OX=9606 GN=GIT1 PE=1 SV=2	0	54.673	31	16	20	13	509.7	509.7	525.4	509.5	521.6	539.5
High	Q8IUC4	RHPN2	Rhophilin-2 OS=Homo sapiens OX=9606 GN=RHPN2 PE=1 SV=1	0	54.656	26	14	16	14	452.8	478.2	447.2	424.8	442.8	467.8
High	P62987	UBA52	Ubiquitin-60S ribosomal protein L40 OS=Homo sapiens OX=9606 GN=UBA52 PE=1 SV=2	0	54.642	51	7	198	1		7.8	86.7	5.2	4.2	26.4
High	Q8N766	EMC1	ER membrane protein complex subunit 1 OS=Homo sapiens OX=9606 GN=EMC1 PE=1 SV=1	0	54.641	15	14	22	14	751.5	726	743.2	710.7	726.2	720.5
High	Q96SB4	SRPK1	SRSF protein kinase 1 OS=Homo sapiens OX=9606 GN=SRPK1 PE=1 SV=2	0	54.625	23	10	15	8	335.9	324.4	314.6	341.9	337.9	342.1
High	Q15005	SPCS2	Signal peptidase complex subunit 2 OS=Homo sapiens OX=9606 GN=SPCS2 PE=1 SV=3	0	54.581	45	8	30	8	665.4	642.1	628.7	649.7	676.9	648.4
High	Q96C90	PPP1R14B	Protein phosphatase 1 regulatory subunit 14B OS=Homo sapiens OX=9606 GN=PPP1R14B PE=1 SV=3	0	54.575	40	5	26	5	511	521.6	563	601.5	513.1	516.5
High	P20336	RAB3A	Ras-related protein Rab-3A OS=Homo sapiens OX=9606 GN=RAB3A PE=1 SV=1	0	54.544	41	8	23	1	80.5	80.3	85	81.8	79.5	97.5
High	O43809	NUDT21	Cleavage and polyadenylation specificity factor subunit 5 OS=Homo sapiens OX=9606 GN=NUDT21 PE=1 SV=1	0	54.533	43	9	26	9	1674.4	1540.4	1613.1	1586.7	1571.7	1540.5
High	O60825	PFKFB2	6-phosphofructo-2-kinase/fructose-2,6-bisphosphatase 2 OS=Homo sapiens OX=9606 GN=PFKFB2 PE=1 SV=2	0	54.509	33	14	19	14	833.1	825.1	821.6	863.4	879.2	840.5
High	P00568	AK1	Adenylate kinase isoenzyme 1 OS=Homo sapiens OX=9606 GN=AK1 PE=1 SV=3	0	54.454	52	9	23	8	1199.5	1141.9	1224.9	1233.4	1218.3	1189.9
High	O00194	RAB27B	Ras-related protein Rab-27B OS=Homo sapiens OX=9606 GN=RAB27B PE=1 SV=4	0	54.427	45	7	14	6	765.2	787.1	804.8	830	777.4	795.5
High	Q8TB36	GDAP1	Ganglioside-induced differentiation-associated protein 1 OS=Homo sapiens OX=9606 GN=GDAP1 PE=1 SV=3	0	54.349	39	10	25	10	1240.4	1261.4	1245.5	1204.8	1230.2	1240.9
High	P63279	UBE2I	SUMO-conjugating enzyme UBC9 OS=Homo sapiens OX=9606 GN=UBE2I PE=1 SV=1	0	54.281	73	8	21	8	927.7	887.4	984.6	903.9	941.2	969.1
High	Q96E11	MRRF	Ribosome-recycling factor, mitochondrial OS=Homo sapiens OX=9606 GN=MRRF PE=1 SV=1	0	54.251	34	7	13	7	423.7	432.7	421.4	430.8	421.3	422.6
High	Q14320	FAM50A	Protein FAM50A OS=Homo sapiens OX=9606 GN=FAM50A PE=1 SV=2	0	54.251	35	12	25	12	1312.7	1337.2	1351.1	1323	1352.7	1333.1
High	P52815	MRPL12	39S ribosomal protein L12, mitochondrial OS=Homo sapiens OX=9606 GN=MRPL12 PE=1 SV=2	0	54.237	42	6	20	6	1389.8	1351.1	1393	1435.1	1351.7	1406.7
High	O43278	SPINT1	Kunitz-type protease inhibitor 1 OS=Homo sapiens OX=9606 GN=SPINT1 PE=1 SV=2	0	54.224	24	12	16	12	691.6	684	688.9	639.2	666.7	681.9
High	P35659	DEK	Protein DEK OS=Homo sapiens OX=9606 GN=DEK PE=1 SV=1	0	54.216	29	12	31	12	1078.3	1079.4	1215.8	1016.2	1100.6	1245.9
High	Q9UPQ9	TNRC6B	Trinucleotide repeat-containing gene 6B protein OS=Homo sapiens OX=9606 GN=TNRC6B PE=1 SV=4	0	54.178	7	10	14	10	194.6	206.2	201.5	179.5	202.7	200.7
High	Q93050	ATP6V0A1	V-type proton ATPase 116 kDa subunit a isoform 1 OS=Homo sapiens OX=9606 GN=ATP6V0A1 PE=1 SV=3	0	54.138	20	14	18	12	476.6	445.8	508.9	481.1	465.1	489.1
High	O95218	ZRANB2	Zinc finger Ran-binding domain-containing protein 2 OS=Homo sapiens OX=9606 GN=ZRANB2 PE=1 SV=2	0	54.113	36	13	28	13	810.8	839.4	834.3	803.9	853.3	788
High	Q16890	TPD52L1	Tumor protein D53 OS=Homo sapiens OX=9606 GN=TPD52L1 PE=1 SV=1	0	54.056	50	7	15	7	582.1	592.3	579.1	578.2	588.6	584
High	O75351	VPS4B	Vacuolar protein sorting-associated protein 4B OS=Homo sapiens OX=9606 GN=VPS4B PE=1 SV=2	0	54.04	31	12	17	7	927.9	979.1	976.7	912.5	944.3	974.7
High	Q9NW64	RBM22	Pre-mRNA-splicing factor RBM22 OS=Homo sapiens OX=9606 GN=RBM22 PE=1 SV=1	0	54.018	26	13	26	13	1214.3	1211.2	1200.6	1199.3	1222.5	1220.9
High	O95376	ARIH2	E3 ubiquitin-protein ligase ARIH2 OS=Homo sapiens OX=9606 GN=ARIH2 PE=1 SV=1	0	53.975	25	9	13	9	547	533.1	540.1	535	534.4	510.1
High	Q96J02	ITCH	E3 ubiquitin-protein ligase Itchy homolog OS=Homo sapiens OX=9606 GN=ITCH PE=1 SV=2	0	53.965	14	10	17	8	363	327.5	354.8	376.5	360.9	366.7
High	P52732	KIF11	Kinesin-like protein KIF11 OS=Homo sapiens OX=9606 GN=KIF11 PE=1 SV=2	0	53.947	16	17	24	17	835.8	863.5	814.7	844.7	875.6	887.8
High	Q9BXS6	NUSAP1	Nucleolar and spindle-associated protein 1 OS=Homo sapiens OX=9606 GN=NUSAP1 PE=1 SV=1	0	53.887	34	13	16	13	340	338.1	330.2	335.7	325.8	337.3
High	P49903	SEPHS1	Selenide, water dikinase 1 OS=Homo sapiens OX=9606 GN=SEPHS1 PE=1 SV=2	0	53.86	40	9	21	9	850.5	849.9	862.9	903	891.3	897.3
High	Q96T60	PNKP	Bifunctional polynucleotide phosphatase/kinase OS=Homo sapiens OX=9606 GN=PNKP PE=1 SV=1	0	53.817	34	14	19	14	381.6	375.2	365.7	402.7	385.7	364.3
High	P51688	SGSH	N-sulphoglucosamine sulphohydrolase OS=Homo sapiens OX=9606 GN=SGSH PE=1 SV=1	0	53.793	31	10	20	10	807.9	758.5	790.4	781.7	779.3	764.9
High	Q9NUQ8	ABCF3	ATP-binding cassette sub-family F member 3 OS=Homo sapiens OX=9606 GN=ABCF3 PE=1 SV=2	0	53.71	20	13	21	13	711.2	684.6	688.9	673.3	686.7	756
High	Q9NUU7	DDX19A	ATP-dependent RNA helicase DDX19A OS=Homo sapiens OX=9606 GN=DDX19A PE=1 SV=1	0	53.697	31	13	21	4	710.4	734.5	677.3	682.9	723.8	674.8
High	P63000	RAC1	Ras-related C3 botulinum toxin substrate 1 OS=Homo sapiens OX=9606 GN=RAC1 PE=1 SV=1	0	53.665	35	7	36	3	2196	2221.4	2277.8	2166.6	2254.1	2220.5
High	P46926	GNPDA1	Glucosamine-6-phosphate isomerase 1 OS=Homo sapiens OX=9606 GN=GNPDA1 PE=1 SV=1	0	53.664	55	10	13	6	824.8	795.5	865.4	851.4	837.9	841
High	Q9H3P2	NELFA	Negative elongation factor A OS=Homo sapiens OX=9606 GN=NELFA PE=1 SV=3	0	53.643	26	10	19	10	829.4	862.2	806.4	828.3	823.5	851.6
High	P16949	STMN1	Stathmin OS=Homo sapiens OX=9606 GN=STMN1 PE=1 SV=3	0	53.642	58	9	58	9	4955.6	4983.4	4800.7	4947	4940.4	4804.5
High	Q9UPN6	SCAF8	Protein SCAF8 OS=Homo sapiens OX=9606 GN=SCAF8 PE=1 SV=1	0	53.633	12	11	18	8	288.4	287.2	264.5	296.8	281.8	290.9
High	Q00577	PURA	Transcriptional activator protein Pur-alpha OS=Homo sapiens OX=9606 GN=PURA PE=1 SV=2	0	53.621	39	10	20	10	892.9	879.2	917.2	853	914.6	906.2
High	P20339	RAB5A	Ras-related protein Rab-5A OS=Homo sapiens OX=9606 GN=RAB5A PE=1 SV=2	0	53.589	59	9	22	6	390	377.5	366.3	407	394	393.3
High	P84090	ERH	Enhancer of rudimentary homolog OS=Homo sapiens OX=9606 GN=ERH PE=1 SV=1	0	53.58	40	4	48	4	2903.3	2779.2	2829.4	2814.9	2858.4	2746
High	Q9ULK4	MED23	Mediator of RNA polymerase II transcription subunit 23 OS=Homo sapiens OX=9606 GN=MED23 PE=1 SV=2	0	53.575	13	16	21	16	402.6	384.9	363.9	399.7	374	379.4
High	P61081	UBE2M	NEDD8-conjugating enzyme Ubc12 OS=Homo sapiens OX=9606 GN=UBE2M PE=1 SV=1	0	53.5	51	11	39	11	1414	1424.5	1399.9	1390.8	1426.9	1485.8
High	Q9P035	HACD3	Very-long-chain (3R)-3-hydroxyacyl-CoA dehydratase 3 OS=Homo sapiens OX=9606 GN=HACD3 PE=1 SV=2	0	53.435	33	10	25	10	991.2	951.9	977.9	940.6	938.9	983.5
High	P62750	RPL23A	60S ribosomal protein L23a OS=Homo sapiens OX=9606 GN=RPL23A PE=1 SV=1	0	53.415	50	9	55	9	3624.5	3660.9	3535	3604.7	3598.6	3486.7
High	Q01081	U2AF1	Splicing factor U2AF 35 kDa subunit OS=Homo sapiens OX=9606 GN=U2AF1 PE=1 SV=3	0	53.411	44	7	27	7	812.1	834.8	818.8	837.6	805.1	823.7
High	O75569	PRKRA	Interferon-inducible double-stranded RNA-dependent protein kinase activator A OS=Homo sapiens OX=9606 GN=PRKRA PE=1 SV=1	0	53.383	34	9	14	9	497.4	461.1	448	507.3	443.2	481
High	O60547	GMDS	GDP-mannose 4,6 dehydratase OS=Homo sapiens OX=9606 GN=GMDS PE=1 SV=1	0	53.33	39	13	22	13	1389.9	1419.2	1377.5	1430.8	1385.5	1394.9
High	Q9H2J4	PDCL3	Phosducin-like protein 3 OS=Homo sapiens OX=9606 GN=PDCL3 PE=1 SV=1	0	53.315	46	8	15	8	484.9	497.9	501.9	541.3	495	515
High	Q8IWV7	UBR1	E3 ubiquitin-protein ligase UBR1 OS=Homo sapiens OX=9606 GN=UBR1 PE=1 SV=1	0	53.207	10	16	20	16	791.1	783.7	820	779.4	759.9	841.5
High	Q15126	PMVK	Phosphomevalonate kinase OS=Homo sapiens OX=9606 GN=PMVK PE=1 SV=3	0	53.205	55	10	38	10	836.2	829.1	796.1	816.7	793.6	768.6
High	A8MXV4	NUDT19	Nucleoside diphosphate-linked moiety X motif 19 OS=Homo sapiens OX=9606 GN=NUDT19 PE=1 SV=1	0	53.18	39	9	13	9	433.8	420.6	415.4	403.4	435.7	431.4
High	O60292	SIPA1L3	Signal-induced proliferation-associated 1-like protein 3 OS=Homo sapiens OX=9606 GN=SIPA1L3 PE=1 SV=3	0	53.135	12	17	17	17	406	416.9	406.1	384.7	431.4	445.4
High	P50402	EMD	Emerin OS=Homo sapiens OX=9606 GN=EMD PE=1 SV=1	0	53.129	39	8	22	8	1184.7	1156.7	1226.7	1113.7	1211.8	1162.5
High	Q9NQ29	LUC7L	Putative RNA-binding protein Luc7-like 1 OS=Homo sapiens OX=9606 GN=LUC7L PE=1 SV=1	0	53.127	26	8	29	3	86.1	94.4	72.8	78.7	79.3	93.7
High	Q9NV06	DCAF13	DDB1- and CUL4-associated factor 13 OS=Homo sapiens OX=9606 GN=DCAF13 PE=1 SV=2	0	53.075	31	13	18	13	666.9	662.8	708	661.9	719.2	731.5
High	Q92575	UBXN4	UBX domain-containing protein 4 OS=Homo sapiens OX=9606 GN=UBXN4 PE=1 SV=2	0	53.057	34	10	19	10	785.4	765.2	791.3	772.3	797.8	757.5
High	Q12913	PTPRJ	Receptor-type tyrosine-protein phosphatase eta OS=Homo sapiens OX=9606 GN=PTPRJ PE=1 SV=3	0	53.045	14	13	14	13	387	395.9	393.4	391.7	400	416.3
High	P61758	VBP1	Prefoldin subunit 3 OS=Homo sapiens OX=9606 GN=VBP1 PE=1 SV=4	0	53.01	63	12	33	12	1871.8	1845.7	1871.6	1948.3	1892.3	1907.1
High	Q01085	TIAL1	Nucleolysin TIAR OS=Homo sapiens OX=9606 GN=TIAL1 PE=1 SV=1	0	52.899	45	13	27	10	950.9	912.8	862.1	878.5	917.5	884
High	Q92600	CNOT9	CCR4-NOT transcription complex subunit 9 OS=Homo sapiens OX=9606 GN=CNOT9 PE=1 SV=1	0	52.878	38	10	18	10	719.5	651.2	737.7	700	700.5	708.3
High	Q92615	LARP4B	La-related protein 4B OS=Homo sapiens OX=9606 GN=LARP4B PE=1 SV=3	0	52.876	14	9	15	9	765.4	748.3	761.4	780.1	787.8	766.6
High	Q9NRN7	AASDHPPT	L-aminoadipate-semialdehyde dehydrogenase-phosphopantetheinyl transferase OS=Homo sapiens OX=9606 GN=AASDHPPT PE=1 SV=2	0	52.826	38	11	23	11	886.7	951.4	891.8	917.3	949.5	967.7
High	P37268	FDFT1	Squalene synthase OS=Homo sapiens OX=9606 GN=FDFT1 PE=1 SV=1	0	52.808	37	11	20	11	555.5	556.3	514.4	528.2	574.1	582.8
High	Q9H4A6	GOLPH3	Golgi phosphoprotein 3 OS=Homo sapiens OX=9606 GN=GOLPH3 PE=1 SV=1	0	52.798	37	8	15	7	743.6	719	749.3	828.9	762.1	805.2
High	Q5T5Y3	CAMSAP1	Calmodulin-regulated spectrin-associated protein 1 OS=Homo sapiens OX=9606 GN=CAMSAP1 PE=1 SV=2	0	52.789	14	19	23	19	503	521.5	534.4	504.6	531	541.5
High	Q9NRL3	STRN4	Striatin-4 OS=Homo sapiens OX=9606 GN=STRN4 PE=1 SV=2	0	52.768	15	7	13	7	265.9	285.1	295.5	260.3	285.9	293.6
High	Q6P3W7	SCYL2	SCY1-like protein 2 OS=Homo sapiens OX=9606 GN=SCYL2 PE=1 SV=1	0	52.752	14	11	16	11	408.6	415.5	387.8	410.9	401.9	395.2
High	Q14562	DHX8	ATP-dependent RNA helicase DHX8 OS=Homo sapiens OX=9606 GN=DHX8 PE=1 SV=1	0	52.73	12	13	17	11	550.7	577.1	531.5	539	555.2	556.5
High	O15446	CD3EAP	DNA-directed RNA polymerase I subunit RPA34 OS=Homo sapiens OX=9606 GN=CD3EAP PE=1 SV=1	0	52.717	34	9	17	9	525.6	555.9	536.8	555.6	584.4	564.8
High	Q9UJA5	TRMT6	tRNA (adenine(58)-N(1))-methyltransferase non-catalytic subunit TRM6 OS=Homo sapiens OX=9606 GN=TRMT6 PE=1 SV=1	0	52.653	29	12	15	12	492.7	522	511.4	487.8	559.9	532
High	Q9BZJ0	CRNKL1	Crooked neck-like protein 1 OS=Homo sapiens OX=9606 GN=CRNKL1 PE=1 SV=4	0	52.619	18	15	24	15	924.3	879.6	908.6	914	917.9	906.1
High	Q9NRR5	UBQLN4	Ubiquilin-4 OS=Homo sapiens OX=9606 GN=UBQLN4 PE=1 SV=2	0	52.617	26	11	17	8	412.6	412.6	406.5	432.5	409.3	433.6
High	Q13206	DDX10	Probable ATP-dependent RNA helicase DDX10 OS=Homo sapiens OX=9606 GN=DDX10 PE=1 SV=2	0	52.616	16	11	16	11	350	341.8	370.6	335.3	329.6	343.2
High	P82673	MRPS35	28S ribosomal protein S35, mitochondrial OS=Homo sapiens OX=9606 GN=MRPS35 PE=1 SV=1	0	52.613	45	11	16	11	637.9	639.6	640.2	620.7	637.1	691.6
High	Q16513	PKN2	Serine/threonine-protein kinase N2 OS=Homo sapiens OX=9606 GN=PKN2 PE=1 SV=1	0	52.6	19	15	17	13	480.9	487.7	472.1	434.5	496.6	483.6
High	Q01814	ATP2B2	Plasma membrane calcium-transporting ATPase 2 OS=Homo sapiens OX=9606 GN=ATP2B2 PE=1 SV=2	0	52.595	7	8	15	2	180.6	183.9	179.8	187.5	178.1	191.3
High	Q9NYH9	UTP6	U3 small nucleolar RNA-associated protein 6 homolog OS=Homo sapiens OX=9606 GN=UTP6 PE=2 SV=2	0	52.556	24	13	17	13	690.5	682.5	702.4	674.4	686	718.7
High	P08047	SP1	Transcription factor Sp1 OS=Homo sapiens OX=9606 GN=SP1 PE=1 SV=3	0	52.556	10	6	15	6	667.6	670.8	642.1	647.6	699.2	595.5
High	P54105	CLNS1A	Methylosome subunit pICln OS=Homo sapiens OX=9606 GN=CLNS1A PE=1 SV=1	0	52.463	43	7	16	7	704.1	741.7	672.6	686.5	736.7	698.1
High	P40938	RFC3	Replication factor C subunit 3 OS=Homo sapiens OX=9606 GN=RFC3 PE=1 SV=2	0	52.41	36	12	20	12	548.5	532.2	577.9	572.3	545.7	567.6
High	P12955	PEPD	Xaa-Pro dipeptidase OS=Homo sapiens OX=9606 GN=PEPD PE=1 SV=3	0	52.402	35	14	22	14	960.2	971.1	909.1	958.7	957.3	935.7
High	P62633	CNBP	Cellular nucleic acid-binding protein OS=Homo sapiens OX=9606 GN=CNBP PE=1 SV=1	0	52.379	50	8	39	8	1366.1	1403.8	1383.3	1384.4	1382.3	1302
High	O43149	ZZEF1	Zinc finger ZZ-type and EF-hand domain-containing protein 1 OS=Homo sapiens OX=9606 GN=ZZEF1 PE=1 SV=6	0	52.325	7	16	18	16	706.8	722.9	724.8	709.6	694.9	750.2
High	Q9H0L4	CSTF2T	Cleavage stimulation factor subunit 2 tau variant OS=Homo sapiens OX=9606 GN=CSTF2T PE=1 SV=1	0	52.288	27	9	13	3	77.6	81.5	73.5	76.1	82.9	75.7
High	P09525	ANXA4	Annexin A4 OS=Homo sapiens OX=9606 GN=ANXA4 PE=1 SV=4	0	52.256	56	15	20	15	808.2	796.9	844.4	786	825.2	813.7
High	Q9NP61	ARFGAP3	ADP-ribosylation factor GTPase-activating protein 3 OS=Homo sapiens OX=9606 GN=ARFGAP3 PE=1 SV=1	0	52.227	34	16	26	16	849.7	878.2	887.6	878	900.9	920.3
High	Q8NBM4	UBAC2	Ubiquitin-associated domain-containing protein 2 OS=Homo sapiens OX=9606 GN=UBAC2 PE=1 SV=1	0	52.213	37	10	17	10	295.4	300.4	273.8	297.2	310.4	307.2
High	P35813	PPM1A	Protein phosphatase 1A OS=Homo sapiens OX=9606 GN=PPM1A PE=1 SV=1	0	52.21	36	11	21	8	497.6	516.7	491	499.5	532.2	497.7
High	O95785	WIZ	Protein Wiz OS=Homo sapiens OX=9606 GN=WIZ PE=1 SV=2	0	52.199	10	12	16	12	512.8	506.7	523.7	531.2	529.2	519.5
High	P49841	GSK3B	Glycogen synthase kinase-3 beta OS=Homo sapiens OX=9606 GN=GSK3B PE=1 SV=2	0	52.184	28	9	13	6	451.5	430.8	420.3	448.7	476.6	438.7
High	Q9ULW0	TPX2	Targeting protein for Xklp2 OS=Homo sapiens OX=9606 GN=TPX2 PE=1 SV=2	0	52.134	20	13	17	13	718.1	709.2	723.8	745.2	749.7	728.2
High	Q9H6R4	NOL6	Nucleolar protein 6 OS=Homo sapiens OX=9606 GN=NOL6 PE=1 SV=2	0	52.104	12	11	16	11	898	896.2	857	894	917.2	915.8
High	Q969V3	NCLN	Nicalin OS=Homo sapiens OX=9606 GN=NCLN PE=1 SV=2	0	52.097	25	12	16	12	641.3	644.1	642.7	615.3	628.9	588.1
High	P51965	UBE2E1	Ubiquitin-conjugating enzyme E2 E1 OS=Homo sapiens OX=9606 GN=UBE2E1 PE=1 SV=1	0	52.08	41	6	35	3	1513.9	1533.5	1498.1	1566.6	1560.8	1504.6
High	Q8NE62	CHDH	Choline dehydrogenase, mitochondrial OS=Homo sapiens OX=9606 GN=CHDH PE=1 SV=2	0	52.056	32	14	18	14	639.5	670.4	652.9	674.9	645.4	658.1
High	P22090	RPS4Y1	40S ribosomal protein S4, Y isoform 1 OS=Homo sapiens OX=9606 GN=RPS4Y1 PE=1 SV=2	0	52.042	39	11	49	3	286.3	307.6	267	295.1	286.8	287
High	Q9NRF8	CTPS2	CTP synthase 2 OS=Homo sapiens OX=9606 GN=CTPS2 PE=1 SV=1	0	52.023	24	12	17	10	498.1	492.9	475	491.7	501.5	487.1
High	Q8WY54	PPM1E	Protein phosphatase 1E OS=Homo sapiens OX=9606 GN=PPM1E PE=1 SV=3	0	52.021	15	8	13	8	511.1	502.3	506.8	502.7	511.9	467.9
High	O95140	MFN2	Mitofusin-2 OS=Homo sapiens OX=9606 GN=MFN2 PE=1 SV=3	0	52.002	19	12	17	11	582.8	593.3	580.4	596.7	620.3	629.6
High	P31949	S100A11	Protein S100-A11 OS=Homo sapiens OX=9606 GN=S100A11 PE=1 SV=2	0	51.968	43	4	34	4	1462.6	1421.2	1472.1	1567.3	1430.6	1419.3
High	P20839	IMPDH1	Inosine-5'-monophosphate dehydrogenase 1 OS=Homo sapiens OX=9606 GN=IMPDH1 PE=1 SV=2	0	51.939	22	10	17	8	513.4	549.7	521.6	546.5	537.9	523.1
High	Q01968	OCRL	Inositol polyphosphate 5-phosphatase OCRL-1 OS=Homo sapiens OX=9606 GN=OCRL PE=1 SV=3	0	51.929	19	15	22	15	646.5	644.3	658.7	601.8	663.3	662.2
High	Q9Y2Q3	GSTK1	Glutathione S-transferase kappa 1 OS=Homo sapiens OX=9606 GN=GSTK1 PE=1 SV=3	0	51.926	43	8	26	8	1211.3	1192.1	1177.4	1204.8	1212.9	1160.7
High	Q8WVQ1	CANT1	Soluble calcium-activated nucleotidase 1 OS=Homo sapiens OX=9606 GN=CANT1 PE=1 SV=1	0	51.914	34	11	20	11	975.6	952.2	960.6	994.4	1030.1	994.6
High	O75323	NIPSNAP2	Protein NipSnap homolog 2 OS=Homo sapiens OX=9606 GN=NIPSNAP2 PE=1 SV=1	0	51.885	42	11	31	10	1807.3	1819.3	1762.1	1856.5	1824.7	1791.9
High	P52756	RBM5	RNA-binding protein 5 OS=Homo sapiens OX=9606 GN=RBM5 PE=1 SV=2	0	51.877	19	14	17	12	247.7	252.4	247.2	267.3	262.9	264.7
High	O43818	RRP9	U3 small nucleolar RNA-interacting protein 2 OS=Homo sapiens OX=9606 GN=RRP9 PE=1 SV=1	0	51.868	29	11	21	11	680.1	693.1	672.8	665.3	703.6	711.3
High	Q86Y82	STX12	Syntaxin-12 OS=Homo sapiens OX=9606 GN=STX12 PE=1 SV=1	0	51.857	41	9	22	9	701.2	716.3	707.8	711.6	707.4	705.9
High	P83731	RPL24	60S ribosomal protein L24 OS=Homo sapiens OX=9606 GN=RPL24 PE=1 SV=1	0	51.855	41	8	53	8	3425.9	3398.5	3470.2	3413	3339.5	3238.9
High	O43681	ASNA1	ATPase ASNA1 OS=Homo sapiens OX=9606 GN=ASNA1 PE=1 SV=2	0	51.845	32	9	17	9	822.4	827.2	815.4	822.5	829.2	808.1
High	O60888	CUTA	Protein CutA OS=Homo sapiens OX=9606 GN=CUTA PE=1 SV=2	0	51.631	47	5	14	5	452.3	457.9	412.6	435.2	420.1	427.4
High	P18859	ATP5PF	ATP synthase-coupling factor 6, mitochondrial OS=Homo sapiens OX=9606 GN=ATP5PF PE=1 SV=1	0	51.601	32	3	15	3	529.7	540.3	519.9	558.3	530.9	548.1
High	O00233	PSMD9	26S proteasome non-ATPase regulatory subunit 9 OS=Homo sapiens OX=9606 GN=PSMD9 PE=1 SV=3	0	51.581	39	8	19	8	787.8	825.5	816.8	795.1	833.6	804.2
High	P49902	NT5C2	Cytosolic purine 5'-nucleotidase OS=Homo sapiens OX=9606 GN=NT5C2 PE=1 SV=1	0	51.495	24	10	16	10	796.9	811.3	831.4	796.8	805.5	785.2
High	P35268	RPL22	60S ribosomal protein L22 OS=Homo sapiens OX=9606 GN=RPL22 PE=1 SV=2	0	51.425	57	5	39	5	1247.8	1217.7	1214.5	1262.7	1201.6	1229.8
High	P25398	RPS12	40S ribosomal protein S12 OS=Homo sapiens OX=9606 GN=RPS12 PE=1 SV=3	0	51.412	53	6	46	6	1945.8	1915	1885.6	1907.3	1945.1	1878
High	Q9H8H2	DDX31	Probable ATP-dependent RNA helicase DDX31 OS=Homo sapiens OX=9606 GN=DDX31 PE=1 SV=2	0	51.4	22	16	19	16	435.8	442.6	428	431.3	445.4	425.9
High	P49711	CTCF	Transcriptional repressor CTCF OS=Homo sapiens OX=9606 GN=CTCF PE=1 SV=1	0	51.398	21	12	21	12	776.8	779.9	768.5	733.6	808.3	773.6
High	Q96HE7	ERO1A	ERO1-like protein alpha OS=Homo sapiens OX=9606 GN=ERO1A PE=1 SV=2	0	51.375	29	10	14	10	607.3	645.7	592.9	610.7	642.5	591.7
High	P48729	CSNK1A1	Casein kinase I isoform alpha OS=Homo sapiens OX=9606 GN=CSNK1A1 PE=1 SV=2	0	51.371	25	7	15	7	591.9	564.4	577.6	608.6	566.4	572.1
High	O94903	PLPBP	Pyridoxal phosphate homeostasis protein OS=Homo sapiens OX=9606 GN=PLPBP PE=1 SV=1	0	51.339	43	10	22	10	767.2	792	791.2	792.7	803.2	783.2
High	O95551	TDP2	Tyrosyl-DNA phosphodiesterase 2 OS=Homo sapiens OX=9606 GN=TDP2 PE=1 SV=1	0	51.281	26	7	16	7	587.8	583.6	565.9	591.9	618.2	602.7
High	P68036	UBE2L3	Ubiquitin-conjugating enzyme E2 L3 OS=Homo sapiens OX=9606 GN=UBE2L3 PE=1 SV=1	0	51.28	56	7	26	4	1583.3	1525.5	1606.4	1585.8	1609.2	1621.5
High	P62269	RPS18	40S ribosomal protein S18 OS=Homo sapiens OX=9606 GN=RPS18 PE=1 SV=3	0	51.237	37	8	60	8	3150.5	2988	3047.3	3098.5	3086.7	3069
High	P63167	DYNLL1	Dynein light chain 1, cytoplasmic OS=Homo sapiens OX=9606 GN=DYNLL1 PE=1 SV=1	0	51.197	57	4	31	2	999.9	1009.6	989.8	1025.5	1010.8	970.6
High	P62834	RAP1A	Ras-related protein Rap-1A OS=Homo sapiens OX=9606 GN=RAP1A PE=1 SV=1	0	51.153	58	9	27	2	178.3	183.7	189.2	180.6	185.2	180.3
High	O15164	TRIM24	Transcription intermediary factor 1-alpha OS=Homo sapiens OX=9606 GN=TRIM24 PE=1 SV=3	0	51.125	21	13	14	11	125.5	135.2	135.3	130.7	144.8	158.2
High	Q6WCQ1	MPRIP	Myosin phosphatase Rho-interacting protein OS=Homo sapiens OX=9606 GN=MPRIP PE=1 SV=3	0	51.09	17	14	15	14	433.3	453.9	447.3	429.4	461.7	455.6
High	Q4G0N4	NADK2	NAD kinase 2, mitochondrial OS=Homo sapiens OX=9606 GN=NADK2 PE=1 SV=2	0	51.089	38	13	19	13	842.6	865.3	861.5	846.6	891.5	1795.2
High	P62266	RPS23	40S ribosomal protein S23 OS=Homo sapiens OX=9606 GN=RPS23 PE=1 SV=3	0	51.087	57	7	69	7	2159.4	2148.6	2148.4	2177	2140.6	2128
High	Q9H910	JPT2	Jupiter microtubule associated homolog 2 OS=Homo sapiens OX=9606 GN=JPT2 PE=1 SV=1	0	51.052	52	8	32	8	1658.4	1598.3	1611.3	1540.8	1596.9	1562.7
High	Q8NC56	LEMD2	LEM domain-containing protein 2 OS=Homo sapiens OX=9606 GN=LEMD2 PE=1 SV=1	0	51.034	32	14	25	14	877.1	823.1	863.6	820.7	816.4	839.3
High	Q8WWQ0	PHIP	PH-interacting protein OS=Homo sapiens OX=9606 GN=PHIP PE=1 SV=2	0	51.014	9	12	14	12	497.6	480.9	461.1	452	490.1	514.8
High	P25685	DNAJB1	DnaJ homolog subfamily B member 1 OS=Homo sapiens OX=9606 GN=DNAJB1 PE=1 SV=4	0	50.937	41	13	27	13	1783.4	1767	2130.2	1725	1855	1985.8
High	P53004	BLVRA	Biliverdin reductase A OS=Homo sapiens OX=9606 GN=BLVRA PE=1 SV=2	0	50.905	41	11	18	11	776.3	748.5	812.9	776	789.8	795.5
High	Q9ULV3	CIZ1	Cip1-interacting zinc finger protein OS=Homo sapiens OX=9606 GN=CIZ1 PE=1 SV=2	0	50.842	18	10	10	10	182.4	171.3	181.5	186.6	189.3	181.6
High	Q8IXI2	RHOT1	Mitochondrial Rho GTPase 1 OS=Homo sapiens OX=9606 GN=RHOT1 PE=1 SV=2	0	50.835	28	13	16	12	647.7	653.8	637.1	668.5	636.8	670.9
High	O00192	ARVCF	Armadillo repeat protein deleted in velo-cardio-facial syndrome OS=Homo sapiens OX=9606 GN=ARVCF PE=1 SV=1	0	50.782	13	10	12	10	261.6	263.2	271.8	257.1	260.1	266.8
High	Q8N3C0	ASCC3	Activating signal cointegrator 1 complex subunit 3 OS=Homo sapiens OX=9606 GN=ASCC3 PE=1 SV=3	0	50.726	7	15	18	15	759.1	720	732.1	723.5	734	741
High	Q9UBU8	MORF4L1	Mortality factor 4-like protein 1 OS=Homo sapiens OX=9606 GN=MORF4L1 PE=1 SV=2	0	50.712	30	9	15	7	665.3	647	646	654.6	673	698.8
High	Q7Z6E9	RBBP6	E3 ubiquitin-protein ligase RBBP6 OS=Homo sapiens OX=9606 GN=RBBP6 PE=1 SV=1	0	50.647	10	18	22	18	630.3	620.1	593.4	616.6	613.6	619.3
High	Q9P2N5	RBM27	RNA-binding protein 27 OS=Homo sapiens OX=9606 GN=RBM27 PE=1 SV=2	0	50.643	13	13	16	12	627	629.6	660.7	577.1	619.9	652.1
High	Q8IXT5	RBM12B	RNA-binding protein 12B OS=Homo sapiens OX=9606 GN=RBM12B PE=1 SV=2	0	50.641	13	12	17	12	423	403.1	413.3	385.1	445.6	414.9
High	P37198	NUP62	Nuclear pore glycoprotein p62 OS=Homo sapiens OX=9606 GN=NUP62 PE=1 SV=3	0	50.637	24	9	19	9	929.1	956.8	973.9	960.8	919.7	948.1
High	Q9UMR2	DDX19B	ATP-dependent RNA helicase DDX19B OS=Homo sapiens OX=9606 GN=DDX19B PE=1 SV=1	0	50.631	26	11	16	2	38.5	32.4	39.5	46.4	33.1	36.2
High	Q9NVH0	EXD2	Exonuclease 3'-5' domain-containing protein 2 OS=Homo sapiens OX=9606 GN=EXD2 PE=1 SV=2	0	50.628	19	8	14	8	377.5	348.9	375.3	385.6	371.8	370.6
High	Q14739	LBR	Delta(14)-sterol reductase OS=Homo sapiens OX=9606 GN=LBR PE=1 SV=2	0	50.625	24	14	37	14	1237.6	1270.6	1339.8	1209.7	1223.1	1260.5
High	Q9BQA1	WDR77	Methylosome protein 50 OS=Homo sapiens OX=9606 GN=WDR77 PE=1 SV=1	0	50.612	26	6	18	6	471.6	473.5	470	466.8	493.7	493.3
[truncated: 4,842 more rows]

## Sheet: Extended Figure 1c
	DMSO_R1	DMSO_R2	DMSO_R3	AU 0.1uM_R1	AU 0.1uM_R2	AU 0.1uM_R3	AU 1uM_R1	AU 1uM_R2	AU 1uM_R3
SMARCC1	0.987315	0.995519	1.01717	0.937747	0.945259	0.961419	0.928357	0.954945	0.995717
SMARCC2	1.00414	1.01651	0.979342	0.963018	0.977879	0.977414	0.999789	0.999324	1.00807
SMARCD1	0.978298	1.06461	0.95709	0.973366	0.99852	1.00789	0.933662	1.01899	0.97238
SMARCD2	1.0111	0.980317	1.00859	0.993263	0.998679	1.02048	0.916248	1.14756	0.966975
SMARCB1	0.997828	1.00786	0.994312	0.944674	1.01489	0.94819	0.950672	0.993175	0.972389
SMARCE1	0.982701	1.0371	0.980195	0.949972	0.948645	0.981227	0.975404	0.977541	1.01388
SMARCA2	0.994678	0.996986	1.00834	0.114452	0.121954	0.117338	0.113683	0.107143	0.111952
SMARCA4	1.01154	0.98381	1.00465	0.210439	0.220817	0.214951	0.175694	0.183488	0.187713
ACTL6A	1.00712	0.96215	1.03073	1.00234	1.01034	1.02699	0.99493	0.97854	0.982212
BCL7A	0.940012	1.03698	1.02301	0.788002	0.873617	0.877111	0.71986	0.835178	0.870996
BCL7B	1.09281	0.908989	0.998198	0.821131	0.753548	0.851543	0.83262	0.801532	0.755576
SS18L1	1.14308	0.924901	0.932016	0.955731	0.666403	0.936759	0.86087	0.758893	0.820553
SS18	1.0409	0.983575	0.975521	0.932407	0.994473	1.05227	0.936197	0.966519	0.952306
ARID1A	0.996143	1.00798	0.995874	0.962427	0.969231	0.993951	0.96285	0.989838	1.03974
ARID1B	0.95074	1.03292	1.01633	1.00179	0.950485	0.918836	0.929811	0.994895	0.998979
DPF2	0.966575	1.01089	1.02254	1.0081	1.00301	1.0195	0.974042	0.951065	0.978391
ARID2	0.98465	0.989739	1.02561	1.03397	1.02961	1.06791	1.01192	1.02816	1.02379
BRD7	1.10186	0.898404	0.999734	0.974202	0.814628	0.887234	0.936702	0.812234	1.09628
PHF10	0.947181	1.05757	0.995252	1.02433	1.01424	0.92819	0.982789	0.938279	1.14006
PBRM1	1.01714	1.01566	0.9672	0.297113	0.306688	0.320092	0.203722	0.195178	0.194589
BRD9	0.876313	1.0811	1.04259	0.870478	0.97783	1.07351	0.759627	0.998833	1.09802
Normalized spectral counts from n=3 independent biological replicates are shown.

## Sheet: Extended Figure 1d
Protein	DMSO Rep1	DMSO Rep2	DMSO Rep3	AU 0.1uM Rep1	AU 0.1uM Rep2	AU 0.1uM Rep3	AU 1uM Rep1	AU 1uM Rep2	AU 1uM Rep3
SMARCA2	0.994678	0.996986	1.00834	0.114452	0.121954	0.117338	0.113683	0.107143	0.111952
SMARCA4	1.01154	0.98381	1.00465	0.210439	0.220817	0.214951	0.175694	0.183488	0.187713
PBRM1	1.01714	1.01566	0.9672	0.297113	0.306688	0.320092	0.203722	0.195178	0.194589
BRD1	1.04045	0.954263	1.00529	0.959779	0.930131	0.94461	0.887382	0.95909	0.98667
BRD2	1.06415	0.993996	0.941855	0.946121	0.928583	0.888292	0.877864	0.919577	0.940433
BRD3	1.0157	0.976728	1.00757	0.989208	0.911503	0.929516	0.9553	0.952357	0.950237
BRD4	1.0167	0.981296	1.002	0.979292	0.979737	0.975729	0.954353	1.01024	0.935872
BRD7	1.10186	0.898404	0.999734	0.974202	0.814628	0.887234	0.936702	0.812234	1.09628
BRD8	0.960082	1.02627	1.01365	0.946093	0.9942	0.988059	0.954623	1.03582	0.986012
BRD9	0.876313	1.0811	1.04259	0.870478	0.97783	1.07351	0.759627	0.998833	1.09802
BRDT	0.970255	1.03116	0.998584	0.967422	0.958924	0.949008	1.02266	0.898017	0.856941
CREBBP	1.07092	1.15603	0.77305	0.794326	1.06383	0.921986	0.737589	1.02837	1.11348
EP300	0.988041	1.02297	0.988991	0.960005	1.02427	1.0181	1.00206	1.0181	1.00539
BPTF	1.05389	0.964758	0.98135	0.946226	1.02495	0.971113	0.96723	1.01789	1.01453
ATAD2B	1.15654	0.981308	0.86215	1.45794	0.96028	1.5	1.17056	0.953271	1.21963
ATAD2	1.00162	1.00763	0.990746	0.942698	0.941679	1.00933	0.970575	1.01318	0.965929
PHIP	1.03695	1.00215	0.960892	0.9884	0.999236	0.997152	0.941928	1.02133	1.0728
KMT2A	0.981522	1.00275	1.01573	0.960915	0.988116	1.05756	1.00069	0.992856	0.998008
KAT2A	1.03098	0.978703	0.990319	1.015	0.971442	1.10213	1.05276	1.00629	1.10794
BAZ1A	0.989972	1.00947	1.00056	1.00195	0.997493	0.981058	0.966574	0.97493	0.990808
BAZ1B	0.988761	1.01978	0.991454	1.00174	1.03023	0.991885	0.998402	1.03815	1.00853
BAZ2A	0.95187	1.04973	0.998403	0.952555	0.990876	0.989507	1.01756	1.03878	1.03809
TRIM24	0.950758	1.02424	1.025	0.978788	1.00455	1.25606	0.990152	1.09697	1.19848
TRIM28	0.993417	1.01975	0.986829	1.00084	0.999404	1.01575	1.00778	0.995567	0.995861
TRIM33	1.00269	1.00921	0.988103	1.00269	0.984553	1.02859	0.990598	1.00931	1.02197
ZMYND11	0.97304	1.01348	1.01348	1.02032	1.05205	1.07943	1.04334	1.03712	1.07445
Normalized spectral counts from n=3 independent biological replicates are shown.

## Sheet: Extended Figure 1e
		DMSO		AU-15330 (1uM for 4h)
Protein name	IgG IP	BAF155 IP_R1	BAF155 IP R2	BAF155 IP_R1	BAF155 IP_R2
SMARCC1	-1.77235	0.23822	0.457381	0.619371	0.457381
SMARCC2	-1.74173	0.158587	0.267958	0.705441	0.609742
SMARCD1	-1.72069	0.369869	0.651291	0.00804063	0.691494
SMARCD2	-1.77881	0.284843	0.575499	0.488302	0.430171
SMARCD3	-1.77505	0.457374	0.239577	0.566272	0.511823
SMARCB1	-1.71639	0.153607	0.253785	0.420749	0.888247
SMARCE1	-1.73681	0.153107	0.2488	0.72726	0.607645
SMARCA2	-0.798968	1.19845	0.981865	-0.630511	-0.750838
SMARCA4	-0.848945	1.11812	1.06636	-0.65914	-0.676395
ACTL6A	-0.904832	0.796561	1.33791	-0.595487	-0.634155
BCL7A	-0.819892	0.67082	1.41618	-0.447214	-0.819892
BCL7B	-0.728617	1.1888	0.997054	-0.728617	-0.728617
BCL7C	-0.852803	1.2792	0.852803	-0.852803	-0.426401
SS18L1	-0.849934	1.08173	1.08173	-0.849934	-0.4636
SS18	-0.725319	1.25282	0.923133	-0.725319	-0.725319
ARID1A	-1.63834	-0.021877	0.087508	0.597971	0.974742
ARID1B	-1.64925	-0.207081	0.384579	0.680409	0.791345
DPF1	-1.56893	0.392232	1.1767	0	0
DPF2	-1.60488	-0.0715553	0.0306666	0.643998	1.00177
ARID2	-1.71212	0.046453	0.278718	0.577344	0.809609
BRD7	-1.67754	0.419384	0.943615	-0.029956	0.344494
PHF10	-1.66689	0.162623	0.77246	0.77246	-0.0406558
PBRM1	-0.695732	1.19058	0.994602	-0.744727	-0.744727
BRD7	-1.67754	0.419384	0.943615	-0.029956	0.344494
GLTSCR1	-1.1527	1.10259	0.977293	-0.275647	-0.651529
BRD9	-1.47442	0.589768	0.884652	-0.589768	0.589768
GLTSCR1L	-1.69966	0.627255	0.728426	-0.0809362	0.424915

## Sheet: Extended Figure 1h
	AU-15330 (nM)	LNCaP						PNT2						BPH						H929						Bin67						VCaP						HEK293
	30000	0.038397	0.056181	0.066625	0.073159	0.055376	0.041296	0.034348	0.037924	0.02969	0.026302	0.035383	0.023761	0.031821	0.033039	0.034701	0.03016	0.042822	0.039795	0.007191	0.006637	0.005689	0.004741	0.005452	0.004267	0.4115	0.494715	0.950744	0.932506	0.895872	0.192881	0.054298	0.073818	0.070931	0.071275	0.074299	0.071	0.026485	0.021328	0.0176	0.017939	0.01501	0.012976
	10000	13.5025	14.4516	13.5161	13.919	13.3689	14.6899	74.1915	81.946	76.7394	74.6599	77.4103	74.008	97.7155	86.6598	84.103	91.5942	88.3975	104.866	4.37596	5.24411	4.90529	5.36951	4.7806	4.55651	86.6053	87.715	91.7618	97.7765	92.2452	90.1712	5.6231	6.21928	6.22924	6.46967	6.17756	6.12993	93.3563	91.5387	92.681	94.7952	95.3181	94.8682
	3333.33	8.27048	8.48538	8.81255	8.88334	8.21152	8.92986	88.9119	94.3231	89.5535	88.1868	89.5054	89.8197	121.927	121.269	121.478	120.266	122.703	142.03	4.66129	4.86388	4.71146	4.20883	4.77681	4.88435	79.7595	91.3121	95.2109	102.896	94.5795	92.193	6.06332	6.61964	6.77353	7.56223	6.7593	6.28856	93.2515	90.9094	92.6437	93.9523	94.4613	94.9041
	1111.11	8.15831	7.93777	8.21265	7.9556	7.67907	8.21667	92.2736	102.677	94.8069	95.1063	91.992	95.4765	129.254	129.409	129.32	126.758	131.75	145.815	4.45489	4.95554	4.62202	5.15293	4.60416	4.86547	96.4764	90.1581	99.8157	99.062	102.135	91.7543	6.59441	6.58136	7.30057	7.18255	6.89196	6.5707	93.6706	93.585	93.6865	93.9952	94.457	94.5534
	370.37	7.6426	8.10252	7.77677	7.87713	7.30982	7.78901	98.0998	105.162	111.641	104.047	109.255	117.493	116.749	122.014	121.213	123.517	125.484	141.784	4.71668	5.30591	5.61731	5.34858	4.82153	5.09216	91.7946	102.582	106.663	105.398	107.935	99.5869	6.58362	7.10496	7.20695	7.69873	7.22819	6.94832	93.7848	91.9242	89.3975	92.5958	93.731	93.6132
	123.457	8.29084	8.53643	7.9057	8.4895	7.77072	8.37111	105.612	117.868	115.722	114.742	111.537	119.178	105.484	106.619	109.835	111.627	113.362	137.585	4.93382	5.78799	5.50108	6.32357	5.35948	6.38622	93.0345	104.181	102.676	100.619	104.924	101.405	7.81729	8.43829	8.96292	8.75741	8.20803	7.7942	98.0898	100.484	101.128	99.9934	99.1777	99.4778
	41.1523	18.6469	18.2281	17.4966	18.671	18.5407	18.1076	107.084	120.526	114.312	123.857	117.375	121.778	99.9181	104.663	107.226	100.632	108	123.976	6.02773	7.03424	6.89383	7.04412	6.80264	7.61968	92.1563	101.766	102.401	101.234	112.799	103.213	12.256	14.6423	15.8282	15.4552	13.2056	12.0139	99.5032	102.197	103.747	104.346	101.719	101.151
	13.7174	77.2779	80.2633	77.8665	78.4297	77.4936	83.4967	102.606	117.118	112.324	116.534	112.155	111.159	106.399	103.584	100.389	105.814	108.704	122.923	13.1874	13.6875	12.8108	13.2188	12.6951	14.3613	97.1442	100.809	107.961	103.013	103.582	101.133	29.1672	30.2425	30.7548	33.7466	32.7013	33.6968	100.035	100.818	100.778	103.401	100.454	99.1338
	4.57247	105.844	108.183	106.503	107.026	105.188	108.748	97.8441	115.365	105.609	111.709	106.899	104.622	100.285	98.0166	101.739	93.8768	99.7154	119.067	52.7972	50.8928	49.7842	47.0229	51.9093	58.424	100.93	102.966	101.59	101.576	104.124	103.029	69.2806	78.8629	72.378	75.376	72.8061	70.6618	97.0352	99.727	99.3084	100.994	98.7024	97.8529
	1.52416	110.074	112.264	111.633	111.255	108.622	113.908	95.4374	108.456	101.482	108.763	101.583	102.457	98.5468	96.0795	105.802	99.8015	107.201	117.05	85.5077	84.693	80.7102	78.7441	84.3276	90.1518	96.0769	96.756	101.783	100.841	102.587	97.8022	85.0349	86.1481	86.4538	86.4894	84.5095	82.6017	98.6294	95.4457	97.4229	101.25	98.2743	96.8866
	0.508053	102.908	103.644	102.905	104.853	105.493	107.061	90.7541	105.476	102.365	104.877	104.874	99.629	99.3538	105.978	98.8135	98.2816	102.732	106.019	94.5971	98.2825	97.5029	102.652	99.6511	94.8662	90.7441	95.2254	95.5116	96.1024	96.4256	102.406	85.8145	84.0357	84.8654	83.9551	82.4155	82.0375	103.662	104.241	103.761	104.706	102.634	102.216
	0.169351	100.375	98.3146	101.694	100.225	101.945	104.238	98.2778	102.224	102.465	104.815	102.413	99.725	100.228	100.778	101.819	98.2637	106.24	102.469	94.5112	100.71	102.097	104.312	97.4583	105.371	99.4418	99.0269	96.6176	97.257	95.6209	95.0808	84.8319	86.2683	86.0756	84.9159	85.3833	83.3906	101.467	104.254	104.882	103.901	102.494	102.362
	0.05645	102.204	102.398	101.284	101.47	102.444	106.723	96.777	106.545	102.502	105.859	102.711	100.008	102.755	103.852	97.8494	99.677	104.198	111.027	89.6576	98.5814	98.0633	103.003	100.274	104.379	98.7582	104.424	100.033	101.735	103.54	102.665	86.9281	83.0334	84.8372	85.8946	85.8798	85.6696	100.669	101.072	102.603	102.778	100.697	100.479
	0	100.085	101.072	99.8937	97.9258	100.114	100.909	95.7982	101.127	100.476	101.16	100.8	100.638	95.0794	101.504	100.049	98.0133	101.527	103.827	92.7504	96.7641	100.935	107.135	99.3601	103.055	98.9852	101.652	99.3032	101.771	98.0448	100.244	101.509	102.461	101.459	100.19	97.3907	96.9903	98.7409	100.694	100.464	100.998	99.9671	99.1356
	ACBI1 (nM)	LNCaP						PNT2						BPH						H929						Bin67						VCaP						HEK293
	30000	11.7604	11.7217	11.9	12.1403	11.9204	13.3728	90.7469	91.6415	90.6261	91.0419	90.6703	93.6122	109.166	101.615	95.5248	103.972	108.995	108.928	6.54319	6.95772	6.5664	6.07332	7.08164	7.26502	61.3319	58.9739	66.4037	64.5537	61.4721	61.7218	6.51976	7.23251	8.11864	8.22606	7.41673	6.92663	97.2724	101.656	100.29	99.6135	100.387	99.8825
	10000	10.7355	10.5495	11.0392	10.7667	10.3895	12.2591	93.5823	93.3891	89.8158	94.3814	96.15	93.59	115.107	101.1	99.5531	97.2911	110.683	110.018	6.62119	7.56771	6.4992	6.86096	7.22078	7.05457	59.2163	63.4704	67.3883	69.3344	62.3518	65.2597	8.05496	8.19263	9.13887	8.76893	7.37928	6.76705	100.329	100.935	102.433	100.458	100.823	97.6883
	3333.33	9.84751	9.24785	9.65207	10.0207	10.1619	10.9788	90.7536	97.9457	95.7677	98.3973	97.2985	98.5039	111.14	113.572	101.194	101.027	104.339	109.087	6.89391	7.28983	6.25024	6.51596	6.55464	7.71588	70.4001	73.3591	77.717	81.8958	79.4373	78.2084	8.47919	7.99621	8.27731	8.32317	7.75628	6.77615	99.9674	101.917	103.929	101.678	99.9047	98.5768
	1111.11	7.65164	7.84037	7.19487	7.37016	8.07337	8.38093	101.894	103.721	100.495	101.894	101.509	102.6	112.591	109.054	113.623	107.236	114.248	112.12	6.19836	6.55866	6.29456	6.46367	6.47246	6.81512	83.4573	89.5718	88.7576	93.8059	89.7146	87.2974	7.35828	7.58988	7.39581	7.36533	7.5174	7.10599	101.441	103.797	103.073	102.68	101.067	100.301
	370.37	6.84956	6.69163	6.82135	6.88691	7.00516	7.42858	105.471	104.63	105.042	108.627	106.218	108.361	115.75	112.933	104.573	109.603	106.859	111.002	6.28368	7.33841	7.23754	6.74236	7.00526	7.33825	93.3411	95.5302	96.3088	95.9912	92.7204	97.784	7.25495	7.79031	7.19886	7.56721	7.33319	6.6666	102.139	102.918	105.084	103.168	103.672	101.492
	123.457	6.79457	7.45715	7.25967	7.18594	7.53675	9.00397	109.447	110.889	109.381	116.764	112.949	113.091	109.824	99.1927	102.713	102.342	114.291	110.281	6.95861	8.22476	7.72217	7.57569	7.91191	7.97322	92.2035	95.5287	97.1304	98.5444	93.378	96.4801	8.85338	9.40784	9.9667	10.5902	9.66339	9.30997	104.005	104.563	108.585	103.041	105.853	101.311
	41.1523	19.0684	19.0318	20.3599	21.1288	22.6824	24.4064	108.832	109.161	109.858	109.383	110.299	109.103	110.491	99.5344	104.242	103.909	109.831	107.803	18.24	17.7562	17.3174	16.4536	16.7438	19.2149	90.1611	96.8152	96.3337	96.2854	94.3805	101.044	18.2944	18.6057	20.3281	21.6223	20.2608	18.9885	104.776	104.738	107.52	105.893	106.443	102.378
	13.7174	90.1925	92.2091	90.3577	90.9203	91.0717	98.1222	105.874	108.111	107.162	111.347	111.165	106.789	107.637	112.506	102.829	100.292	109.456	110.354	51.1784	50.3281	49.5813	52.4252	57.3728	55.4314	94.7947	98.6489	94.6499	100.617	96.3214	103.331	35.9649	35.6357	38.3049	37.9633	39.9316	36.378	104.133	103.417	105.772	103.153	104.349	101.514
	4.57247	107.671	106.488	105.518	107.927	104.815	109.22	109.156	104.591	110.592	104.31	107.166	105.436	102.847	102.248	100.168	96.2713	109.931	103.428	89.104	92.7444	90.9627	92.7421	88.31	96.7284	95.987	100.742	98.0047	96.916	95.0437	108.746	86.2137	86.7234	86.5046	86.1556	87.1343	83.9436	101.953	101.383	100.963	100.08	103.379	99.4163
	1.52416	110.239	110.959	106.897	108.096	108.266	110.487	100.136	104.886	105.181	106.916	106.56	102.347	105.207	105.937	96.7989	105.35	104.422	106.142	94.0623	94.5427	96.1205	95.8893	97.6776	109.761	92.825	101.048	95.1296	102.78	96.2146	110.069	97.732	95.5631	93.5468	93.3854	89.9098	90.5309	96.7454	96.4797	99.0723	100.375	100.406	98.7311
	0.508053	101.294	102.716	100.348	102.77	103.27	104.727	95.7945	97.2497	102.368	101.442	100.633	97.468	97.1694	97.2426	95.0307	96.1966	99.3369	100.425	99.2765	103.284	92.2654	103.356	98.5028	104.48	92.4139	96.265	99.9203	100.632	100.406	100.367	95.1439	91.7747	95.3962	96.7498	89.9246	92.9436	100.484	97.0868	101.415	100.612	99.3043	100.408
	0.169351	100.3	99.8154	99.8482	100.49	100.41	102.233	94.7325	103.203	100.738	101.713	100.968	98.9029	97.2248	96.5512	94.6733	94.4031	100.178	96.0293	95.8793	104.738	94.3638	97.4786	98.615	102.471	96.2075	99.0156	99.1881	100.408	100.016	100.93	94.8282	89.7182	94.7277	95.7627	92.3284	89.3084	100.566	97.5627	103.21	101.873	97.9496	99.9464
	0.05645	101.163	100.678	99.8685	100.184	100.372	99.194	94.3667	101.283	100.402	102.604	99.3284	99.6186	101.455	99.7934	100.095	93.8453	100.266	106.773	93.4776	98.7292	95.3835	104.291	101.558	97.2426	98.4064	100.476	104.205	104.924	102.25	101.314	98.1894	92.8505	93.7837	95.2779	91.434	91.4606	102.415	97.4822	102.246	101.083	98.4354	99.0195
	0	100.424	99.9291	99.0587	100.375	99.5541	100.66	95.7747	103.252	98.7604	102.968	101.491	97.7545	99.849	103.247	91.7125	96.4232	101.334	107.434	97.6233	91.6703	97.8302	104.429	100.875	107.572	96.162	101.217	99.3654	100.692	100.235	102.329	98.8342	98.5114	101.076	97.3232	103.135	101.12	102.709	97.1159	102.442	100.251	97.6625	99.8187
	BRM014 (nM)	LNCaP						PNT2						BPH						H929						Bin67						VCaP						HEK293
	30000	5.38322	5.21358	5.14675	4.95086	5.41009	5.1784	0.23917	0.327131	0.248699	0.320586	0.36687	0.227965	19.643	21.4196	21.5963	21.2788	22.322	23.0659	0.143318	0.178283	0.202087	0.163072	0.186086	0.224014	4.6611	5.51945	5.67662	5.47037	5.63767		2.01579	2.25825	2.18274	2.20402	2.22645	2.02195	16.6887	18.539	26.7958	13.1656	19.2214	15.434
	10000	6.33427	6.30619	6.48602	6.40514	6.5987	6.82613	2.07912	7.49663	11.6994	12.1423	9.09343	3.84028	59.3003	63.0359	63.6471	64.7096	63.5454	61.4278	11.9134	12.7737	12.8665	12.4222	12.8472	13.4339	64.9378	71.4929	69.6063	72.6021	71.8269		1.83824	2.11685	2.15645	2.4026	2.31527	1.96066	82.7067	85.1552	87.1593	87.0325	85.8904	84.0729
	3333.33	5.1866	4.79398	5.07896	5.31999	5.23946	5.56187	59.4084	61.9993	61.8401	63.2029	62.6794	62.6043	93.5136	91.5577	86.7772	83.9271	84.6719	90.6446	10.6363	11.7059	11.8148	11.6941	12.1606	11.9193	97.0821	90.0303	92.7825	91.9256	117.198		2.70651	2.81455	3.29248	3.45581	2.93335	2.73888	97.2803	100.319	101.629	101.941	102.604	99.8569
	1111.11	6.75384	6.11547	6.51691	6.1166	6.60396	6.49943	85.1893	90.3746	87.3335	86.8418	83.8434	86.3356	111.299	110.29	106.286	108.385	108.624	114.277	10.2395	10.5958	10.7657	11.0783	11.2611	10.6089	94.7668	96.6601	95.3067	95.5528	102.267		4.60999	4.92902	5.23761	5.67429	5.19998	4.88136	101.374	104.71	105.019	106.27	105.664	103.134
	370.37	9.83583	9.78574	9.77131	10.209	9.59145	10.2788	95.0489	98.98	98.2466	97.816	93.2238	97.8416	122.874	126.406	120.918	120.976	123.218	126.26	12.9725	14.353	13.5204	13.2718	15.2748	15.1898	99.3211	103.702	100.043	100.921	105.915		10.8422	11.0162	11.9538	13.671	11.9221	11.2281	101.997	105.736	106.226	107.486	107.278	104.904
	123.457	17.017	16.9336	16.9907	17.8635	17.6948	18.5447	104.302	106.383	103.199	106.078	104.276	106.593	123.701	128.561	124.241	126.361	128.125	134.861	33.3022	35.2287	34.6248	35.8273	35.8394	39.336	94.8896	97.8191	97.6797	97.7923	101.534		20.9192	21.3325	23.1195	26.8479	22.3725	21.2544	101.449	104.939	106.778	106.219	107.107	104.704
	41.1523	32.1258	33.3237	34.2745	32.8838	34.8995	34.1686	106.819	109.089	102.663	106.433	110.684	109.559	129.227	132.997	134.173	128.583	131.608	134.581	61.7153	56.0948	64.1172	62.959	64.6766	68.1085	98.4641	97.0962	97.8905	98.5702	102.929		30.4527	35.749	37.1146	42.7098	35.8733	30.4848	99.8171	104.324	107.84	106.456	106.299	105.338
	13.7174	86.0269	84.8284	83.7668	83.5054	84.5018	88.2505	100.909	107.069	104.865	106.649	110.147	106.001	126.282	124.244	120.882	123.621	120.519	128.506	85.5332	89.9289	88.9136	85.2987	90.1982	88.0939	97.8846	97.6424	95.3546	100.981	107.771		58.9517	62.6576	67.1736	71.9408	65.0926	60.5791	102.112	103.907	105.463	104.234	105.874	103.138
	4.57247	103.663	105.876	103.472	102.996	108.081	104.236	103.936	108.159	100.016	109.685	103.095	102.106	116.609	116.701	112.66	110.94	120.657	115.406	98.992	98.8775	96.3767	98.1984	109.762	108.597	99.939	100.668	97.169	98.6831	108.165		93.3325	100.028	98.4856	99.7746	96.2781	92.1851	102.44	103.98	103.564	101.76	104.587	100.947
	1.52416	111.186	110.539	107.248	107.698	109.879	110.289	96.2552	106.327	95.4101	113.271	104.029	102.387	110.237	113.231	110.088	109.826	107.976	112.665	100.989	105.282	103.42	105.323	107.812	108.809	97.058	97.0729	97.9976	100.744	102.982		101.793	103.259	102.834	106.045	103.16	99.4102	100.024	100.136	100.207	99.3321	103.59	100.442
	0.508053	99.5694	104.091	104.719	105.672	104.669	103.771	94.5747	99.1508	98.3441	96.7456	99.0436	100.475	101.584	102.71	98.3614	99.1835	105.549	103.882	96.0626	101.54	97.3192	99.8005	105.921	98.9257	98.6439	101.792	97.8197	100.628	99.7757		103.739	103.618	102.903	99.5692	94.8029	91.1799	103.951	98.6153	103.614	102.962	104.671	103.096
	0.169351	98.8344	100.112	97.4029	102.323	99.951	102.331	96.8465	98.7736	99.4696	97.4554	99.0139	99.4696	101.656	96.395	95.1184	101.053	94.7493	104.863	93.3973	103.26	100.258	105.244	103.944	100.151	97.5882	99.6226	99.357	104.031	99.9482		102.878	105.571	102.147	98.6842	94.2559	95.0507	103.388	100.519	102.869	100.57	98.5762	99.4246
	0.05645	98.4487	100.371	101.382	99.7096	100.23	100.127	96.8357	100.599	98.7095	100.737	100.603	100.267	98.1123	107.647	103	99.0189	94.8266	102.457	96.3478	102.425	102.686	103.653	103.782	95.9405	97.9994	97.6117	105.342	103.312	102.588		102.268	104.666	99.4523	101.079	97.2998	94.5823	103.841	99.1617	101.717	100.247	103.112	101.576
	0	97.9311	100.142	102.408	100.391	98.9795	100.148	96.7375	101.283	99.1602	100.486	101.38	100.953	101.204	100.75	96.4902	95.7629	98.4701	107.323	97.446	91.9438	106.574	103.51	101.77	98.7564	97.1528	100.503	102.5	103.534	96.3104		96.3599	99.931	101.119	102.939	100.104	99.5471	101.779	100.138	101.91	99.2197	99.3564	97.5964

## Sheet: Extended Figure 1f
		dosage (nM)	AU-15330						AU-16235
	VCaP	30000	0.041856	0.042292	0.062276	0.061803	0.052429	0.058788	0.021879	0.024859	0.021516	0.01948	0.02068	0.023078
		10000	5.64711	5.3377	5.28163	5.20842	5.28465	5.57862	9.72294	7.86366	9.39014	11.0755	11.5417	13.1556
		3333.33	3.86081	3.40199	4.21895	3.6318	3.79286	4.17491	64.6152	65.5969	66.1156	68.1818	69.4951	70.2359
		1111.11	4.00829	3.94219	4.29071	3.99034	3.97232	3.71609	94.6825	94.9731	96.9421	94.1568	92.92	95.116
		370.37	4.36886	4.06976	4.55293	4.36301	4.34837	4.25797	98.1077	98.7667	96.6414	94.0453	94.6895	94.0867
		123.457	5.7297	5.74914	5.91711	5.76545	5.64762	5.81505	99.5617	101.274	97.4107	94.4239	92.8778	99.6104
		41.1523	11.2555	11.3519	11.2424	10.7683	10.9186	11.0788	102.126	99.1058	101.984	101.328	95.2553	102.17
		13.7174	23.4054	23.1284	24.1076	22.7874	24.5686	23.817	99.7556	96.8983	98.8295	98.4369	95.866	99.2299
		4.57247	63.0554	55.2675	60.0364	55.9618	54.9304	57.9585	105.106	102.301	103.1	101.246	98.7404	103.672
		0	100.476	100.916	96.8583	97.7291	98.5989	105.422	99.6758	101.973	102.302	99.4117	98.2201	98.417
		dosage (nM)	AU-15330						AU-16235
	LNCaP	30000	0.011205	0.010665	0.011505	0.009364	0.012306	0.010025	0.012139	0.014406	0.011994	0.012839	0.010964	0.01016
		10000	8.0205	8.54544	9.67331	7.90677	10.3788	7.89362	11.892	12.0963	11.9653	13.0323	13.6102	12.721
		3333.33	10.3845	8.89966	8.23373	7.54368	8.24346	8.63772	28.8208	30.8102	35.0843	30.477	33.0327	32.282
		1111.11	9.29516	17.1525	12.4569	9.46718	8.08079	8.91773	105.372	104.081	101.771	100.409	100.399	100.428
		370.37	7.82531	17.0839	10.2294	6.95111	7.8003	6.09838	107.758	105.899	105.951	104.104	102.084	102.772
		123.457	3.81904	3.28814	6.53494	2.84612	3.05361	4.07446	103.934	101.335	101.392	98.9991	99.488	100.163
		41.1523	3.84541	3.51802	3.95706	5.07559	4.34036	3.90186	102.504	99.2299	97.2195	99.1673	96.7942	96.7393
		13.7174	59.353	55.8864	48.7414	58.9828	51.5347	52.3615	102.315	100.425	99.4774	99.8794	97.3845	99.9887
		4.57247	101.901	98.5493	99.0718	97.6215	96.3444	98.3941	98.9015	98.345	96.8908	96.9614	96.7192	98.6625
		0	104.441	100.777	99.7237	99.0585	97.887	98.1124	102.626	100.116	99.4509	100.166	99.0099	98.6316
		dosage (nM)	AU-15330						AU-16235
	22RV1	30000	0.008041	0.005115	0.006568	0.004911	0.005259	0.004542	0.009422	0.009679	0.024198	0.007324	0.006703	0.007045
		10000	4.12786	4.34747	4.16639	4.31991	3.83852	4.04745	2.82701	2.86372	4.37003	2.15389	1.62987	1.44383
		3333.33	4.37227	4.26548	4.2165	4.27872	4.17167	4.22375	69.8832	75.1318	77.5593	76.5515	70.0799	72.8513
		1111.11	4.62079	4.70822	4.94254	4.83023	4.66274	4.35582	96.0386	98.345	96.6712	97.0789	94.0113	93.8582
		370.37	5.50439	5.61144	5.45863	5.20798	5.2247	5.13672	100.195	96.6577	94.3168	94.2079	92.8281	97.6355
		123.457	9.66362	10.0947	11.1951	10.9492	9.81192	8.63698	100.838	96.6255	93.9379	94.6182	92.9951	93.1258
		41.1523	38.4021	41.5102	42.3912	44.7157	47.1834	36.7769	100.526	99.3367	99.5467	99.8375	98.5883	99.8176
		13.7174	83.768	85.6053	87.527	85.341	80.485	81.1659	102.591	104.133	102.011	103.331	100.449	100.86
		4.57247	100.331	100.205	100.742	97.1401	98.3891	95.2934	99.7596	100.424	102.212	103.076	96.5672	96.0828
		0	100.524	100.332	99.9472	101.633	97.5205	100.043	100.975	100.256	101.134	100.259	99.9652	97.4108
	PC3	dosage (nM)	AU-15330						AU-16235
		30000	0.013935	0.033832	0.071084	0.017888	0.03508	0.033492	0.020335	0.023976	0.026878	0.02574	0.022661	0.03209
		10000	12.5763	17.1113	18.8664	16.3745	16.3832	14.4827	58.7005	62.7209	61.1171	61.3437	61.7799	60.5348
		3333.33	16.9953	20.1886	23.3809	22.3607	16.7692	14.8451	98.748	100.425	100.406	102.073	100.752	97.1507
		1111.11	31.4051	44.6163	46.493	40.8978	39.9663	25.2362	108.115	106.007	105.623	104.987	103.921	104.037
		370.37	31.2879	48.4347	47.5724	41.2077	44.1809	41.0316	105.357	103.231	103.201	103.079	100.84	102.401
		123.457	53.989	59.8191	62.2559	60.252	59.8154	54.7877	100.043	99.3079	99.299	100.185	101.716	101.758
		41.1523	76.0433	80.7364	82.3178	81.0399	79.7552	75.6727	103.022	105.547	104.683	104.368	101.521	99.485
		13.7174	89.2807	90.5793	92.0878	89.6502	89.0528	87.4586	102.407	103.243	103.323	101.181	100.681	96.9059
		4.57247	98.7971	98.3474	98.359	99.0169	96.441	98.1303	101.953	101.526	100.334	99.4806	96.7608	95.2483
		0	98.4013	101.03	100.461	102.338	99.0549	98.715	98.8305	101.849	98.3886	101.499	97.8098	101.623
	RWPE	dosage (nM)	AU-15330						AU-16235
		30000	0.012552	0.012795	0.010297	0.010236	0.008835	0.007799	0.015462	0.014306	0.010531	0.008888	0.007609	0.005661
		10000	0.019254	0.02486	0.019315	0.02029	0.016939	0.011028	0.021611	0.023072	0.024472	0.019906	0.016619	0.012175
		3333.33	22.4262	42.9777	56.093	50.1636	37.9869	20.6343	16.3492	44.096	64.7169	60.5398	39.41	6.14425
		1111.11	61.0832	75.6579	79.0922	78.0744	68.7561	56.7152	111.669	132.059	137.18	144.067	131.002	111.703
		370.37	67.8816	87.9406	93.191	94.3055	86.3607	68.2305	123.059	121.47	140.914	148.109	136.807	122.013
		123.457	79.5708	102.797	105.668	105.453	95.1359	78.5387	114.11	113.622	129.273	133.23	125.276	113.226
		41.1523	75.4227	91.1701	93.1531	93.8478	91.5449	73.3192	112.198	87.5858	100.354	102.272	72.4398	110.35
		13.7174	72.4089	86.0496	91.9772	88.3944	88.1192	70.3802	99.7701	108.164	93.6167	74.915	113.727	102.53
		4.57247	86.7614	90.3999	95.3281	80.5665	85.0646	79.5417	106.908	106.596	109.341	107.038	107.916	99.8167
		0	104.042	100.263	106.203	100.822	97.4719	91.1982	104.817	100.249	104.633	102.052	99.5667	88.6821
	DU145	dosage (nM)	AU-15330						AU-16235
		30000	0.557432	0.76722	0.712686	0.706937	0.735279	0.703487	2.12616	2.29766	2.02772	2.31436	2.06519	1.95206
		10000	38.9041	44.9014	45.7313	46.9021	44.2886	43.3884	13.9815	13.3809	14.6613	13.0324	13.6844	13.1882
		3333.33	51.4559	54.5082	53.9166	54.3016	55.7486	52.6985	86.0249	88.3548	87.3089	86.7787	86.5938	81.4792
		1111.11	51.6381	55.2931	56.5521	55.7564	56.2368	54.0924	97.8334	103.99	101.499	102.83	101.963	97.1711
		370.37	57.3206	59.1961	60.3839	58.4642	57.6157	57.4445	99.6098	103.103	103.011	104.727	104.936	99.3782
		123.457	67.7339	74.5709	74.0879	72.5513	73.5015	69.8745	100.94	105.518	108.04	107.275	104.973	102.974
		41.1523	87.8966	87.8018	90.4687	89.958	91.096	86.7843	99.1247	106.127	107.536	106.559	106.882	101.224
		13.7174	94.6243	102.653	101.709	104.488	102.337	100.081	100.701	104.509	110.123	107.641	106.249	101.493
		4.57247	98.2427	101.057	105.202	105.897	105.456	100.294	100.386	105.567	108.98	106.936	104.619	100.895
		0	92.6465	99.4074	103.411	103.28	102.482	98.772	96.3864	99.7985	103.953	102.711	101.07	96.0811
