# Supplementary material for: Targeting SWI/SNF ATPases in enhancer-addicted prostate cancer
Source: Nature. 2021 Dec 22;601(7893):434–9. doi: 10.1038/s41586-021-04246-z (PMC8770127; doi:10.1038/s41586-021-04246-z)
Supplement: Supplementary file 12 — Source Data Extended Data Fig. 2 [file 41586_2021_4246_MOESM12_ESM.xlsx]

## Sheet: Extended Figure 2d
		dosage (nM)	AU-15330						AU-15139						AU-16235
	LNCaP	30000	0.108006	0.097712	0.081685	0.100559	0.080344	0.089688	0.037022	0.037305	0.036739	0.038617	0.03464	0.034458	0.036696	0.036976	0.036416	0.038277	0.034335	0.034155
		10000	10.3419	9.82882	9.725	9.71186	9.95557	9.05799	67.8931	78.2823	78.7221	79.95	74.4103	72.1072	67.295	77.5927	78.0286	79.2457	73.7548	71.4721
		3333.33	6.24207	5.56249	6.08732	5.92108	5.9322	5.99381	84.0467	90.3892	87.9116	89.0622	86.1374	82.4743	83.3063	89.593	87.1372	88.2777	85.3786	81.7478
		1111.11	6.4726	6.5865	6.28945	6.55839	6.48203	6.33737	84.1355	88.6185	89.1917	90.6732	86.6825	84.8239	83.3944	87.8379	88.406	89.8745	85.9189	84.0767
		370.37	9.2732	9.31548	9.20492	9.29289	9.57124	9.78317	85.9251	90.4621	86.7303	87.5264	85.7177	85.0795	85.1682	89.6652	85.9663	86.7554	84.9626	84.33
		123.457	20.545	21.3446	20.8662	21.9833	21.3913	21.6657	83.4977	90.0122	87.0378	88.3003	82.8265	82.942	82.7622	89.2193	86.2711	87.5225	82.0969	82.2114
		41.1523	90.2339	99.1032	94.4188	93.6701	91.4102	93.6325	90.2227	98.5538	99.989	102.213	98.8951	97.2172	92.4768	100.322	99.1902	97.9504	99.2666	95.7553
		13.7174	95.0864	100.564	101.871	100.41	98.3393	98.6079	92.984	97.3631	100.834	99.86	98.194	95.0547	94.5468	99.6067	104.028	102.289	98.7802	97.0733
		4.57247	97.5191	104.622	100.948	101.452	95.8861	100.685	88.8234	97.3274	101.901	102.891	97.9887	93.8698	91.5944	99.9238	100.622	97.8714	99.5843	98.8562
		1.52416	95.8132	102.126	97.9396	100.55	96.5769	100.222	89.7379	97.4025	98.5344	98.1029	96.2491	95.7219	93.9559	101.001	101.876	99.1941	101.593	97.0942
		0.508053	99.788	103.063	102.435	100.985	99.1785	95.4605	93.2987	101.213	100.072	98.8208	100.149	96.6063	93.3935	102.111	102.984	101.658	101.391	97.4923
		0.169351	99.6908	103.115	103.491	103.611	101.131	97.9149	95.3871	100.492	104.953	103.198	99.658	97.936	94.5315	101.688	101.924	100.426	102.774	96.1129
		0.05645	99.4394	102.731	104.033	104.577	102.211	97.9719	92.4084	100.812	101.516	98.7412	100.469	99.7348	94.3674	100.732	102.428	99.5921	101.478	97.2199
		0	96.6302	99.9124	103.397	102.009	100.361	97.6904	94.7909	101.898	102.782	100.076	102.496	97.9571	94.9545	102.744	103.195	99.947	100.88	98.279
		dosage (nM)	AU-15330						AU-15139						AU-16235
	VCaP	30000	0.071217	0.077713	0.070331	0.07476	0.057162	0.074288	77.0957	81.6844	78.026	80.4035	80.4001	75.7232	0.028157	0.027334	0.035505	0.031038	0.028921	0.025394
		10000	5.486	6.50424	6.03784	6.24181	5.52604	5.50507	90.2943	94.8639	95.1127	97.787	93.7363	89.651	30.1278	31.4609	30.4382	31.6702	30.3568	30.0327
		3333.33	7.691	6.92781	7.59516	7.87838	7.07651	6.78591	89.9337	92.7972	94.58	94.1249	91.9195	92.0983	82.0323	86.296	86.6572	87.3524	83.3265	83.3611
		1111.11	8.05388	7.61371	7.88818	7.53587	7.70122	6.76371	91.714	94.0168	95.1166	94.55	93.8978	92.1823	90.8075	93.3258	90.9085	90.0309	90.6621	88.5764
		370.37	8.26464	8.0566	8.62686	8.04951	7.90217	8.07449	91.161	92.1616	93.4117	93.2502	92.4634	91.9085	87.947	90.8764	90.6396	93.8425	92.5366	92.9319
		123.457	10.1247	10.2429	11.1962	9.46711	8.93252	9.25595	89.5858	93.7662	92.1064	94.3075	93.1715	92.4782	90.7617	92.6685	91.948	93.3632	94.3248	91.6933
		41.1523	20.2578	20.5497	22.2474	19.3166	19.3237	18.1275	97.477	99.7383	99.2354	106.421	99.486	96.7259	89.7702	91.6004	95.0284	94.5116	93.5451	91.3317
		13.7174	39.9888	42.1253	43.9452	40.7377	40.324	38.8693	96.815	100.653	98.3371	103.355	96.6253	96.6052	98.1457	100.665	104.72	101.058	99.9742	95.3902
		4.57247	88.9802	90.9937	91.1304	89.2285	88.4465	86.2307	95.6598	99.9025	99.131	104.704	97.1324	97.1924	99.5037	100.966	104.458	98.1722	99.912	96.4299
		1.52416	90.1039	97.3089	96.988	97.1059	93.9879	91.9667	94.9124	96.8093	96.947	99.4086	95.8426	97.8178	95.1967	102.019	106.927	98.6539	99.2935	95.1433
		0.508053	92.1545	95.4608	97.659	98.5799	96.5714	95.8197	92.7984	99.3651	102.147	101.525	98.7797	94.8431	92.3551	101.034	101.328	97.6808	98.184	96.3296
		0.169351	95.1269	100.264	101.92	104.514	97.4908	98.5945	97.1506	102.741	102.854	104.032	101.128	98.4059	95.872	101.175	104.027	99.4548	98.143	94.7588
		0.05645	93.3212	96.7804	99.9116	100.887	100.476	98.0459	96.2089	98.0527	101.123	99.9068	99.3782	96.3545	96.0903	101.11	101.179	99.389	98.1554	98.3414
		0	97.3006	100.686	103.442	101.272	99.4165	97.8825	99.0537	100.675	97.9185	103.038	100.031	99.2842	97.4061	100.868	103.475	100.843	100.322	97.0862
		dosage (nM)	AU-15330						AU-15139						AU-16235
	BIN-67	30000	0.083892	0.049973	0.03194	0.035345	0.035463	0.03553	90.1239	88.9846	90.2731	96.9335	103	83.6923	0.032007	0.036551	0.038608	0.031941	0.033633	0.029288
		10000	101.611	81.3474	86.7301	96.538	81.0999	86.2715	91.6783	94.0002	104.974	102.091	102.677	89.8434	88.9594	88.4526	96.8472	94.6701	108.036	92.6062
		3333.33	103.474	90.4038	97.0754	96.0784	88.2974	83.1179	101.263	99.8836	105.301	105.828	98.2767	98.079	99.18	105.573	109.782	103.224	121.233	103.217
		1111.11	116.191	86.4219	99.6002	97.1167	87.8295	95.48	100.32	106.673	109.113	112.993	113.181	96.7291	99.4253	96.0643	97.2722	99.664	108.644	103.459
		370.37	103.768	94.5989	91.9141	95.7462	85.1141	86.149	103.392	98.3257	101.112	120.435	98.0199	97.535	103.141	97.7823	104.626	104.853	113.349	109.478
		123.457	106.662	96.9381	97.8938	89.2207	90.9226	88.5861	109.041	106.815	104.308	118.511	98.8224	105.799	106.436	99.8536	104.766	96.5481	111.291	98.1991
		41.1523	100.941	87.9966	88.1354	85.0319	83.3744	84.9033	98.8342	106.42	109.947	114.514	97.9776	105.667	98.598	94.7044	97.1872	96.0724	105.461	108.012
		13.7174	98.1302	82.9563	87.1118	85.6717	81.7119	84.3296	102.322	100.575	106.646	109.999	107.762	103.463	99.319	101.674	106.116	101.355	104.438	103.391
		4.57247	107.214	85.9804	99.3158	89.6524	84.0895	89.3117	91.9992	104.856	107.613	114.309	99.7535	104.477	89.4629	90.549	105.434	99.1441	105.036	103.847
		1.52416	91.4828	87.9013	83.5739	76.4474	85.3216	81.3166	100.625	97.8036	113.996	113.161	101.175	107.039	98.3381	89.4416	106.955	96.7116	102.478	91.68
		0.508053	89.9142	99.0452	90.9931	89.2392	87.7283	100.777	109.778	104.099	101.66	93.5868	103.737	98.431	99.5561	104.588	94.5623	94.8515	92.8758	97.0924
		0.169351	104.731	91.1222	100.749	88.3455	101.306	109.563	115.342	104.811	98.0677	107.217	101.033	101.863	99.0182	98.3381	101.368	94.4691	90.5064	98.392
		0.05645	109.247	98.9377	104.318	96.9734	110.283	103.671	104.696	108.852	101.343	96.9983	103.487	102.512	100.778	94.9986	98.0928	99.3386	94.4626	96.4778
		0	104.689	95.9352	102.024	97.3305	95.026	104.996	108.148	92.5782	100.19	102.076	100.038	96.9696	107.524	98.7746	99.5397	97.4259	95.9286	100.807
		dosage (nM)	AU-15330						AU-15139						AU-16235
	BPH	30000	0.075867	0.064072	0.067977	0.065157	0.075108	0.081643	83.442	93.4086	92.3204	73.3172	95.2895	92.2196	0.048507	0.04638	0.047153	0.043148	0.041988	0.036297
		10000	64.4619	82.963	72.292	76.736	84.3917	95.8046	91.8535	107.58	104.827	106.913	105.71	106.079	64.4872	67.2423	71.4595	66.1854	63.8717	56.1306
		3333.33	85.1624	77.6046	72.9617	76.7294	76.7535	76.3735	96.6303	107.376	103.064	96.3675	97.3828	104.1	110.444	112.656	102.188	115.129	116.427	112.263
		1111.11	83.4333	78.0498	69.8885	75.744	90.5594	82.0534	104.312	106.601	102.713	110.094	106.56	105.26	114.297	95.0849	103.05	102.789	115.72	112.86
		370.37	91.4248	79.2803	91.8871	90.4546	91.2002	96.6425	101.3	110.55	102.086	102.79	109.469	106.926	104.815	116.667	92.3315	95.6447	109.489	104.011
		123.457	103.465	90.4212	101.275	98.1956	110.94	112.972	102.542	109.587	110.891	98.3611	106.916	105.975	99.397	109.528	102.654	107.068	110.249	102.302
		41.1523	101.121	92.9598	85.772	101.31	107.292	103.008	99.0228	108.059	103.262	109.809	104.525	102.849	104.522	97.2992	100.754	91.0522	106.385	105.695
		13.7174	96.0964	91.7145	105.877	107.379	105.368	101.462	101.259	106	92.3208	95.1638	111.004	105.693	92.6757	107.373	93.0118	104.447	106.894	103.483
		4.57247	99.8853	95.4118	83.6852	87.8882	99.1293	97.4359	98.7995	103.061	106.648	97.9294	99.7913	99.4356	98.2916	89.8897	81.3048	89.0537	92.3492	104.744
		1.52416	96.126	88.1166	84.325	100.744	102.165	97.3291	94.5968	103.801	102.784	103.317	97.5694	96.994	91.096	79.8921	93.5614	98.9582	100.837	96.3828
		0.508053	103.631	99.9791	85.8604	90.4759	101.394	99.3736	92.2337	96.9707	97.4198	81.7558	77.6575	92.6635	97.9579	96.4765	84.0173	91.7476	94.1142	97.5752
		0.169351	96.0152	113.448	109.046	100.911	106.26	104.445	86.6633	87.4029	80.5995	77.7402	91.3276	91.7519	99.1077	104.068	105.549	99.3307	101.935	100.431
		0.05645	100.034	90.5294	96.4179	102.462	103.763	104.978	91.2716	94.7763	92.5249	85.2163	92.4448	91.105	101.481	101.142	91.5418	91.8072	86.0146	102.538
		0	100.101	107.201	86.4655	96.1147	109.424	100.694	95.8337	102.019	101.556	102.018	102.372	96.2005	101.121	104.4	91.6635	101.161	98.7836	102.871
		dosage (nM)	AU-15330						AU-15139						AU-16235
	PNT2	30000	0.065402	0.056957	0.059658	0.090555	0.056332	0.061835	91.5208	96.4424	98.045	100.892	100.745	93.9887	0.15482	0.187222	0.189153	0.194155	0.210191	0.190459
		10000	60.176	67.8291	65.4163	67.4764	62.5632	63.1518	91.2278	94.4249	99.2521	99.8672	94.7243	91.6236	78.756	83.3708	86.1003	87.4004	81.6114	81.8613
		3333.33	80.1966	82.91	80.4378	86.2908	84.3839	82.973	89.716	93.8904	95.7347	96.7185	93.0563	93.0834	97.1203	98.1961	97.9981	97.9274	96.6708	96.973
		1111.11	87.4802	89.9029	88.3335	87.4324	84.877	88.456	87.5554	90.9068	92.8782	95.807	95.2558	91.4158	96.2097	104.489	104.934	106.159	99.4778	100.91
		370.37	98.1691	99.5777	98.3141	98.4134	97.6347	98.1313	86.1982	90.3152	90.6201	93.6654	89.2679	92.2007	87.7943	93.6484	96.372	98.954	95.9239	93.3567
		123.457	97.2413	103.021	100.287	100.261	102.489	100.188	85.0362	89.3475	91.3472	88.2588	87.5091	86.924	84.9018	92.1576	92.3256	96.347	91.5935	90.1299
		41.1523	89.4601	99.528	103.125	100.198	99.1763	101.149	85.6951	92.7977	93.43	91.0462	90.5586	86.7882	81.2761	90.7067	92.6975	91.7916	92.9768	90.9917
		13.7174	96.0902	110.23	110.66	114.121	114.939	110.947	95.7152	99.092	97.9086	99.5979	98.9504	96.969	83.3511	89.4338	91.843	94.12	89.8285	86.1912
		4.57247	94.562	103.892	104.19	105.538	105.257	101.679	88.9961	97.0447	100.933	100.198	97.9773	99.9069	84.4369	86.668	90.1602	89.4801	87.32	85.9089
		1.52416	95.5449	106.828	106.46	106.266	104.414	102.264	93.2861	99.0352	101.653	102.558	99.7648	96.0509	82.6724	82.1454	88.623	86.5588	86.2967	85.6909
		0.508053	99.5793	106.262	106.867	109.697	108.063	105.206	94.5168	99.9735	103.311	102.508	99.3629	99.5562	82.4449	87.7687	87.2743	90.0922	87.1514	85.2916
		0.169351	101.101	109.359	108.94	108.38	106.314	107.138	96.0067	97.9463	99.8189	103.231	101.398	97.9463	82.7278	92.0732	89.2877	90.1502	86.508	89.0314
		0.05645	97.4585	104.428	113.587	114.401	109.886	104.747	88.3384	98.0473	100.327	100.923	97.8779	96.3985	86.7086	89.8274	92.9254	90.699	90.0967	88.0121
		0	84.7693	103.515	103.883	100.964	102.184	104.684	92.9724	100.204	103.056	103.274	100.367	100.127	95.6993	97.3694	104.936	105.79	96.8303	99.3751
		dosage (nM)	AU-15330						AU-15139						AU-16235
	HEK293FT	30000	0.028399	0.029603	0.026912	0.027107	0.02708	0.024044	88.7936	93.7201	97.0402	96.2244	91.8068	93.5208	0.023723	0.023731	0.022621	0.020827	0.01811
		10000	103.874	101.85	102.104	102.009	104.373	103.782	91.5801	94.1553	95.5955	95.9684	99.3215	97.142	99.763	104.359	103.891	100.818	98.461
		3333.33	104.474	108.533	103.525	103.417	107.156	104.629	95.2461	102.178	104.085	101.498	102.039	99.1629	101.945	103.621	104.637	105.217	103.25
		1111.11	106.382	98.971	109.587	100.2	106.203	105.073	97.681	96.523	97.6801	98.5646	99.8915	101.071	102.521	100.123	103.18	102.352	107.028
		370.37	107.243	107.92	107.059	107.372	106.406	104.054	96.649	104.669	102.39	103.18	105.167	101.144	103.65	104.021	102.643	105.833	105.358
		123.457	108.342	106.202	107.067	102.341	104.023	102.858	100.248	102.528	108.202	107.081	106.976	105.043	99.2732	105.206	106.399	105.012	103.578
		41.1523	105.973	105.43	101.418	100.386	103.535	102.296	98.9434	105.425	107.634	107.044	107.789	105.396	92.6955	101.609	103.727	102.949	103.067
		13.7174	103.937	106.132	101.213	101.173	102.898	102.951	99.2013	105.477	107.784	106.565	107.355	104.566	100.802	101.714	105.976	99.7553	105.011
		4.57247	103.68	103.749	98.3997	93.5682	97.4057	100.733	94.6089	102.176	105.083	100.992	105.373	102.173	102.238	104.419	106.234	103.926	104.088
		1.52416	103.397	102.238	107.33	104.372	108.959	105.948	98.0876	95.645	96.8128	95.5674	97.9566	100.157	94.3032	101.396	101.091	95.3142	99.7808
		0.508053	105.228	104.722	110.347	107.486	110.998	107.342	96.1588	94.7893	95.4932	100.866	98.9554	98.4831	96.4543	98.6664	101.597	101.311	100.091
		0.169351	102.322	104.754	106.262	106.181	113.695	103.222	96.1296	96.5333	93.2668	95.1421	97.3575	98.1994	97.8246	102.843	96.4517	101.304	101.398
		0.05645	104.961	101.937	109.043	101.344	109.372	109.765	93.5044	99.1048	95.3039	94.8936	98.136	97.4101	96.5391	102.467	102.06	97.8314	104.833
		0	101.467	103.461	102.127	97.1447	99.9512	95.8495	95.633	104.364	99.1429	95.6706	102.321	102.868	97.0881	101.59	96.618	101.892	102.812

## Sheet: Extended Figure 2e
HEK293_Confluence	DMSO			AU-15330 (12 nM)			AU-15330 (37 nM)			AU-15330 (110 nM)			AU-15330 (330 nM)			AU-15330 (1000 nM)
Time	Mean	SD	N	Mean	SD	N	Mean	SD	N	Mean	SD	N	Mean	SD	N	Mean	SD	N
0:00:00	12.5539	0.921324	5	11.6911	1.03506	5	12.094	0.997958	5	12.0191	1.74661	5	12.2605	1.2417	5	13.083	0.862847	5
4:00:00	14.9385	1.07414	5	14.0825	1.29168	5	14.6006	1.02039	5	14.7342	2.1364	5	14.6646	1.65014	5	14.8356	1.00206	5
8:00:00	18.1242	1.51107	5	16.8705	1.66839	5	17.6398	1.35602	5	18.094	2.73909	5	17.5654	2.13262	5	17.0745	1.44617	5
12:00:00	21.9125	1.76869	5	20.7893	2.01633	5	21.6117	1.92475	5	22.0051	2.99985	5	21.2859	2.53608	5	20.6341	1.40852	5
16:00:00	26.0401	2.14133	5	24.6342	2.17731	5	25.6254	2.45116	5	25.7456	3.31728	5	25.8435	3.16517	5	25.1011	2.09159	5
20:00:00	29.9906	2.2879	5	28.4168	2.60101	5	29.7788	2.36495	5	30.3497	3.58991	5	30.8007	3.0805	5	29.6896	2.20986	5
24:00:00	36.3725	2.57157	5	34.0087	3.37602	5	35.4352	2.95926	5	36.5328	4.16003	5	37.4993	3.57934	5	36.2412	2.89586	5
28:00:00	44.0099	3.05939	5	40.8725	3.79203	5	42.6993	3.25039	5	43.8637	4.4015	5	45.4142	4.51338	5	43.6428	3.11649	5
32:00:00	51.4909	3.11762	5	48.5059	4.4287	5	50.3596	3.07244	5	51.3907	4.55371	5	53.8739	4.78228	5	51.8654	3.02141	5
36:00:00	59.5743	2.90992	5	56.8811	3.88677	5	58.5973	2.63051	5	59.6054	4.67145	5	62.0673	4.51216	5	60.2226	2.90626	5
40:00:00	68.3071	2.61879	5	65.3222	4.00141	5	67.2087	2.29715	5	67.9734	4.7231	5	70.9701	3.59626	5	68.4766	2.33401	5
44:00:00	76.1632	2.12465	5	73.5274	3.08971	5	75.3776	2.44945	5	75.4827	4.04127	5	79.2555	2.77654	5	76.0293	2.18208	5
48:00:00	82.2697	1.79192	5	80.9007	2.27577	5	82.4418	1.27147	5	82.1634	3.57167	5	86.2188	1.83235	5	82.9997	1.74135	5
52:00:00	87.932	1.77333	5	86.3755	1.79766	5	87.7291	1.03279	5	87.3785	3.15511	5	91.2461	1.182	5	88.4702	1.12458	5
56:00:00	91.693	1.04389	5	90.5499	1.24012	5	91.5543	1.0716	5	91.2801	2.39763	5	94.8852	0.813722	5	92.8213	0.588944	5
60:00:00	94.6932	0.694449	5	93.8192	0.817224	5	94.6291	0.96615	5	94.3271	1.35989	5	97.2009	0.324653	5	95.7507	0.608379	5
64:00:00	96.8398	0.712265	5	96.5526	0.538656	5	96.8705	0.975499	5	96.5641	0.946535	5	98.6462	0.378016	5	97.8814	0.500528	5
68:00:00	98.2968	0.568047	5	97.997	0.328191	5	98.3132	0.80589	5	97.9155	0.798435	5	99.3323	0.358918	5	98.992	0.365605	5
72:00:00	99.2436	0.265649	5	98.9387	0.299721	5	99.1341	0.531862	5	98.7998	0.666055	5	99.7369	0.25837	5	99.5574	0.29876	5
76:00:00	99.6036	0.134204	5	99.5821	0.146923	5	99.6069	0.243891	5	99.3757	0.438138	5	99.855	0.164989	5	99.8155	0.11491	5
80:00:00	99.7826	0.140824	5	99.8016	0.082322	5	99.6989	0.142622	5	99.7122	0.276087	5	99.9267	0.104759	5	99.935	0.058005	5
84:00:00	99.8933	0.122566	5	99.8972	0.048566	5	99.8045	0.078359	5	99.8115	0.147001	5	99.985	0.022367	5	99.9785	0.031244	5
88:00:00	99.8546	0.105022	5	99.9126	0.038788	5	99.8383	0.077281	5	99.9039	0.09237	5	99.998	0.002292	5	99.9839	0.0283	5
92:00:00	99.8502	0.059236	5	99.8421	0.078751	5	99.8602	0.05634	5	99.8765	0.080857	5	99.9989	0.002258	5	99.9922	0.014295	5
96:00:00	99.8619	0.042749	5	99.8466	0.053897	5	99.8724	0.062461	5	99.8888	0.048509	5	99.9969	0.004965	5	99.9978	0.003205	5
100:00:00	99.8554	0.087083	5	99.8304	0.076347	5	99.8757	0.08942	5	99.8551	0.117287	5	99.9958	0.005698	5	99.9951	0.004504	5
104:00:00	99.8706	0.048849	5	99.8443	0.081122	5	99.8229	0.124126	5	99.8596	0.126809	5	99.998	0.001467	5	99.9966	0.00574	5
108:00:00	99.8718	0.03104	5	99.8077	0.043503	5	99.7431	0.182761	5	99.8609	0.08852	5	99.9891	0.017217	5	99.9938	0.006638	5
112:00:00	99.8648	0.037602	5	99.8086	0.05705	5	99.765	0.191819	5	99.8831	0.068289	5	99.9932	0.006412	5	99.997	0.002074	5
116:00:00	99.8945	0.018207	5	99.7978	0.121048	5	99.7702	0.215305	5	99.9194	0.044834	5	99.9935	0.007296	5	99.9872	0.01062	5
BPH1_Confluence	DMSO			AU-15330 (12 nM)			AU-15330 (37 nM)			AU-15330 (110 nM)			AU-15330 (330 nM)			AU-15330 (1000 nM)
Time	Mean	SD	N	Mean	SD	N	Mean	SD	N	Mean	SD	N	Mean	SD	N	Mean	SD	N
0:00:00	17.9305	2.24284	5	22.8171	2.29991	5	23.0239	3.9003	5	21.0879	2.98773	5	20.4541	4.50079	5	16.3314	1.86585	5
4:00:00	22.2505	4.52226	5	27.9197	5.54443	5	29.9952	8.03254	5	26.0751	6.509	5	24.9562	4.33416	5	18.4732	3.05248	5
8:00:00	23.6373	4.26324	5	29.2227	4.53973	5	30.9544	6.47532	5	26.3428	4.75222	5	24.773	4.78644	5	19.5822	3.05262	5
12:00:00	25.8642	5.15549	5	31.5927	5.68459	5	30.138	4.07717	5	27.5006	4.48781	5	28.0784	3.8101	5	21.03	3.31095	5
16:00:00	26.7726	3.94644	5	33.6529	4.47351	5	33.9961	6.30668	5	30.5188	6.09085	5	30.6599	3.99089	5	22.6521	3.75902	5
20:00:00	29.3674	5.16552	5	35.6455	3.55564	5	36.1133	5.69189	5	32.6036	5.44974	5	32.3607	3.84257	5	24.2357	4.09537	5
24:00:00	31.4448	4.60705	5	39.0125	2.7777	5	40.4469	6.96816	5	36.1056	5.02143	5	34.5012	3.09332	5	26.7188	4.22627	5
28:00:00	35.188	5.8859	5	43.9216	4.86209	5	45.2288	6.55459	5	39.3635	5.02011	5	37.5703	3.46322	5	29.9744	5.08352	5
32:00:00	38.1975	5.22756	5	48.8019	5.02649	5	47.7222	6.96515	5	43.4333	4.87996	5	40.6288	3.28226	5	31.7933	5.00901	5
36:00:00	41.8877	4.603	5	52.1422	3.34172	5	52.0603	6.83346	5	47.1643	3.56322	5	44.7792	2.97501	5	33.9567	5.17879	5
40:00:00	45.8075	5.28188	5	57.661	3.04673	5	57.7068	7.24491	5	50.8905	4.67657	5	47.1192	2.68364	5	37.1364	5.53501	5
44:00:00	50.3011	5.14206	5	61.3018	2.58024	5	61.0354	6.2028	5	55.3076	6.24518	5	50.574	3.79305	5	40.697	5.83233	5
48:00:00	55.2371	6.40051	5	68.1822	4.1074	5	66.3197	6.60333	5	60.6589	5.12089	5	55.3114	3.40819	5	44.7298	6.09952	5
52:00:00	62.2254	6.82165	5	74.2522	3.82767	5	72.7883	5.76327	5	66.738	4.35959	5	60.2715	4.40799	5	49.6251	6.0604	5
56:00:00	69.6496	6.77101	5	79.631	3.60718	5	78.1702	4.9905	5	72.6801	3.7414	5	66.2868	4.45552	5	54.4636	6.80231	5
60:00:00	74.9519	7.20416	5	83.1876	3.62138	5	83.5234	3.46657	5	79.2214	3.3919	5	70.7722	4.20067	5	60.7612	7.19651	5
64:00:00	80.6571	5.27892	5	88.5394	2.97121	5	88.4594	3.22735	5	83.3729	2.40984	5	76.3975	4.06484	5	65.0982	7.54708	5
68:00:00	85.3717	5.90582	5	91.6001	1.51254	5	91.8266	2.67823	5	87.4823	2.53132	5	81.5048	4.4812	5	70.1256	7.59291	5
72:00:00	89.2473	4.96984	5	94.3376	1.76807	5	94.7065	2.21921	5	90.9233	2.37595	5	85.4815	4.20585	5	75.2625	7.39811	5
76:00:00	93.2093	4.07641	5	96.5195	0.940531	5	96.8304	1.76659	5	94.1599	1.80055	5	89.2763	4.36681	5	79.5289	6.60109	5
80:00:00	96.121	3.36656	5	97.745	1.07348	5	98.0217	1.01536	5	96.4502	0.963822	5	92.4107	3.5846	5	82.8144	6.66432	5
84:00:00	97.3344	2.76125	5	98.7826	0.650127	5	98.5773	1.02213	5	98.0515	0.838072	5	94.7119	3.58363	5	86.0165	5.78687	5
88:00:00	98.1198	1.8302	5	99.2961	0.410879	5	99.2205	0.565402	5	98.9013	0.737331	5	96.3697	2.56395	5	88.488	5.41285	5
92:00:00	98.9558	1.24956	5	99.5297	0.163387	5	99.5134	0.328653	5	99.4387	0.484615	5	97.7133	1.95463	5	90.3973	5.31744	5
96:00:00	99.3715	0.510414	5	99.6269	0.222595	5	99.6678	0.145012	5	99.6633	0.331796	5	98.3945	1.34027	5	91.8001	4.96374	5
100:00:00	99.5752	0.395755	5	99.7283	0.131623	5	99.7554	0.133429	5	99.7116	0.275346	5	98.9454	0.926749	5	93.2614	4.24775	5
104:00:00	99.621	0.431714	5	99.7918	0.132524	5	99.7568	0.118486	5	99.8321	0.140025	5	99.182	0.692076	5	93.9864	4.1887	5
108:00:00	99.7634	0.213028	5	99.7892	0.132937	5	99.8413	0.048994	5	99.9106	0.061313	5	99.4121	0.44217	5	94.133	3.89175	5
112:00:00	99.8037	0.138724	5	99.83	0.073365	5	99.8714	0.027896	5	99.924	0.04544	5	99.6259	0.240353	5	94.1338	3.87749	5
116:00:00	99.8237	0.150609	5	99.8726	0.059345	5	99.8695	0.028896	5	99.9016	0.080058	5	99.7529	0.120607	5	94.124	3.49926	5
LNCaP_Confluence	DMSO			AU-15330 (12 nM)			AU-15330 (37 nM)			AU-15330 (110 nM)			AU-15330 (330 nM)			AU-15330 (1000 nM)
Time	Mean	SD	N	Mean	SD	N	Mean	SD	N	Mean	SD	N	Mean	SD	N	Mean	SD	N
0:00:00	17.4381	1.18054	5	17.4612	0.951628	5	17.5031	0.759759	5	18.4966	1.52338	5	17.2909	0.824319	5	17.8286	0.956945	5
4:00:00	18.8434	0.935268	5	19.0104	0.986127	5	18.9342	0.724747	5	19.8854	1.3931	5	18.6791	0.869878	5	19.2756	1.23537	5
8:00:00	20.034	0.995465	5	20.4877	0.912195	5	21.3092	0.772088	5	22.7019	1.85131	5	20.6699	1.0634	5	21.4098	1.17821	5
12:00:00	21.5857	1.0926	5	23.3186	0.866111	5	25.2789	0.685308	5	26.3444	1.79076	5	23.3841	1.25249	5	23.9754	1.18645	5
16:00:00	23.6069	1.01996	5	26.7407	1.10121	5	28.9079	1.19549	5	29.6709	2.36379	5	26.2017	1.62652	5	26.2412	1.1422	5
20:00:00	26.1405	1.29988	5	30.7016	1.11159	5	33.1221	0.926898	5	32.9616	2.25148	5	29.013	1.81511	5	29.1327	1.28879	5
24:00:00	28.6889	1.50956	5	34.3625	1.03102	5	37.0322	1.02639	5	35.6497	2.39483	5	31.0395	2.03652	5	31.4022	1.19513	5
28:00:00	31.4401	1.78303	5	38.1691	1.54069	5	40.0106	0.999367	5	37.1597	2.65591	5	32.2717	1.99209	5	32.7759	1.42447	5
32:00:00	34.8227	1.80825	5	42.0736	1.52092	5	43.0208	1.26757	5	38.0734	2.51548	5	32.7859	2.0066	5	33.7	1.65404	5
36:00:00	38.6587	1.71676	5	46.0563	1.68414	5	44.9085	1.28901	5	38.4885	2.58365	5	33.188	1.99832	5	34.1512	1.61194	5
40:00:00	42.8567	1.62574	5	49.8131	1.70255	5	46.7821	1.29036	5	38.6576	2.73109	5	33.1021	1.99671	5	34.6434	1.81898	5
44:00:00	47.3057	1.97864	5	53.0688	1.45349	5	48.1201	1.56432	5	38.5494	2.50543	5	32.8672	1.93284	5	34.664	1.76132	5
48:00:00	51.8704	2.12691	5	56.6548	1.48494	5	49.032	1.5	5	38.1048	2.64488	5	32.4838	1.98424	5	34.6601	1.78542	5
52:00:00	57.2645	2.0757	5	60.7585	1.50819	5	49.891	1.55616	5	37.5569	2.51681	5	32.0078	1.92013	5	34.3835	1.71377	5
56:00:00	62.4291	1.79552	5	64.3336	1.91791	5	50.169	1.53454	5	37.1147	2.58011	5	31.5198	2.01081	5	34.1675	1.87476	5
60:00:00	67.6766	2.12665	5	68.0472	1.58536	5	50.2995	1.39623	5	36.6943	2.48297	5	31.2389	2.23753	5	34.1844	2.08987	5
64:00:00	72.1874	2.21332	5	71.5155	1.58948	5	50.0534	1.11322	5	36.2212	2.30061	5	30.9086	1.97001	5	33.5355	2.16958	5
68:00:00	75.9743	2.67015	5	74.4652	1.48191	5	49.7087	1.07619	5	35.5185	2.08695	5	30.2523	2.03393	5	33.0986	2.21541	5
72:00:00	79.7661	2.00564	5	77.6314	1.27336	5	49.1307	1.14939	5	34.6558	2.23798	5	29.8939	1.95767	5	32.7153	2.23649	5
76:00:00	82.9231	1.83131	5	80.2491	1.15165	5	48.615	1.19698	5	34.1229	2.04044	5	29.4307	2.09548	5	32.306	2.3995	5
80:00:00	85.7214	1.73409	5	82.7113	1.00124	5	47.6438	1.31198	5	33.8338	1.99069	5	29.0864	2.07809	5	31.9334	2.40142	5
84:00:00	87.5426	1.43473	5	84.6754	1.00142	5	46.5376	1.35191	5	33.2985	1.70175	5	28.6223	2.16874	5	31.5477	2.38608	5
88:00:00	88.8312	1.69247	5	86.5588	1.01309	5	45.3855	1.55318	5	32.7825	1.8232	5	28.2725	2.27249	5	30.9707	2.2386	5
92:00:00	89.1753	1.66501	5	87.9773	0.987747	5	44.2775	1.24522	5	31.9749	1.86813	5	27.8201	2.14531	5	30.2923	2.43662	5
96:00:00	89.8294	1.53403	5	89.2104	0.930406	5	43.6476	1.52446	5	31.9983	1.7447	5	27.5024	2.20433	5	30.3077	2.53687	5
100:00:00	90.1173	1.5985	5	90.1259	1.09941	5	42.4601	1.24603	5	31.3134	1.84155	5	27.2986	2.35525	5	29.5032	2.16069	5
104:00:00	90.1556	1.77152	5	90.9098	1.0202	5	41.3207	1.37599	5	30.9047	1.76335	5	26.6704	2.22407	5	28.7234	2.25952	5
108:00:00	90.3246	2.06714	5	91.4117	1.12692	5	40.5973	1.3424	5	30.5774	1.7618	5	26.3618	2.24412	5	28.4596	2.54452	5
112:00:00	90.507	2.37826	5	91.6946	1.0573	5	40.1629	1.48883	5	30.1835	1.85763	5	26.2929	2.34333	5	27.7303	2.30533	5
116:00:00	90.5315	2.54299	5	91.8586	1.28039	5	39.4786	1.23699	5	29.8878	1.71137	5	25.9497	2.16289	5	27.4258	2.34636	5
VCaP_Confluence	DMSO			AU-15330 (12 nM)			AU-15330 (37 nM)			AU-15330 (110 nM)			AU-15330 (330 nM)			AU-15330 (1000 nM)
Time	Mean	SD	N	Mean	SD	N	Mean	SD	N	Mean	SD	N	Mean	SD	N	Mean	SD	N
0:00:00	21.2009	1.38883	5	19.9716	0.593471	5	20.1698	1.18886	5	18.6971	0.737056	5	19.4837	0.813626	5	18.3818	0.818156	5
4:00:00	21.1221	1.15562	5	19.8639	0.439202	5	20.3756	1.13286	5	19.092	0.731761	5	20.1306	0.887237	5	19.1379	1.07756	5
8:00:00	21.815	1.25829	5	20.6665	0.398762	5	21.4648	1.00803	5	20.1327	0.666606	5	20.9989	0.848694	5	20.0215	1.15576	5
12:00:00	22.5312	1.40331	5	21.763	0.391339	5	22.8421	1.19972	5	21.3668	0.726683	5	22.2235	0.952757	5	21.2727	1.35466	5
16:00:00	23.1585	1.42265	5	22.5329	0.456906	5	23.9108	1.1872	5	22.3673	0.655912	5	23.0533	0.872821	5	22.1575	1.3632	5
20:00:00	23.7179	1.49109	5	23.1512	0.475429	5	24.8387	1.28584	5	23.1684	0.738725	5	23.843	0.77331	5	22.7348	1.44343	5
24:00:00	24.1776	1.43183	5	23.5324	0.420169	5	25.5156	1.20658	5	23.6722	0.72163	5	23.906	0.759869	5	22.8428	1.47614	5
28:00:00	24.8958	1.51348	5	24.018	0.365027	5	26.0474	1.11967	5	23.8942	0.735381	5	23.8204	0.623908	5	22.7099	1.31976	5
32:00:00	25.7482	1.44623	5	24.4299	0.361298	5	26.5132	1.18677	5	24.0361	0.865346	5	23.9878	0.592557	5	22.8528	1.30948	5
36:00:00	26.4839	1.3128	5	24.8633	0.454664	5	26.8297	1.00526	5	23.9583	1.00222	5	23.9419	0.73025	5	22.8805	1.27416	5
40:00:00	27.2898	1.20321	5	25.1382	0.589681	5	26.997	1.09937	5	23.9458	0.826426	5	23.9529	0.806826	5	22.871	1.29893	5
44:00:00	27.8308	1.04697	5	25.2606	0.536422	5	26.9675	0.929134	5	23.7874	0.850017	5	23.801	0.712553	5	22.7091	1.28105	5
48:00:00	28.4464	1.06421	5	25.3681	0.488271	5	27.1142	1.22127	5	23.592	0.866843	5	23.7604	0.805337	5	22.5982	1.39265	5
52:00:00	29.4505	1.06365	5	25.551	0.604272	5	26.8621	1.17699	5	23.1429	0.683359	5	23.4095	0.68143	5	22.3017	1.36587	5
56:00:00	30.4148	1.11797	5	25.3641	0.473492	5	26.7714	0.932796	5	23.0774	0.754194	5	23.3741	0.837344	5	22.0356	1.2805	5
60:00:00	31.516	1.15593	5	25.3385	0.497629	5	26.4899	0.979104	5	22.7738	0.843259	5	22.9875	0.658693	5	21.9177	1.3591	5
64:00:00	32.6712	1.39621	5	25.2599	0.547369	5	26.261	1.1162	5	22.5331	0.755539	5	22.6134	0.753493	5	21.5135	1.23767	5
68:00:00	33.9906	1.46274	5	24.9904	0.587635	5	25.8004	1.14402	5	22.2888	0.859157	5	22.4635	0.720442	5	21.2557	1.33527	5
72:00:00	35.5387	1.82624	5	24.6436	0.608463	5	25.4576	1.00932	5	21.943	0.819939	5	22.2096	0.65721	5	20.9657	1.31477	5
76:00:00	37.1605	2.02207	5	24.3597	0.631303	5	25.1081	0.899039	5	21.6788	0.664453	5	22.1278	0.844026	5	20.7775	1.27292	5
80:00:00	38.9094	2.50654	5	24.2676	0.701284	5	24.755	1.05986	5	21.4053	0.725284	5	21.9775	0.921961	5	20.5506	1.1879	5
84:00:00	40.6442	2.6746	5	23.8724	0.617049	5	24.5461	0.932084	5	21.1411	0.847068	5	21.6383	0.820309	5	20.1762	1.21899	5
88:00:00	42.4488	2.93261	5	23.7724	0.551159	5	24.1516	0.956391	5	20.8945	0.990756	5	21.4024	0.694378	5	20.0046	1.06677	5
92:00:00	43.8671	3.23759	5	23.3874	0.601679	5	23.7096	0.804189	5	20.5231	0.751335	5	21.0698	0.816042	5	19.9552	1.18	5
96:00:00	45.614	4.24333	5	23.3799	0.710368	5	23.8225	0.960577	5	20.4042	0.689225	5	21.0725	0.806544	5	19.6708	1.01742	5
100:00:00	47.1659	4.51501	5	23.0188	0.614055	5	23.3338	0.957495	5	20.075	0.727929	5	20.8219	0.705859	5	19.2812	1.02249	5
104:00:00	48.4185	4.94668	5	22.9516	0.631457	5	23.0975	0.915843	5	19.8128	0.923294	5	20.4171	0.783959	5	19.196	1.13395	5
108:00:00	49.9127	5.39275	5	22.6324	0.566119	5	22.6146	0.995692	5	19.6572	0.776864	5	20.5123	0.876523	5	19.0328	1.19493	5
112:00:00	51.36	5.97766	5	22.5183	0.691546	5	22.5229	0.958371	5	19.4088	0.887882	5	20.2869	0.638549	5	18.4584	1.09208	5
116:00:00	52.7025	6.65503	5	22.236	0.635108	5	22.2403	0.756884	5	19.2698	0.907756	5	19.8764	0.617655	5	18.3898	1.08724	5
22RV1_Confluence	DMSO			AU-15330 (12 nM)			AU-15330 (37 nM)			AU-15330 (110 nM)			AU-15330 (330 nM)			AU-15330 (1000 nM)
Time	Mean	SD	N	Mean	SD	N	Mean	SD	N	Mean	SD	N	Mean	SD	N	Mean	SD	N
0:00:00	21.2009	1.38883	5	19.9716	0.593471	5	20.1698	1.18886	5	18.6971	0.737056	5	19.4837	0.813626	5	18.3818	0.818156	5
4:00:00	21.1221	1.15562	5	19.8639	0.439202	5	20.3756	1.13286	5	19.092	0.731761	5	20.1306	0.887237	5	19.1379	1.07756	5
8:00:00	21.815	1.25829	5	20.6665	0.398762	5	21.4648	1.00803	5	20.1327	0.666606	5	20.9989	0.848694	5	20.0215	1.15576	5
12:00:00	22.5312	1.40331	5	21.763	0.391339	5	22.8421	1.19972	5	21.3668	0.726683	5	22.2235	0.952757	5	21.2727	1.35466	5
16:00:00	23.1585	1.42265	5	22.5329	0.456906	5	23.9108	1.1872	5	22.3673	0.655912	5	23.0533	0.872821	5	22.1575	1.3632	5
20:00:00	23.7179	1.49109	5	23.1512	0.475429	5	24.8387	1.28584	5	23.1684	0.738725	5	23.843	0.77331	5	22.7348	1.44343	5
24:00:00	24.1776	1.43183	5	23.5324	0.420169	5	25.5156	1.20658	5	23.6722	0.72163	5	23.906	0.759869	5	22.8428	1.47614	5
28:00:00	24.8958	1.51348	5	24.018	0.365027	5	26.0474	1.11967	5	23.8942	0.735381	5	23.8204	0.623908	5	22.7099	1.31976	5
32:00:00	25.7482	1.44623	5	24.4299	0.361298	5	26.5132	1.18677	5	24.0361	0.865346	5	23.9878	0.592557	5	22.8528	1.30948	5
36:00:00	26.4839	1.3128	5	24.8633	0.454664	5	26.8297	1.00526	5	23.9583	1.00222	5	23.9419	0.73025	5	22.8805	1.27416	5
40:00:00	27.2898	1.20321	5	25.1382	0.589681	5	26.997	1.09937	5	23.9458	0.826426	5	23.9529	0.806826	5	22.871	1.29893	5
44:00:00	27.8308	1.04697	5	25.2606	0.536422	5	26.9675	0.929134	5	23.7874	0.850017	5	23.801	0.712553	5	22.7091	1.28105	5
48:00:00	28.4464	1.06421	5	25.3681	0.488271	5	27.1142	1.22127	5	23.592	0.866843	5	23.7604	0.805337	5	22.5982	1.39265	5
52:00:00	29.4505	1.06365	5	25.551	0.604272	5	26.8621	1.17699	5	23.1429	0.683359	5	23.4095	0.68143	5	22.3017	1.36587	5
56:00:00	30.4148	1.11797	5	25.3641	0.473492	5	26.7714	0.932796	5	23.0774	0.754194	5	23.3741	0.837344	5	22.0356	1.2805	5
60:00:00	31.516	1.15593	5	25.3385	0.497629	5	26.4899	0.979104	5	22.7738	0.843259	5	22.9875	0.658693	5	21.9177	1.3591	5
64:00:00	32.6712	1.39621	5	25.2599	0.547369	5	26.261	1.1162	5	22.5331	0.755539	5	22.6134	0.753493	5	21.5135	1.23767	5
68:00:00	33.9906	1.46274	5	24.9904	0.587635	5	25.8004	1.14402	5	22.2888	0.859157	5	22.4635	0.720442	5	21.2557	1.33527	5
72:00:00	35.5387	1.82624	5	24.6436	0.608463	5	25.4576	1.00932	5	21.943	0.819939	5	22.2096	0.65721	5	20.9657	1.31477	5
76:00:00	37.1605	2.02207	5	24.3597	0.631303	5	25.1081	0.899039	5	21.6788	0.664453	5	22.1278	0.844026	5	20.7775	1.27292	5
80:00:00	38.9094	2.50654	5	24.2676	0.701284	5	24.755	1.05986	5	21.4053	0.725284	5	21.9775	0.921961	5	20.5506	1.1879	5
84:00:00	40.6442	2.6746	5	23.8724	0.617049	5	24.5461	0.932084	5	21.1411	0.847068	5	21.6383	0.820309	5	20.1762	1.21899	5
88:00:00	42.4488	2.93261	5	23.7724	0.551159	5	24.1516	0.956391	5	20.8945	0.990756	5	21.4024	0.694378	5	20.0046	1.06677	5
92:00:00	43.8671	3.23759	5	23.3874	0.601679	5	23.7096	0.804189	5	20.5231	0.751335	5	21.0698	0.816042	5	19.9552	1.18	5
96:00:00	45.614	4.24333	5	23.3799	0.710368	5	23.8225	0.960577	5	20.4042	0.689225	5	21.0725	0.806544	5	19.6708	1.01742	5
100:00:00	47.1659	4.51501	5	23.0188	0.614055	5	23.3338	0.957495	5	20.075	0.727929	5	20.8219	0.705859	5	19.2812	1.02249	5
104:00:00	48.4185	4.94668	5	22.9516	0.631457	5	23.0975	0.915843	5	19.8128	0.923294	5	20.4171	0.783959	5	19.196	1.13395	5
108:00:00	49.9127	5.39275	5	22.6324	0.566119	5	22.6146	0.995692	5	19.6572	0.776864	5	20.5123	0.876523	5	19.0328	1.19493	5
112:00:00	51.36	5.97766	5	22.5183	0.691546	5	22.5229	0.958371	5	19.4088	0.887882	5	20.2869	0.638549	5	18.4584	1.09208	5
116:00:00	52.7025	6.65503	5	22.236	0.635108	5	22.2403	0.756884	5	19.2698	0.907756	5	19.8764	0.617655	5	18.3898	1.08724	5
Time (h)	DMSO					AU-15330_12 nM					AU-15330_37 nM					AU-15330_100 nM					AU-15330_330 nM					AU-15330_1000 nM
0	0.0863743	0.0865595	0.104046	0.119141	0.153832	0.0975906	0.106538	0.0934322	0.125997	0.0941858	0.148688	0.15585	0.116766	0.0694635	0.136924	0.21054	0.175949	0.14024	0.15568	0.12833	0.15842	0.133642	0.113089	0.146941	0.108881	0.152227	0.141076	0.174232	0.193578	0.151131
24	0.175698	0.138751	0.157604	0.117749	0.142733	0.145038	0.101721	0.129146	0.111654	0.162082	0.261162	0.213256	0.200308	0.215731	0.130127	0.221327	0.198615	0.0981512	0.203528	0.18686	0.335195	0.209889	0.0969694	0.259411	0.164984	0.226808	0.142776	0.175996	0.319255	0.264711
48	0.178136	0.222118	0.200916	0.234416	0.254707	0.231116	0.215565	0.203812	0.189932	0.183393	0.512015	0.529688	0.544127	0.541479	0.434233	0.874046	1.02838	1.05939	0.873936	0.864629	0.904073	1.08713	0.909687	1.13567	1.19862	0.836624	1.00482	0.881995	0.737492	0.740005
72	0.479811	0.453205	0.468454	0.612712	0.544586	0.458289	0.399724	0.371464	0.517641	0.442182	1.27212	1.7081	1.97364	1.51416	1.70464	2.03012	1.86682	1.32139	1.78319	1.59598	1.79916	2.35157	1.67139	1.98207	2.36906	1.84362	1.86472	2.00288	1.5095	2.10735

## Sheet: Extended Figure 2h
VCaP	DMSO		DMSO			VHL ligand (3.7 μM)			VHL ligand (11 μM)			VHL ligand (33 μM)			VHL ligand (100 μM)
		Time	Confluence Mean	SD	N	Confluence Mean	SD	N	Confluence Mean	SD	N	Confluence Mean	SD	N	Confluence Mean	SD	N
		0:00:00	11.6239	0.460503	4	11.7199	0.355802	4	11.1152	0.542895	4	11.223	0.467192	4	11.3969	0.282645	4
		16:00:00	12.0784	0.338589	4	12.3048	0.380169	4	11.7053	0.025203	4	11.6838	0.221068	4	12.2054	0.576909	4
		32:00:00	12.5027	0.318525	4	12.7415	0.521178	4	12.1384	0.40055	4	12.4047	0.454407	4	12.8567	0.497542	4
		48:00:00	13.2584	0.673843	4	13.3261	0.417182	4	12.8146	0.501655	4	12.8626	0.196034	4	13.2496	0.473973	4
		64:00:00	14.4454	0.312681	4	14.2444	0.582526	4	13.4057	0.566133	4	13.7893	0.342615	4	14.1726	0.479176	4
		80:00:00	15.1538	0.607434	4	15.1152	0.355666	4	14.3924	0.243734	4	14.5557	0.387676	4	15.1547	0.504067	4
		96:00:00	16.8222	0.311894	4	16.9612	0.387082	4	15.7484	0.174764	4	15.619	0.705052	4	16.2815	0.947393	4
		112:00:00	18.2835	0.719304	4	18.834	0.779374	4	17.3389	0.273296	4	17.5598	0.222978	4	17.7898	0.626286	4
		128:00:00	19.6848	0.60539	4	19.6741	0.334686	4	18.978	0.315941	4	19.3011	0.750258	4	19.5083	0.388063	4
		144:00:00	22.0443	1.09803	4	22.1965	1.14922	4	20.9433	0.390791	4	20.8722	0.893902	4	21.5811	0.51873	4
		160:00:00	23.9806	1.5534	4	24.0165	0.947213	4	23.0013	0.219032	4	23.6126	0.70567	4	23.1247	0.569788	4
		176:00:00	26.0245	1.45481	4	25.7556	0.455312	4	25.8374	0.940995	4	25.8446	0.86554	4	25.2095	0.540901	4
		192:00:00	28.9691	1.55101	4	29.3083	1.18893	4	28.8435	0.679607	4	29.6979	0.924693	4	28.048	0.610508	4
		208:00:00	29.7487	1.50432	4	30.457	1.18426	4	30.1145	1.03644	4	31.1077	0.523654	4	29.8188	0.867638	4
		224:00:00	35.278	2.24467	4	35.8929	1.51555	4	35.3989	1.38342	4	36.0167	1.36525	4	33.4855	1.00755	4
		240:00:00	35.8253	1.51275	4	38.3928	1.7852	4	37.9283	0.639295	4	38.1294	1.7027	4	35.3608	0.94302	4
VCaP	AU-15330 (3.3 nM)		DMSO			VHL ligand (3.7 μM)			VHL ligand (11 μM)			VHL ligand (33 μM)			VHL ligand (100 μM)
		Time	Confluence Mean	SD	N	Confluence Mean	SD	N	Confluence Mean	SD	N	Confluence Mean	SD	N	Confluence Mean	SD	N
		0:00:00	10.886	0.457493	4	10.3322	0.30231	4	10.224	0.424708	4	10.4358	0.068132	4	10.9864	0.359381	4
		16:00:00	11.826	0.166588	4	11.2697	0.326861	4	10.9835	0.57922	4	11.2395	0.163258	4	11.6244	0.595806	4
		32:00:00	12.5901	0.185119	4	11.8022	0.29794	4	11.6812	0.378302	4	11.6893	0.128696	4	12.5059	0.528462	4
		48:00:00	12.9453	0.180184	4	12.1898	0.28778	4	11.9163	0.517251	4	12.1117	0.157955	4	12.8556	0.592831	4
		64:00:00	13.761	0.146178	4	13.4314	0.268161	4	12.7098	0.644549	4	12.992	0.307806	4	13.786	0.42292	4
		80:00:00	14.1904	0.320172	4	14.4367	0.515071	4	13.7535	0.607294	4	13.8764	0.245211	4	14.7366	0.614533	4
		96:00:00	14.6855	0.200762	4	15.673	0.289681	4	14.8381	0.368207	4	14.9958	0.448809	4	15.6858	0.69274	4
		112:00:00	15.5275	0.333604	4	17.3657	0.605735	4	16.1952	0.451664	4	16.7255	0.391204	4	17.0747	0.774834	4
		128:00:00	16.0065	0.220643	4	18.7423	0.525829	4	17.5539	0.137547	4	18.17	0.397685	4	18.4821	0.709974	4
		144:00:00	17.1718	0.307995	4	20.4804	0.702739	4	19.0907	0.503822	4	19.9197	0.787992	4	19.8898	1.0722	4
		160:00:00	18.1571	0.603496	4	22.457	0.286431	4	20.8807	0.689457	4	21.5848	1.06122	4	21.6735	0.696723	4
		176:00:00	18.9687	0.5966	4	24.2365	0.754865	4	22.5906	0.897174	4	23.2129	1.00929	4	23.1134	0.585063	4
		192:00:00	20.7977	0.945885	4	27.0048	0.96768	4	25.1788	1.00519	4	26.1186	1.3287	4	25.9217	1.35424	4
		208:00:00	20.8711	0.791405	4	28.2027	0.612208	4	26.8131	1.36288	4	28.1728	1.47871	4	26.7615	0.894408	4
		224:00:00	22.666	1.086	4	32.0742	0.5621	4	30.4286	1.56878	4	31.9135	2.31755	4	31.0604	1.03903	4
		240:00:00	22.6883	1.71803	4	34.1379	0.76714	4	32.8098	1.73739	4	34.9871	2.28138	4	32.623	1.29165	4
VCaP	AU-15330 (10 nM)		DMSO			VHL ligand (3.7 μM)			VHL ligand (11 μM)			VHL ligand (33 μM)			VHL ligand (100 μM)
		Time	Confluence Mean	SD	N	Confluence Mean	SD	N	Confluence Mean	SD	N	Confluence Mean	SD	N	Confluence Mean	SD	N
		0:00:00	10.7757	0.664278	4	10.6234	0.624756	4	10.3163	0.40811	4	10.8277	0.580757	4	11.4098	0.624919	4
		16:00:00	11.6582	0.565212	4	11.2289	0.575136	4	11.1226	0.36978	4	11.4551	0.388222	4	11.9352	0.70042	4
		32:00:00	12.0342	0.466853	4	11.8563	0.620276	4	11.442	0.229706	4	12.0205	0.457487	4	12.6771	0.686134	4
		48:00:00	11.9233	0.33833	4	12.2721	0.716623	4	11.7425	0.255002	4	12.2565	0.251133	4	13.0853	0.551204	4
		64:00:00	11.6042	0.211233	4	12.9849	0.95727	4	12.6701	0.360539	4	13.1177	0.348719	4	14.1076	0.922003	4
		80:00:00	11.597	0.201088	4	13.9082	0.630422	4	13.6196	0.410749	4	13.9728	0.417463	4	14.8959	0.788783	4
		96:00:00	11.9859	0.314604	4	14.9488	1.00238	4	14.9363	0.373751	4	15.3685	0.507531	4	15.9426	1.00974	4
		112:00:00	12.2273	0.338789	4	16.2841	0.878453	4	16.4611	0.173935	4	17.0839	0.549957	4	17.1999	0.903096	4
		128:00:00	12.5267	0.351787	4	17.734	1.04343	4	17.9951	0.745355	4	18.5296	0.184604	4	18.7469	1.12561	4
		144:00:00	12.7441	0.338828	4	19.2563	1.07086	4	19.8069	0.732621	4	20.7871	0.56495	4	20.2327	1.23574	4
		160:00:00	13.3289	0.223333	4	21.3416	1.90727	4	21.6607	1.01561	4	22.534	0.740732	4	21.3839	1.55811	4
		176:00:00	13.4055	0.347808	4	22.8525	1.95623	4	23.3038	0.566748	4	24.3582	1.51496	4	23.1364	1.11595	4
		192:00:00	14.2269	0.335993	4	25.4198	1.86352	4	26.604	1.09977	4	27.7282	1.7217	4	25.2605	1.10362	4
		208:00:00	14.3478	0.356174	4	25.8322	2.38376	4	27.5571	0.363412	4	29.3779	2.08742	4	26.3483	1.40168	4
		224:00:00	15.162	0.433288	4	28.5699	1.81386	4	31.7699	1.26855	4	33.0236	2.85117	4	29.5926	1.08385	4
		240:00:00	15.0739	0.447647	4	29.0592	2.09966	4	33.7013	1.10668	4	35.8984	3.48119	4	31.0384	1.56703	4
LNCaP	DMSO		DMSO			VHL ligand (3.7 μM)			VHL ligand (11 μM)			VHL ligand (33 μM)			VHL ligand (100 μM)
		Time	Confluence Mean	SD	N	Confluence Mean	SD	N	Confluence Mean	SD	N	Confluence Mean	SD	N	Confluence Mean	SD	N
		0:00:00	12.7252	1.10323	4	13.8413	0.714988	4	13.1087	0.625072	4	12.4666	0.499636	4	13.2234	0.660501	4
		16:00:00	15.5888	1.40397	4	16.4471	0.8211	4	15.5399	0.940884	4	14.358	0.904813	4	15.0894	0.705445	4
		32:00:00	18.2294	2.05284	4	19.7569	1.28839	4	18.122	1.09109	4	16.5509	1.14505	4	17.8408	1.53764	4
		48:00:00	20.6634	2.19011	4	22.4823	1.43065	4	20.088	1.77753	4	19.2039	1.2367	4	20.0814	1.27718	4
		64:00:00	24.0285	2.53031	4	25.7992	1.76889	4	23.8307	2.24957	4	21.3668	1.7368	4	22.8774	0.807914	4
		80:00:00	28.7591	3.227	4	30.9146	2.45913	4	28.3587	1.86252	4	24.8676	2.04935	4	26.473	1.41062	4
		96:00:00	34.3642	3.24678	4	36.0267	2.53017	4	33.3126	2.66736	4	30.4034	1.27545	4	31.4412	1.76256	4
		112:00:00	40.7557	3.80573	4	42.5186	3.77797	4	39.6348	1.87605	4	35.1332	2.29817	4	36.1746	2.09716	4
		128:00:00	46.4759	4.02715	4	48.6987	3.24713	4	45.7562	2.19671	4	40.5143	2.32276	4	40.6476	1.86793	4
		144:00:00	53.2579	3.37185	4	56.1342	4.65228	4	52.7503	3.58407	4	47.0041	2.54586	4	45.9772	1.7305	4
		160:00:00	57.6028	4.32094	4	61.6346	3.94875	4	58.3231	2.53997	4	51.7233	3.37888	4	49.7371	1.60603	4
		176:00:00	61.5272	3.8759	4	64.2616	3.71442	4	61.695	3.02345	4	57.0474	2.47892	4	57.137	1.7422	4
		192:00:00	67.6494	3.00935	4	69.8544	2.10224	4	65.7614	4.33184	4	61.2888	3.28669	4	60.6793	1.47037	4
		208:00:00	69.2185	4.4728	4	73.0816	3.15713	4	67.6321	2.41318	4	64.1911	2.05825	4	61.3507	2.25528	4
		224:00:00	74.2692	3.36706	4	75.9689	2.72573	4	72.5927	1.17269	4	70.2569	2.19853	4	68.4077	1.0137	4
		240:00:00	73.2806	2.89451	4	76.5009	3.79586	4	74.1278	2.72135	4	70.7389	2.97489	4	68.2508	1.34402	4
LNCaP	AU-15330 (33 nM)		DMSO			VHL ligand (3.7 μM)			VHL ligand (11 μM)			VHL ligand (33 μM)			VHL ligand (100 μM)
		Time	Confluence Mean	SD	N	Confluence Mean	SD	N	Confluence Mean	SD	N	Confluence Mean	SD	N	Confluence Mean	SD	N
		0:00:00	12.3115	1.06866	4	11.7741	0.648783	4	11.9034	0.320672	4	12.0447	0.67251	4	12.5941	0.528868	4
		16:00:00	15.8549	1.3174	4	14.247	0.888969	4	14.0987	0.270614	4	13.8727	0.864291	4	14.6149	0.395721	4
		32:00:00	21.1879	2.20628	4	16.7953	1.02405	4	16.2802	0.500297	4	16.0965	0.760735	4	17.2855	0.507679	4
		48:00:00	23.0093	2.24227	4	19.8521	1.14438	4	18.5634	0.558936	4	18.0026	1.16104	4	19.3315	0.072071	4
		64:00:00	23.9228	2.90233	4	23.2973	1.23576	4	21.4488	0.568243	4	20.9777	1.61916	4	21.9245	0.45664	4
		80:00:00	23.1881	2.44712	4	26.5488	1.59121	4	25.3646	0.887815	4	24.385	1.58854	4	25.6824	0.648374	4
		96:00:00	23.0606	2.78472	4	30.1626	1.18688	4	29.9602	0.377233	4	29.2344	1.71473	4	30.3167	1.08825	4
		112:00:00	21.6655	3.2367	4	34.9824	1.82997	4	34.6555	0.532884	4	33.554	1.97866	4	35.1601	1.00675	4
		128:00:00	21.7637	3.25219	4	38.4352	1.549	4	40.4731	1.37715	4	39.1572	2.67275	4	39.9929	1.07026	4
		144:00:00	21.15	3.05516	4	41.9074	3.6202	4	45.8476	1.99461	4	44.4919	2.68166	4	43.5348	0.936204	4
		160:00:00	20.7944	3.47595	4	47.497	2.12738	4	50.5164	1.44616	4	49.8834	3.14241	4	49.9319	0.776507	4
		176:00:00	20.0399	3.45605	4	50.1715	1.98954	4	56.1806	2.58518	4	55.0286	2.99388	4	54.9519	2.09531	4
		192:00:00	20.4683	3.57788	4	54.4398	3.7855	4	60.7204	1.08524	4	59.9218	1.8073	4	60.2857	1.72111	4
		208:00:00	19.2215	3.40529	4	52.6297	1.92821	4	63.6392	0.904654	4	60.5856	1.74496	4	62.0329	0.890495	4
		224:00:00	19.2177	3.08246	4	56.0673	3.79244	4	67.3659	0.499373	4	64.8422	3.2371	4	65.6362	0.656264	4
		240:00:00	18.0583	3.14388	4	54.8769	4.77601	4	68.3333	0.809779	4	67.4125	1.23845	4	68.8511	2.03757	4
LNCaP	AU-15330 (100 nM)		DMSO			VHL ligand (3.7 μM)			VHL ligand (11 μM)			VHL ligand (33 μM)			VHL ligand (100 μM)
		Time	Confluence Mean	SD	N	Confluence Mean	SD	N	Confluence Mean	SD	N	Confluence Mean	SD	N	Confluence Mean	SD	N
		0:00:00	12.5292	0.119591	4	13.1183	0.622714	4	13.1932	0.23661	4	13.1354	0.700993	4	13.1326	0.755127	4
		16:00:00	15.9918	0.447872	4	16.1967	0.647264	4	15.7299	0.493228	4	15.2452	0.743722	4	15.2113	0.466653	4
		32:00:00	20.4621	0.523123	4	21.0529	0.945767	4	18.9864	0.5946	4	18.3456	1.19762	4	17.9872	1.00103	4
		48:00:00	20.9678	0.948012	4	24.8317	1.21633	4	22.63	0.724036	4	20.4929	0.907405	4	20.4694	1.20673	4
		64:00:00	20.0828	0.784886	4	28.0263	1.44844	4	25.97	0.954934	4	24.2045	1.35653	4	23.0604	1.38547	4
		80:00:00	18.6526	1.66004	4	28.4826	1.17394	4	29.2918	1.07491	4	28.4834	1.87884	4	27.1715	1.76943	4
		96:00:00	17.7041	1.02525	4	29.563	1.16595	4	33.0795	1.36598	4	33.2763	1.90367	4	32.148	1.42929	4
		112:00:00	16.4708	1.09307	4	29.2306	1.20655	4	35.2438	1.19004	4	38.4687	2.20776	4	36.8105	2.15067	4
		128:00:00	16.1344	1.13508	4	29.5088	1.41997	4	37.9939	1.56399	4	43.9577	2.84401	4	41.6305	2.01249	4
		144:00:00	15.8104	1.28675	4	29.1438	1.23772	4	40.5806	2.20713	4	48.708	1.716	4	46.7221	1.92396	4
		160:00:00	15.6741	1.2409	4	29.0673	1.08642	4	43.6303	2.39826	4	53.734	2.39502	4	51.8389	3.00647	4
		176:00:00	14.9793	1.31508	4	29.2004	1.54248	4	46.5847	3.44636	4	57.3479	2.51757	4	56.2091	1.75147	4
		192:00:00	15.7461	1.51723	4	30.1481	1.21462	4	50.465	3.28486	4	61.9447	1.89961	4	60.1935	2.14392	4
		208:00:00	14.546	1.42159	4	28.0241	1.24336	4	48.4821	2.41139	4	65.7322	1.81743	4	62.4738	2.77276	4
		224:00:00	14.9443	1.79551	4	28.3387	1.31923	4	53.0635	1.92022	4	68.7421	2.3195	4	65.7663	3.00656	4
		240:00:00	14.0086	1.41901	4	26.3816	0.781539	4	51.521	1.50465	4	68.6608	1.83046	4	68.1745	1.66834	4
