# Supplementary material for: Targeting SWI/SNF ATPases in enhancer-addicted prostate cancer
Source: Nature. 2021 Dec 22;601(7893):434–9. doi: 10.1038/s41586-021-04246-z (PMC8770127; doi:10.1038/s41586-021-04246-z)
Supplement: Supplementary file 13 — Source Data Extended Data Fig. 3 [file 41586_2021_4246_MOESM13_ESM.xlsx]

## Sheet: Extended Figure 3a
	DMSO		AU 1uM 0.5h		AU 1uM 1h		AU 1uM 2h
	Rep1	Rep2	Rep1	Rep2	Rep1	Rep2	Rep1	Rep2
SMARCA2	148.534	197.235	171.756	232.393	185.007	148.266	220.868	195.47
SMARCA4	57.0179	55.5367	56.7001	58.4802	58.5369	57.1509	54.2968	51.5946
PBRM1	153.507	162.526	155.911	167.977	147.968	134.189	146.802	140.093
Normalized read counts (RNAseq) are shown from 2 independent biological replicates

## Sheet: Extended Figure 3e
	VCaP							LNCaP
TF	statistic	pvalue	zscore	max_auc	re_rank	irwin_hall_pvalue		TF	statistic	pvalue	zscore	max_auc	re_rank	irwin_hall_pvalue
AR	22.951	7.247e-117	3.343	0.75	0.003	1.07e-07		AR	21.305	5.139e-101	3.195	0.676	0.008	2.226e-06
PIAS1	5.924	1.576e-09	3.302	0.726	0.009	2.89e-06		PR	7.964	8.336e-16	3.263	0.651	0.011	5.644e-06
FOXA1	17.059	1.503e-65	3.039	0.745	0.01	4.115e-06		GRHL2	6.241	2.18e-10	3.083	0.708	0.012	6.85e-06
HOXB13	5.654	7.816e-09	3.036	0.664	0.019	3.112e-05		ESR1	23.973	2.637e-127	3.026	0.701	0.012	7.512e-06
YBX1	3.059	0.00111	3.307	0.648	0.024	6.01e-05		GATA3	8.646	2.665e-18	3.04	0.66	0.015	1.441e-05
ASH2L	2.334	0.009804	3.193	0.663	0.026	8.132e-05		FOXA1	16.142	6.513e-59	2.939	0.667	0.017	2.17e-05
PLRG1	2.301	0.01069	3.548	0.651	0.027	8.471e-05		PIAS1	5.791	3.509e-09	3.257	0.63	0.018	2.613e-05
GATA6	4.101	2.053e-05	2.721	0.659	0.028	9.92e-05		GREB1	3.807	7.025e-05	2.993	0.674	0.02	3.478e-05
BRDU	3.81	6.951e-05	3.14	0.632	0.028	0.0001031		ARRB1	2.402	0.008146	3.681	0.641	0.022	4.515e-05
TSC22D4	2.455	0.007046	3.148	0.65	0.029	0.000107		TLE3	3.025	0.001245	3.027	0.647	0.026	7.482e-05
PR	6.169	3.429e-10	2.773	0.63	0.032	0.0001474		SSRP1	2.986	0.001415	4.088	0.616	0.027	9.176e-05
TLE3	3.222	0.0006359	3.138	0.627	0.032	0.0001474		NR5A2	2.104	0.01767	3.045	0.65	0.034	0.0001736
RAD21	10.261	5.273e-25	2.31	0.742	0.033	0.0001575		ASH2L	2.313	0.01036	3.172	0.621	0.036	0.0002028
NKX3-1	2.187	0.01439	3.224	0.643	0.035	0.0001849		TCF7	1.934	0.02654	3.288	0.629	0.037	0.0002218
SUMO2	2.765	0.002844	2.893	0.646	0.036	0.000209		SIRT1	2.807	0.002504	2.703	0.636	0.037	0.0002351
HDAC3	1.677	0.0468	2.758	0.75	0.037	0.0002351		TSC22D4	2.199	0.01396	2.953	0.633	0.039	0.0002707
ERF	2.181	0.0146	3.102	0.638	0.038	0.000249		AHR	2.48	0.006571	3.158	0.611	0.04	0.0002937
ESR1	15.733	4.508e-56	2.347	0.657	0.038	0.0002561		HHEX	2.309	0.01048	3.053	0.616	0.041	0.0003179
HNF4G	3.201	0.0006842	2.638	0.64	0.039	0.0002707		HOXB13	5.475	2.191e-08	2.979	0.602	0.042	0.0003263
TOP1	3.346	0.0004093	2.93	0.618	0.04	0.0002782		HNF4A	4.934	4.019e-07	2.477	0.628	0.042	0.0003348
SIRT1	2.92	0.001752	2.766	0.63	0.04	0.0002859		SMAD4	2.641	0.004136	2.562	0.634	0.042	0.0003435
CTCF	28.381	1.716e-177	2.16	0.7	0.041	0.0003179		GATA2	3.804	7.105e-05	2.345	0.65	0.043	0.0003703
SMC3	7.564	1.959e-14	2.114	0.762	0.041	0.0003179		TP53	5.908	1.735e-09	2.196	0.686	0.044	0.0003796
GATA2	4.239	1.123e-05	2.48	0.638	0.043	0.0003703		NR3C1	8.411	2.036e-17	2.239	0.641	0.045	0.0004182
SUMO1	5.485	2.067e-08	2.2	0.68	0.045	0.0004083		H2AFX	1.69	0.04556	3.165	0.632	0.046	0.0004384
GATA3	5.397	3.381e-08	2.377	0.643	0.047	0.0004699		CRY1	1.662	0.04825	3.51	0.622	0.047	0.0004593
ARRB1	2.026	0.02136	3.249	0.604	0.049	0.0005143		SOX13	2.165	0.01518	2.78	0.623	0.048	0.000503
ZTA	1.97	0.02443	3.056	0.613	0.049	0.0005375		CDX2	2.621	0.004379	2.879	0.608	0.049	0.0005143
CDX2	2.108	0.01752	2.506	0.651	0.05	0.0005494		NKX3-1	2.176	0.01479	3.214	0.601	0.049	0.0005258
DLX2	1.697	0.04482	2.488	0.679	0.051	0.000586		HNF4G	3.174	0.0007522	2.622	0.607	0.051	0.0006113
HNF4A	3.845	6.03e-05	2.051	0.709	0.052	0.0006373		GATA6	3.508	0.0002254	2.502	0.609	0.053	0.000664
ZFAT	1.667	0.04773	2.539	0.66	0.052	0.0006373		JUND	3.596	0.0001616	2.398	0.618	0.053	0.0006777
ARID1A	2.3	0.01071	2.974	0.598	0.052	0.0006506		BRDU	3.356	0.0003957	2.936	0.591	0.054	0.0006915
POLR3D	2.95	0.001591	2.145	0.677	0.055	0.0007341		ZMYM3	3.611	0.0001526	2.246	0.624	0.056	0.0007784
GRHL2	3.667	0.0001227	2.223	0.647	0.055	0.0007341		ZNF217	1.653	0.04917	3.074	0.62	0.056	0.0007936
NR5A2	1.787	0.037	2.752	0.616	0.056	0.0007936		CLOCK	1.949	0.02567	4.569	0.583	0.059	0.0009053
SMC1A	6.569	2.528e-11	1.934	0.686	0.058	0.0008562		TOP1	2.968	0.001498	2.604	0.592	0.062	0.001064
NR3C1	6.714	9.467e-12	1.947	0.671	0.058	0.0008724		TFAP2C	3.265	0.0005476	2.558	0.591	0.062	0.001082
KDM3B	2.193	0.01416	2.187	0.669	0.059	0.0009221		ARID1A	2.464	0.006865	3.121	0.581	0.063	0.001101
TCF4	2.905	0.001837	2.461	0.612	0.06	0.0009562		SFPQ	1.551	0.06042	3.55	0.601	0.065	0.001219
ZNF207	1.454	0.07303	2.924	0.622	0.061	0.001027		ETV4	2.228	0.01292	2.94	0.586	0.065	0.00126
STAG1	7.3	1.436e-13	1.758	0.701	0.061	0.001045		CREM	2.247	0.01232	2.6	0.594	0.066	0.001281
ASCL1	4.31	8.178e-06	2.358	0.599	0.062	0.001064		TCF4	2.517	0.005921	2.268	0.613	0.067	0.001345
CRY1	1.444	0.07433	3.248	0.604	0.062	0.001082		POLR3D	2.705	0.003418	2.048	0.621	0.069	0.00148
ZNF354C	1.397	0.08122	3.255	0.599	0.065	0.00124		HES1	1.51	0.06555	2.755	0.623	0.069	0.001503
SMARCA5	1.594	0.05543	2.668	0.61	0.066	0.001302		NCAPG2	1.619	0.05267	2.797	0.612	0.07	0.00155
FOXA2	2.866	0.002079	1.806	0.692	0.071	0.001598		HDAC3	1.435	0.07571	2.497	0.638	0.074	0.001827
ZNF654	2.246	0.01235	2.085	0.633	0.073	0.001749		TP73	2.539	0.005553	2.667	0.579	0.074	0.001854
ZNF436	1.544	0.06126	2.412	0.622	0.074	0.001827		TP63	6.149	3.89e-10	1.938	0.6	0.075	0.001936
ZBTB2	1.931	0.02671	2.228	0.613	0.077	0.00202		FOXO3	1.432	0.07607	3.381	0.589	0.078	0.002166
NFIA	1.546	0.06105	2.576	0.584	0.081	0.002413		EP300	4.211	1.272e-05	1.484	0.634	0.079	0.002256
ZNF292	1.3	0.09688	2.911	0.587	0.083	0.00261		NCAPG	1.773	0.0381	2.358	0.609	0.079	0.002256
CLOCK	1.451	0.07334	3.764	0.564	0.084	0.002644		DLX2	1.636	0.05092	2.424	0.615	0.081	0.002349
HHEX	1.729	0.04191	2.474	0.58	0.084	0.002644		CAMTA2	1.589	0.05598	2.581	0.606	0.081	0.002381
ZNF707	1.42	0.07774	2.674	0.582	0.085	0.002748		RUNX2	1.55	0.06051	2.804	0.595	0.082	0.002445
ZFP41	1.488	0.06839	2.784	0.57	0.087	0.002963		MAFK	1.988	0.02342	2.499	0.583	0.084	0.002644
SF1	1.223	0.1107	3.09	0.578	0.089	0.00315		GRHL1	1.66	0.04842	2.21	0.622	0.084	0.002644
HES1	1.319	0.09357	2.483	0.598	0.09	0.003227		ETV5	1.863	0.03124	2.253	0.606	0.085	0.002748
ZNF175	1.136	0.1281	2.422	0.62	0.091	0.003426		SRC	1.635	0.051	2.866	0.584	0.086	0.002818
TCF7	1.379	0.08388	2.556	0.579	0.093	0.00359		CTBP1	2.072	0.01911	2.6	0.571	0.09	0.003227
AHR	1.692	0.04535	2.528	0.567	0.093	0.00359		ASCL1	3.691	0.0001117	2.157	0.579	0.09	0.003266
IKZF1	2.485	0.00648	1.52	0.653	0.094	0.003717		EHF	2.254	0.01211	2.185	0.587	0.091	0.003345
CENPC	1.163	0.1225	3.077	0.571	0.096	0.003934		RCOR1	1.532	0.06274	2.761	0.586	0.091	0.003426
GREB1	2.363	0.009072	2.239	0.565	0.096	0.003979		NR2F6	1.845	0.03249	2.318	0.589	0.091	0.003426
MECOM	1.383	0.08333	2.235	0.597	0.097	0.004115		BATF	2.324	0.01005	1.886	0.593	0.093	0.00359
DRAP1	1.546	0.0611	1.928	0.622	0.098	0.004207		ZXDC	1.409	0.07947	2.989	0.583	0.095	0.003803
CAMTA2	1.36	0.08685	2.266	0.595	0.098	0.004253		BCAT1	1.767	0.03861	2.803	0.568	0.095	0.00389
NR1H3	2.126	0.01674	1.985	0.584	0.099	0.004395		ZNF207	1.948	0.02574	3.324	0.551	0.096	0.003979
EZH2	6.891	2.77e-12	1.245	0.656	0.1	0.00454		DPF2	1.231	0.1091	2.484	0.611	0.097	0.004069
SRC	1.368	0.08563	2.453	0.577	0.101	0.004638		ZFAT	1.52	0.06421	2.374	0.597	0.097	0.00416
PRDM12	1.135	0.1281	2.992	0.568	0.102	0.004738		BATF3	1.638	0.05074	1.859	0.616	0.099	0.004347
BIRA	1.174	0.1201	2.378	0.589	0.104	0.005046		ZNF592	1.839	0.03294	2.405	0.578	0.1	0.004491
CBX3	1.293	0.09798	2.581	0.568	0.105	0.005151		MECOM	1.495	0.0675	2.391	0.594	0.101	0.004589
MCM2	1.213	0.1126	2.503	0.577	0.105	0.005258		ESRRA	1.341	0.08994	2.57	0.587	0.103	0.00489
ZNF48	1.099	0.1359	3.052	0.564	0.106	0.005421		SMARCA5	1.415	0.07847	2.44	0.591	0.103	0.004942
ZNF140	1.138	0.1276	2.592	0.571	0.107	0.005532		FOXK1	1.049	0.147	2.838	0.595	0.104	0.005098
FOXK1	0.897	0.1847	2.617	0.597	0.107	0.005532		E2F2	1.504	0.06626	2.244	0.595	0.105	0.005151
GATA4	1.727	0.04207	1.851	0.593	0.107	0.005588		FOXA2	2.118	0.0171	1.568	0.606	0.106	0.005421
HNF1B	1.427	0.07674	1.972	0.603	0.107	0.005588		WDHD1	1.899	0.02877	2.248	0.575	0.107	0.005476
SCRT1	1.475	0.07009	2.43	0.56	0.11	0.00599		ARID3A	1.399	0.08093	1.749	0.632	0.107	0.005532
KLF16	1.556	0.05987	2.131	0.573	0.11	0.00599		MTA3	1.63	0.05155	3.059	0.556	0.107	0.005588
REST	3.497	0.0002353	2.048	0.555	0.11	0.006048		ZNF701	1.369	0.08549	2.693	0.578	0.108	0.005644
ETV5	1.289	0.09869	1.631	0.657	0.111	0.006108		ZTA	1.69	0.04547	2.818	0.558	0.108	0.005644
ZMYM3	2.89	0.001924	1.87	0.562	0.116	0.007044		NFIA	1.44	0.07494	2.443	0.582	0.109	0.005815
SSRP1	1.262	0.1034	2.473	0.562	0.116	0.00711		AGO1	1.759	0.03931	2.736	0.558	0.11	0.005931
EED	1.716	0.04309	1.98	0.567	0.118	0.007376		NR1H3	2.259	0.01194	2.096	0.565	0.111	0.006108
BRD9	1.537	0.0621	1.757	0.588	0.119	0.007581		EED	1.474	0.0702	1.777	0.615	0.111	0.006167
REPIN1	1.227	0.1099	2.113	0.582	0.119	0.00765		WHSC1	1.69	0.04553	2.748	0.556	0.111	0.006227
NR1H2	2.027	0.02135	1.729	0.574	0.12	0.007719		PPARGC1A	1.406	0.07979	2.334	0.583	0.116	0.006979
ZNF768	1.151	0.1249	2.31	0.57	0.12	0.007789		REPIN1	1.36	0.08686	2.276	0.587	0.116	0.00711
BAHD1	1.208	0.1136	2.614	0.553	0.12	0.007859		KLF5	2.22	0.01321	1.486	0.588	0.117	0.007176
NANOG	1.738	0.04112	1.447	0.616	0.121	0.008		NIPBL	1.644	0.05005	1.147	0.654	0.12	0.007859
H2AFX	1.019	0.1541	2.484	0.569	0.121	0.008		NFIC	1.673	0.04719	2.44	0.558	0.12	0.007859
ZNF138	1.072	0.1419	2.564	0.56	0.124	0.008584		CBX3	1.823	0.03412	3.007	0.543	0.12	0.007859
HNF1A	1.878	0.03019	1.894	0.56	0.127	0.009117		CTCF	9.44	1.856e-21	0.874	0.61	0.121	0.008
ARID3A	1.447	0.07394	1.796	0.578	0.127	0.009273		ATF7IP	0.862	0.1944	3.083	0.581	0.123	0.008435
MRE11A	1.467	0.07119	1.913	0.57	0.128	0.009352		RAD21	6.544	2.995e-11	1.593	0.559	0.124	0.008584
NME2	1.377	0.08431	2.259	0.552	0.128	0.009352		RXRA	1.949	0.02567	1.238	0.596	0.124	0.008659
ZNF16	1.099	0.1358	2.295	0.564	0.128	0.009511		NR1H2	2.228	0.01293	1.889	0.56	0.124	0.008659
GTF2I	2.447	0.007199	1.485	0.575	0.129	0.009672		SIX4	1.161	0.1228	3.604	0.553	0.126	0.00904
PDX1	1.279	0.1005	2.189	0.561	0.129	0.009672		MRE11A	1.666	0.04784	2.18	0.564	0.128	0.009431
LARP7	0.887	0.1876	2.087	0.605	0.129	0.009753		FAIRE	1.44	0.0749	1.514	0.608	0.129	0.009591
NR2F6	1.517	0.0646	2.024	0.557	0.132	0.01033		MBD4	1.286	0.09914	2.453	0.568	0.129	0.009591
BCAT1	1.346	0.08911	2.248	0.548	0.133	0.01067		BANF1	1.903	0.02852	1.837	0.564	0.129	0.009753
PPARG	3.025	0.001243	1.345	0.574	0.134	0.01085		TEAD4	1.911	0.02801	1.599	0.574	0.131	0.01008
ERG	1.913	0.02788	0.836	0.703	0.134	0.01094		ZSCAN2	1.31	0.09518	2.318	0.571	0.131	0.01008
TERC	1.857	0.03165	1.952	0.548	0.134	0.01094		TTF1	1.598	0.05506	2.556	0.55	0.132	0.01042
JARID2	3.837	6.23e-05	0.838	0.628	0.135	0.01111		KLF4	2.071	0.01916	1.999	0.552	0.134	0.01076
NCAPG2	1.089	0.1381	2.208	0.562	0.136	0.01129		FOSL2	5.179	1.116e-07	1.151	0.572	0.135	0.01102
EP300	2.203	0.01378	1.042	0.619	0.137	0.01165		ZKSCAN1	1.211	0.113	2.253	0.57	0.138	0.01193
SUZ12	3.044	0.001169	0.687	0.664	0.14	0.0123		CBX5	1.038	0.1497	1.92	0.594	0.138	0.01193
PARP1	0.941	0.1733	2.633	0.547	0.14	0.0124		RELA	2.991	0.001389	0.552	0.63	0.14	0.0123
ZNF430	0.923	0.178	2.693	0.544	0.142	0.01298		NFE2L1	1.434	0.07585	1.907	0.568	0.141	0.01259
TFAP2C	1.774	0.03803	1.65	0.553	0.143	0.01328		ZNF687	1.765	0.03874	1.594	0.564	0.144	0.01338
HOTAIR	1.621	0.05247	2.179	0.533	0.145	0.01358		NONO	1.245	0.1065	3.174	0.54	0.144	0.01338
CREM	1.071	0.1422	1.338	0.647	0.146	0.01389		YBX1	1.268	0.1024	2.283	0.56	0.144	0.01348
ZNF445	1.05	0.1469	2.137	0.558	0.148	0.01462		LARP7	0.807	0.2099	1.993	0.606	0.146	0.01389
LRWD1	0.884	0.1884	2.795	0.539	0.149	0.01494		DNMT3B	1.308	0.0954	1.94	0.568	0.146	0.01409
ICE2	1.124	0.1304	1.795	0.567	0.151	0.0156		L3MBTL4	1.313	0.09459	1.794	0.571	0.148	0.01473
GATA1	2.439	0.007361	1.543	0.543	0.153	0.01627		NFATC3	1.164	0.1221	2.454	0.553	0.15	0.01527
JMJD6	2.144	0.01603	0.475	0.748	0.154	0.0165		EHMT2	1.75	0.04005	2.434	0.535	0.151	0.0156
PTRF	1.136	0.128	2.32	0.534	0.155	0.01674		KLF3	1.303	0.09629	1.742	0.57	0.152	0.01593
CTCFL	1.574	0.05769	0.643	0.7	0.156	0.01697		NFE2L2	1.906	0.02834	1.389	0.559	0.154	0.01639
CHAT	1.112	0.133	2.233	0.536	0.157	0.01744		NFIL3	1.233	0.1087	1.99	0.561	0.155	0.01674
SMN1	0.888	0.1873	2.517	0.54	0.157	0.01757		ING5	1.038	0.1496	3.237	0.539	0.156	0.01697
ESRRA	0.861	0.1947	1.632	0.593	0.158	0.01769		MYBL2	1.17	0.121	2.284	0.553	0.157	0.01733
ZNF781	0.962	0.1679	2.408	0.537	0.158	0.01781		TCF12	1.088	0.1383	1.303	0.598	0.159	0.01793
MBD1	1.659	0.04852	1.179	0.574	0.16	0.01855		TFAP4	1.256	0.1045	1.649	0.569	0.16	0.01855
SIX2	1.767	0.03864	1.955	0.527	0.161	0.0188		SMC3	3.587	0.0001674	1.046	0.555	0.162	0.0193
BATF	1.237	0.108	1.094	0.619	0.161	0.0188		ZNF750	1.122	0.1309	2.43	0.548	0.162	0.0193
ZNF217	0.939	0.1739	2.194	0.546	0.161	0.0188		NKX2-1	1.736	0.04125	2.167	0.536	0.162	0.0193
CDK2	1.102	0.1351	2.201	0.536	0.161	0.0188		MCM2	1.125	0.1302	2.405	0.549	0.162	0.0193
SFPQ	0.837	0.2013	2.658	0.534	0.161	0.01892		IRF4	2.081	0.01873	1.65	0.541	0.164	0.01982
ZNF488	0.977	0.1643	2.416	0.533	0.164	0.01982		CREB3L4	1.183	0.1183	1.949	0.555	0.165	0.02021
SRF	1.653	0.04916	0.718	0.625	0.165	0.02021		NOTCH3	1.015	0.1551	2.999	0.537	0.166	0.02048
NOTCH3	0.812	0.2085	2.736	0.531	0.166	0.02075		SPDEF	1.675	0.04701	2.195	0.534	0.166	0.02075
TAL1	1.434	0.07574	1.388	0.559	0.167	0.02088		TFAP2A	1.047	0.1476	1.06	0.612	0.168	0.02115
SMAD4	1.128	0.1296	1.267	0.583	0.168	0.02143		MBD1	1.934	0.02653	1.526	0.543	0.168	0.02143
CENPT	0.822	0.2055	2.577	0.533	0.169	0.02156		ERCC2	0.968	0.1665	3.486	0.532	0.169	0.02156
NR2F2	1.492	0.06787	1.427	0.55	0.17	0.02212		SUMO2	0.951	0.1708	1.885	0.568	0.17	0.02198
NKX2-1	0.891	0.1865	1.525	0.579	0.171	0.0224		SPIB	1.819	0.03448	2.117	0.531	0.17	0.02226
FOXO3	0.653	0.2568	1.625	0.611	0.171	0.0224		LHX2	0.833	0.2025	1.708	0.582	0.171	0.02269
POU2F1	0.796	0.213	2.621	0.529	0.173	0.02312		NFKB2	1.461	0.07203	1.819	0.544	0.173	0.02341
ZFP57	1.104	0.1349	1.542	0.558	0.173	0.02326		MNT	1.619	0.05268	1.605	0.547	0.174	0.02355
TBX5	1.367	0.08575	1.886	0.531	0.173	0.02326		GATA4	0.984	0.1625	1.57	0.577	0.175	0.02414
CDCA2	0.955	0.1698	1.907	0.548	0.173	0.02326		ZNF680	1.537	0.06212	2.514	0.523	0.177	0.02474
MEF2B	1.564	0.05891	1.247	0.555	0.174	0.02385		SCRT1	1.484	0.06885	2.441	0.527	0.177	0.02505
ZNF680	1.159	0.1232	2.256	0.523	0.175	0.02414		BACH2	1.66	0.04843	1.295	0.55	0.179	0.02566
ZNF331	0.792	0.2141	2.537	0.529	0.177	0.02505		FOXM1	1.568	0.05845	0.395	0.63	0.179	0.02582
TRIM22	1.407	0.0797	1.269	0.555	0.178	0.0252		RARG	1.591	0.05585	1.319	0.551	0.18	0.02644
ZNF563	0.86	0.195	2.153	0.537	0.179	0.02597		GATAD2B	1.012	0.1558	1.66	0.562	0.18	0.02644
SND1	1.319	0.09353	1.329	0.553	0.18	0.02629		ETV7	1.219	0.1114	1.439	0.559	0.181	0.02676
EHMT2	0.821	0.2059	1.853	0.551	0.183	0.02757		APOBEC3B	1.114	0.1326	1.85	0.548	0.184	0.02806
EOMES	1.303	0.09633	1.816	0.528	0.183	0.02757		ZNF649	0.901	0.1838	3.263	0.527	0.184	0.02806
DROSHA	1.33	0.09172	0.532	0.645	0.183	0.02757		FOS	1.089	0.138	1.046	0.583	0.186	0.02889
ZNF512	1.079	0.1403	1.601	0.545	0.184	0.02822		FOXG1	1.165	0.1221	1.58	0.553	0.186	0.02889
AEBP2	0.916	0.1798	1.969	0.535	0.187	0.02939		RARA	0.597	0.2754	1.19	0.621	0.188	0.02973
CREB3L4	0.947	0.1718	1.615	0.547	0.188	0.0299		ELF3	1.427	0.07678	1.649	0.542	0.188	0.02973
MBD4	0.911	0.1811	1.69	0.543	0.192	0.03165		VDR	1.188	0.1174	0.647	0.608	0.19	0.03077
MYOG	0.878	0.1901	1.828	0.54	0.192	0.03165		CEBPB	1.602	0.05457	0.774	0.57	0.193	0.03255
SPIB	1.276	0.1009	1.753	0.526	0.192	0.03201		HNF1A	0.734	0.2316	1.119	0.603	0.194	0.03292
GLIS1	0.989	0.1613	0.85	0.599	0.192	0.03201		MAFF	1.045	0.1481	2.318	0.531	0.195	0.03347
ZNF649	0.681	0.2481	2.939	0.518	0.199	0.03535		ZNF488	1.064	0.1437	2.519	0.524	0.196	0.03403
RARA	0.662	0.2541	1.265	0.592	0.2	0.03574		STAG1	2.996	0.001369	0.597	0.552	0.197	0.03421
IRF5	0.786	0.216	2.097	0.529	0.2	0.03593		ZBTB48	1.731	0.04177	1.081	0.543	0.198	0.03478
ZNF320	1.014	0.1552	1.976	0.521	0.203	0.0375		HMG20A	1.136	0.128	1.4	0.55	0.201	0.03632
SON	0.973	0.1654	1.27	0.55	0.203	0.0379		ERF	0.924	0.1777	1.846	0.544	0.203	0.0375
EBNA3	0.969	0.1663	1.263	0.549	0.206	0.03953		HES2	3.238	0.0006023	0.969	0.531	0.203	0.0379
SIX4	0.655	0.2563	2.829	0.515	0.207	0.03974		LMNA	0.697	0.2428	1.726	0.559	0.204	0.03831
KDM1A	0.54	0.2945	1.012	0.654	0.208	0.04037		XBP1	0.937	0.1743	1.59	0.551	0.205	0.03871
E2F2	0.918	0.1792	1.401	0.544	0.208	0.04037		HOTAIR	1.343	0.08971	2.011	0.523	0.206	0.03912
LYL1	1.255	0.1048	1.145	0.541	0.209	0.041		TCF7L2	0.447	0.3273	0.888	0.663	0.206	0.03933
ZFP28	0.872	0.1916	1.992	0.523	0.21	0.04142		STAT3	1.337	0.09057	0.668	0.577	0.206	0.03933
VDR	0.961	0.1684	0.483	0.627	0.21	0.04185		MEN1	1.532	0.06278	0.924	0.551	0.206	0.03933
ZNF17	0.702	0.2414	2.402	0.52	0.211	0.04228		TGIF2	1.43	0.07643	1.249	0.54	0.206	0.03933
SMAD2	0.97	0.1661	1.433	0.533	0.215	0.04493		ERCC3	0.851	0.1974	2.615	0.524	0.21	0.04142
ZNF490	0.7	0.2419	2.279	0.52	0.215	0.04493		UBE2I	0.963	0.1678	2.002	0.532	0.211	0.0425
MYOD1	1.012	0.1558	1.463	0.529	0.216	0.04515		PRMT1	1.195	0.116	1.484	0.537	0.212	0.04271
ILK	0.902	0.1834	2.093	0.515	0.216	0.04515		RAC3	0.998	0.1591	1.611	0.535	0.22	0.04792
ETV6	1.008	0.1568	1.238	0.541	0.217	0.04583		TERC	1.362	0.08665	1.664	0.521	0.221	0.04886
RUNX2	0.44	0.3298	1.406	0.588	0.218	0.04652		SUMO1	1.888	0.02949	0.924	0.531	0.223	0.05006
DMC1	0.745	0.2282	2.001	0.524	0.218	0.04652		HIF1A	0.492	0.3112	1.715	0.552	0.226	0.05202
NEUROG2	1.75	0.04004	1.199	0.52	0.219	0.04721		SMARCC2	1.367	0.08579	1.148	0.532	0.227	0.05252
HDGF	1.091	0.1376	1.158	0.536	0.22	0.04768		FOXH1	0.976	0.1646	1.78	0.528	0.227	0.05252
TFAP2A	0.901	0.1839	0.975	0.558	0.22	0.04792		SMC1A	1.922	0.02732	0.45	0.545	0.23	0.05506
PTTG1	0.919	0.179	1.936	0.515	0.221	0.04862		KDM3B	1.297	0.09731	1.089	0.533	0.233	0.05662
NONO	0.564	0.2864	2.399	0.522	0.222	0.04934		ZNF331	0.753	0.2258	2.485	0.518	0.234	0.05794
ELF3	1.085	0.139	1.255	0.53	0.223	0.04982		FOXK2	0.739	0.23	0.923	0.564	0.235	0.05821
ZNF485	0.711	0.2384	2.056	0.521	0.224	0.05055		ZNF175	0.517	0.3027	1.749	0.544	0.235	0.05847
FOXH1	0.831	0.203	1.649	0.525	0.225	0.05103		MBD3	1.005	0.1573	0.653	0.564	0.235	0.05874
NCAPG	0.609	0.2714	1.293	0.562	0.225	0.05153		FEV	1.145	0.1262	0.756	0.551	0.237	0.0601
STAT4	0.753	0.2258	1.576	0.53	0.225	0.05153		MAFG	0.997	0.1594	2.06	0.516	0.239	0.0612
TFAP4	0.999	0.1588	1.299	0.529	0.226	0.05177		ZNF354C	0.746	0.2279	2.432	0.518	0.239	0.06175
BMI1	0.655	0.2562	0.886	0.583	0.226	0.05227		ZBTB2	1.07	0.1423	1.425	0.525	0.24	0.06203
HCFC1R1	0.789	0.2151	1.567	0.529	0.226	0.05227		DAXX	1.113	0.1329	1.601	0.521	0.24	0.06203
MAML3	1.077	0.1407	1.735	0.513	0.228	0.05327		EPAS1	0.945	0.1724	1.407	0.531	0.242	0.06372
ZNF2	0.9	0.184	0.693	0.568	0.23	0.05454		HLF	0.995	0.16	1.974	0.516	0.242	0.064
EBF1	1.361	0.08676	1.238	0.52	0.232	0.05583		INTS3	0.786	0.216	2.175	0.52	0.243	0.06486
CHD5	0.783	0.2169	1.503	0.528	0.233	0.05688		LMNB1	0.811	0.2086	1.905	0.521	0.244	0.06544
ETV4	0.859	0.1953	1.075	0.545	0.233	0.05688		SND1	1.007	0.1569	1.107	0.536	0.244	0.06544
ZMIZ1	0.743	0.2287	0.756	0.577	0.233	0.05688		BAHD1	0.267	0.3946	1.886	0.547	0.245	0.06631
DEK	0.81	0.209	0.887	0.557	0.233	0.05714		NME2	0.98	0.1635	1.945	0.515	0.246	0.0666
HAND2	0.706	0.24	1.867	0.52	0.235	0.05847		IRF5	0.773	0.2199	2.081	0.519	0.247	0.06748
SOX2	0.803	0.2109	1.233	0.536	0.237	0.05982		ETV6	1.102	0.1352	1.31	0.522	0.249	0.06957
JUND	0.637	0.2621	0.792	0.579	0.239	0.06175		TBX21	1.266	0.1028	1.049	0.525	0.25	0.07017
ZNF780A	0.628	0.2649	2.223	0.513	0.239	0.06175		POU2F2	1.184	0.1181	1.237	0.521	0.251	0.07078
LHX2	0.449	0.3268	1.248	0.566	0.242	0.064		DACOR1	0.712	0.2382	2.284	0.516	0.251	0.07078
RING1	0.846	0.1989	1.365	0.525	0.243	0.06429		EGLN2	0.827	0.2042	1.657	0.522	0.251	0.07109
ZNF823	0.648	0.2585	2.028	0.515	0.243	0.06486		JUNB	0.668	0.2521	0.857	0.559	0.253	0.07263
IRF4	1.278	0.1006	1.136	0.519	0.245	0.06602		NANOG	-0.039	0.5157	0.91	0.618	0.254	0.07387
FAIRE	0.656	0.2561	0.852	0.561	0.246	0.0666		LMTK3	0.37	0.3556	1.503	0.545	0.254	0.07387
NFIL3	0.752	0.226	1.378	0.525	0.248	0.06867		RUNX3	0.89	0.1868	1.369	0.526	0.255	0.07419
MYBL2	0.751	0.2265	1.388	0.525	0.249	0.06927		RING1	0.379	0.3524	0.886	0.573	0.255	0.0745
ZNF134	0.613	0.27	2.101	0.512	0.251	0.07139		BARX1	1.012	0.1557	0.844	0.537	0.259	0.07802
LMNB1	0.672	0.2508	1.72	0.517	0.252	0.0717		ZNF597	0.904	0.1831	1.183	0.528	0.26	0.07868
ZNF75D	0.732	0.2322	2.07	0.504	0.255	0.0745		JUN	0.56	0.2877	0.438	0.587	0.26	0.07933
FOXO1	0.609	0.2713	0.956	0.551	0.255	0.07482		EBF1	0.99	0.1611	0.959	0.531	0.261	0.08032
SOX13	0.755	0.2253	1.1	0.529	0.256	0.07513		DLX1	1.029	0.1517	0.698	0.539	0.263	0.08199
PAX6	0.302	0.3814	1.616	0.543	0.256	0.07513		FOXD2	1.057	0.1453	0.518	0.542	0.266	0.08505
ZNF438	0.663	0.2536	1.376	0.526	0.256	0.07513		ZBTB40	1.193	0.1164	0.811	0.527	0.267	0.0854
ZNF641	0.821	0.2058	1.116	0.527	0.256	0.07545		CDCA2	0.73	0.2327	1.662	0.517	0.271	0.08961
POU5F1	1.059	0.1449	0.951	0.522	0.257	0.07641		HDGF	1.054	0.146	1.128	0.518	0.272	0.09104
TERF1	0.771	0.2202	1.146	0.527	0.258	0.07705		TERF1	0.818	0.2066	1.208	0.522	0.273	0.09176
SOX11	0.641	0.2606	1.973	0.507	0.262	0.08099		RUVBL1	1.02	0.154	0.534	0.538	0.274	0.09285
OTX2	1.091	0.1377	1.28	0.508	0.262	0.08132		ZNF586	0.532	0.2974	2.452	0.508	0.277	0.09581
EBF3	0.708	0.2395	1.594	0.513	0.265	0.08402		PBX1	0.472	0.3184	1.83	0.518	0.279	0.09768
PROX1	0.828	0.2039	0.873	0.528	0.266	0.08436		WRNIP1	0.852	0.197	0.993	0.524	0.28	0.09882
PAX3	0.624	0.2662	1.73	0.513	0.266	0.08436		KMT2B	0.769	0.2209	1.215	0.519	0.283	0.1019
SCRT2	0.75	0.2266	1.675	0.507	0.266	0.08436		CBX1	0.641	0.2609	0.371	0.563	0.283	0.1023
ZFP64	0.252	0.4004	0.805	0.596	0.268	0.08644		EOMES	0.741	0.2295	1.469	0.514	0.284	0.1035
SNAI2	1.48	0.06949	0.945	0.506	0.269	0.08713		SCRT2	0.74	0.2297	1.657	0.51	0.287	0.1058
PRDM1	0.577	0.282	0.792	0.552	0.269	0.08784		AEBP2	0.698	0.2427	1.726	0.51	0.289	0.1082
ZNF202	0.341	0.3665	0.695	0.585	0.271	0.08961		MTA2	0.74	0.2298	0.868	0.529	0.29	0.1095
KLF3	0.75	0.2267	1.025	0.525	0.272	0.09032		USF1	0.733	0.2318	0.447	0.548	0.29	0.1099
MCM7	0.479	0.316	1.537	0.522	0.274	0.09213		EBNA3C	0.534	0.2965	0.832	0.538	0.291	0.1111
FOXP1	0.278	0.3906	0.525	0.626	0.274	0.09213		MYB	0.863	0.1942	0.485	0.536	0.292	0.1119
FANCD2	0.577	0.2819	1.823	0.508	0.274	0.09249		TBX5	0.701	0.2418	1.506	0.512	0.292	0.1123
ZNF549	0.517	0.3027	2.164	0.504	0.275	0.09395		CDC5L	0.795	0.2132	1.123	0.517	0.293	0.1127
ZNF701	0.637	0.2619	1.49	0.514	0.276	0.09469		ARNT	0.274	0.3922	0.991	0.542	0.294	0.114
SIX1	0.695	0.2435	1.407	0.513	0.276	0.09506		WWTR1	0.912	0.1808	1.01	0.515	0.295	0.1153
EHF	0.883	0.1887	0.853	0.521	0.277	0.09543		DNMT1	0.665	0.2531	1.033	0.523	0.295	0.1161
TET2	0.419	0.3376	0.535	0.581	0.278	0.09618		MYOD1	0.757	0.2246	1.273	0.512	0.296	0.117
KDM1B	0.531	0.2979	2.047	0.505	0.278	0.09618		HMBOX1	0.613	0.27	1.565	0.512	0.298	0.1187
DPF2	0.506	0.3065	1.55	0.519	0.278	0.09655		HCFC1R1	0.639	0.2615	1.403	0.513	0.3	0.1217
CBX5	0.466	0.3205	1.141	0.536	0.278	0.09655		TLX1	0.677	0.2493	1.231	0.514	0.301	0.1221
ATF7IP	0.267	0.3947	2.054	0.516	0.279	0.0973		GABP	0.954	0.17	0.384	0.531	0.303	0.1248
SP140	0.712	0.2383	0.911	0.525	0.279	0.09806		DEK	0.738	0.2302	0.754	0.526	0.303	0.1252
ZNF287	0.471	0.3188	2.245	0.499	0.28	0.09844		CDK2	0.6	0.2743	1.73	0.507	0.303	0.1252
ZXDC	0.591	0.2773	1.624	0.51	0.28	0.09882		FOSL1	0.892	0.1862	0.673	0.522	0.304	0.1261
LMNA	0.402	0.3438	1.433	0.526	0.281	0.09958		HBP1	1.062	0.1441	0.299	0.529	0.304	0.127
DACOR1	0.521	0.3012	2.036	0.504	0.281	0.1003		GLIS1	0.391	0.3481	0.119	0.576	0.305	0.1275
ZNF92	0.622	0.2669	1.498	0.513	0.282	0.1007		DPF1	0.469	0.3194	1.164	0.521	0.305	0.1279
USP49	0.428	0.3342	2.462	0.496	0.284	0.1027		ICE2	0.707	0.2396	1.055	0.516	0.306	0.1293
ZBTB48	0.607	0.272	0.57	0.547	0.285	0.1038		ARNT2	0.915	0.18	0.445	0.528	0.306	0.1293
ZNF248	0.47	0.3191	2.164	0.499	0.285	0.1046		PRMT5	0.758	0.2241	0.886	0.518	0.307	0.1302
ZNF8	0.396	0.3461	1.516	0.52	0.288	0.1074		ZNF436	0.592	0.277	1.412	0.511	0.307	0.1307
WRNIP1	0.749	0.2269	0.772	0.525	0.288	0.1074		ZNF800	0.532	0.2974	1.781	0.504	0.31	0.1339
CUX1	0.744	0.2285	1.211	0.511	0.29	0.1095		ZNF486	0.47	0.3191	2.223	0.499	0.31	0.1344
PBX1	0.203	0.4194	1.335	0.535	0.29	0.1099		ZNF707	0.169	0.4329	1.522	0.521	0.312	0.1362
LDB1	0.563	0.2867	1.607	0.507	0.29	0.1099		NR2C2	0.551	0.2907	-0.239	0.58	0.312	0.1367
SMAD1	-0.016	0.5062	0.799	0.599	0.293	0.1127		DROSHA	0.713	0.2378	-0.337	0.575	0.312	0.1367
SATB1	0.223	0.4118	1.63	0.521	0.293	0.1132		BACH1	0.475	0.3172	0.676	0.532	0.314	0.1396
CTBP1	0.472	0.3183	0.935	0.532	0.293	0.1136		E2F8	0.765	0.2222	0.739	0.519	0.315	0.141
ICE1	0.88	0.1894	0.817	0.514	0.293	0.1136		ICE1	0.887	0.1874	0.831	0.513	0.316	0.142
EBNA3C	0.799	0.212	1.006	0.512	0.293	0.1136		ZNF554	0.513	0.3039	1.592	0.507	0.316	0.1425
TTF1	0.689	0.2454	1.461	0.503	0.294	0.1144		ZEB1	0.722	0.2352	-0.127	0.556	0.317	0.1439
NR2F1	0.598	0.2751	1.203	0.516	0.294	0.1144		GATA1	0.381	0.3517	0.93	0.522	0.319	0.1464
TERF2	0.675	0.2497	0.967	0.517	0.294	0.1148		TRIM22	0.874	0.1909	0.72	0.514	0.32	0.1479
HOXA2	0.829	0.2036	0.257	0.533	0.295	0.1153		STAT4	0.291	0.3854	1.075	0.521	0.322	0.1504
BCL6	0.587	0.2787	0.244	0.558	0.295	0.1161		ZC3H8	0.627	0.2653	0.494	0.528	0.322	0.1509
ZIM3	0.588	0.2784	1.613	0.5	0.299	0.12		LIN9	0.567	0.2855	1.18	0.51	0.324	0.1524
NFIC	0.584	0.2796	0.885	0.524	0.299	0.1204		SOX9	0.977	0.1643	0.241	0.523	0.326	0.156
EBNA2	0.625	0.2659	1.192	0.513	0.299	0.1208		GLYR1	0.796	0.2131	0.484	0.521	0.326	0.1565
ZNF26	0.465	0.3208	1.934	0.499	0.3	0.1217		ATF4	-0.199	0.5789	0.897	0.552	0.328	0.1586
GRHL1	0.643	0.2602	1.009	0.514	0.301	0.123		ZNF654	0.818	0.2067	0.782	0.51	0.329	0.1601
TCF7L1	0.525	0.2998	0.67	0.535	0.302	0.1239		CUX1	-0.127	0.5505	0.566	0.558	0.33	0.1622
HOXC9	0.608	0.2716	1.547	0.499	0.302	0.1239		ZNF549	0.351	0.3626	1.844	0.5	0.331	0.1633
HLF	0.621	0.2673	1.584	0.497	0.303	0.1248		IKZF1	0.2	0.4209	0.516	0.54	0.331	0.1638
SOX10	0.546	0.2926	1.508	0.506	0.303	0.1252		SMAD2	0.364	0.3579	1.058	0.514	0.332	0.1649
KLF4	0.732	0.2322	0.936	0.511	0.306	0.1284		DNMT3A	0.353	0.3622	0.316	0.542	0.333	0.1665
ZKSCAN1	0.379	0.3524	1.135	0.524	0.306	0.1288		SOX2	-0.455	0.6754	0.793	0.581	0.334	0.1676
HIF1A	0.084	0.4666	0.971	0.553	0.306	0.1293		ZFP41	0.395	0.3463	1.698	0.499	0.334	0.1676
ZNF793	0.551	0.2907	1.624	0.497	0.31	0.1334		HOXA4	0.8	0.212	0.343	0.521	0.335	0.1698
CSDE1	0.572	0.2838	0.646	0.527	0.311	0.1358		KDM5A	0.964	0.1675	-0.252	0.536	0.336	0.1714
EGLN2	0.599	0.2745	1.1	0.511	0.312	0.1362		SNAI2	0.941	0.1734	0.68	0.507	0.336	0.1714
ZNF697	0.15	0.4404	1.653	0.515	0.313	0.1381		HOXA2	0.82	0.206	0.246	0.522	0.338	0.1731
ZNF573	0.429	0.334	1.798	0.496	0.314	0.1396		ZNF239	0.575	0.2827	1.151	0.503	0.339	0.1753
MTA2	0.728	0.2332	0.858	0.508	0.315	0.141		C11orf30	0.526	0.2996	1.288	0.501	0.34	0.177
PAX5	0.694	0.2439	0.467	0.523	0.316	0.1425		NR2F2	-0.132	0.5527	0.333	0.565	0.341	0.1781
FOXG1	0.629	0.2647	0.817	0.513	0.317	0.1439		RELB	0.537	0.2957	0.851	0.512	0.341	0.1787
PYGO2	0.528	0.2986	1.447	0.499	0.321	0.1484		NFE2	-0.071	0.5283	0.025	0.583	0.342	0.1798
TEAD2	0.556	0.2891	1.472	0.496	0.321	0.1489		ZNF16	0.151	0.4399	1.158	0.515	0.343	0.1809
ZC3H8	0.63	0.2644	0.498	0.522	0.322	0.1499		CEBPG	0.36	0.3594	1.2	0.507	0.343	0.1815
MAFK	0.523	0.3003	1.235	0.505	0.324	0.1524		YBX3	0.641	0.2607	0.777	0.51	0.344	0.1826
TP73	-0.104	0.5414	0.886	0.559	0.325	0.1549		STAT5A	0.612	0.2702	0.607	0.514	0.344	0.1826
SIRT6	0.494	0.3108	1.276	0.501	0.327	0.157		ZNF585B	0.292	0.385	1.711	0.497	0.348	0.189
SPI1	-0.018	0.507	0.165	0.616	0.328	0.1586		KLF16	0.555	0.2895	0.987	0.504	0.348	0.1896
ZNF169	0.431	0.3334	1.532	0.496	0.329	0.1596		NFKB1	0.668	0.2522	0.506	0.513	0.35	0.1925
SSU72	0.557	0.2887	0.996	0.507	0.329	0.1601		SETX	0.694	0.2438	0.416	0.515	0.353	0.1973
LMO2	0.512	0.3042	0.702	0.517	0.332	0.1644		TAT	0.463	0.3218	0.976	0.505	0.353	0.1978
TEAD4	0.213	0.4156	0.753	0.529	0.333	0.1654		EBNA2	0.461	0.3226	0.99	0.505	0.353	0.1984
MAFF	0.381	0.3514	1.511	0.496	0.333	0.1665		ZNF138	0.315	0.3764	1.464	0.498	0.354	0.1997
ZNF425	0.48	0.3156	1.238	0.5	0.335	0.1687		HAND2	0.308	0.379	1.412	0.498	0.356	0.2033
ZNF101	0.131	0.4479	0.75	0.536	0.335	0.1692		SMAD3	-0.133	0.5529	0.448	0.547	0.357	0.2039
PHOX2B	0.381	0.3518	1.588	0.493	0.338	0.1731		ASCL2	0.71	0.239	0.284	0.516	0.358	0.2057
CHD8	-0.097	0.5386	0.322	0.587	0.34	0.177		PGBD3	0.525	0.2997	0.791	0.508	0.358	0.207
ZNF585B	0.304	0.3807	1.726	0.49	0.34	0.177		PRKDC	0.287	0.3869	0.334	0.528	0.359	0.2088
NR4A1	0.504	0.307	0.952	0.504	0.342	0.1803		IRF9	0.359	0.3598	1.291	0.497	0.361	0.2119
KDM5B	0.641	0.2609	-0.524	0.542	0.343	0.1815		PTTG1	0.194	0.4232	1.236	0.502	0.365	0.2182
DPPA2	0.393	0.3471	1.383	0.493	0.347	0.1878		KDM1A	-0.543	0.7066	0.101	0.614	0.365	0.2188
SRCAP	0.306	0.3797	1.631	0.488	0.349	0.1919		ZBTB17	-0.049	0.5195	-0.143	0.564	0.366	0.2194
GLYR1	0.652	0.2573	0.173	0.515	0.35	0.1937		E2F3	0.722	0.2351	0.129	0.517	0.366	0.2207
MEIS1	0.586	0.2791	1.074	0.492	0.352	0.1955		ZNF292	0.233	0.408	1.577	0.495	0.367	0.222
RELA	-0.042	0.5166	-0.234	0.606	0.352	0.1967		POLR2M	0.79	0.2147	0.091	0.515	0.368	0.2232
KLF5	0.415	0.3391	0.185	0.527	0.354	0.199		ZNF438	0.364	0.3581	0.818	0.507	0.368	0.2245
TRIM28	-0.514	0.6965	1.298	0.545	0.355	0.2009		HIRA	-0.339	0.6327	0.415	0.555	0.369	0.2258
DNMT3B	-0.18	0.5715	0.314	0.574	0.357	0.2045		PPARD	0.51	0.3051	0.632	0.507	0.37	0.2277
PPARGC1A	0.49	0.312	0.804	0.501	0.357	0.2045		SMAD2-SMAD3	-0.104	0.5414	0.338	0.538	0.372	0.231
ZNF440	0.245	0.4031	1.738	0.483	0.358	0.207		RAD51	0.242	0.4044	1.078	0.5	0.375	0.2356
PSIP1	0.155	0.4384	0.14	0.545	0.361	0.2107		TEAD1	-0.161	0.5638	0.539	0.531	0.375	0.2369
CBX2	0.576	0.2824	0.402	0.508	0.361	0.2119		HOXA1	0.664	0.2533	0.153	0.513	0.376	0.2382
ZNF800	0.318	0.3754	1.5	0.486	0.362	0.2138		LDB1	0.256	0.3989	1.208	0.496	0.377	0.2408
ESCO2	0.559	0.288	0.379	0.507	0.366	0.2207		BHLHE40	0.226	0.4105	-0.355	0.55	0.378	0.2415
ZNF506	0.296	0.3837	1.369	0.487	0.37	0.2271		SREBF1	0.351	0.363	-0.088	0.531	0.379	0.2428
GRHL3	-0.03	0.512	0.342	0.54	0.37	0.2277		ZNF382	-0.011	0.5045	0.952	0.51	0.38	0.2448
PITX3	0.324	0.3729	1.253	0.489	0.371	0.229		SMARCC1	0.015	0.4942	0.053	0.54	0.38	0.2462
DNMT1	0.478	0.3163	0.79	0.495	0.371	0.2297		TRIM28	-0.634	0.7371	1.238	0.531	0.381	0.2482
NIPBL	0.014	0.4944	-0.502	0.578	0.372	0.2303		CASP8AP2	0.534	0.2967	0.376	0.508	0.383	0.2509
NFATC3	0.437	0.3312	0.763	0.496	0.373	0.2329		NBN	0.072	0.4712	0.242	0.527	0.383	0.2515
SETX	0.577	0.2821	0.188	0.508	0.373	0.2336		ZNF623	0.412	0.3403	0.799	0.498	0.384	0.2529
ARNT	-0.031	0.5124	0.451	0.533	0.374	0.2342		TERF2	0.405	0.3428	0.594	0.502	0.386	0.2563
EGR3	0.442	0.3293	0.727	0.497	0.374	0.2342		OSR2	0.327	0.3717	0.796	0.5	0.387	0.259
HIRA	-0.57	0.7155	0.238	0.628	0.375	0.2356		SMARCE1	0.12	0.4523	0.894	0.503	0.388	0.2611
SMARCA4	-0.091	0.5364	-0.884	0.65	0.377	0.2395		CHD8	-0.437	0.669	-0.141	0.585	0.389	0.2618
RUNX3	0.441	0.3294	0.691	0.497	0.377	0.2402		ZBED1	0.404	0.3433	0.299	0.511	0.389	0.2618
CTNNB1	0.344	0.3656	1.057	0.49	0.378	0.2422		ZNF563	0.191	0.4244	1.236	0.494	0.389	0.2618
NCOR2	0.326	0.3722	0.294	0.514	0.38	0.2455		ZNF134	0.196	0.4224	1.204	0.494	0.389	0.2632
HMBOX1	0.327	0.372	1.07	0.489	0.381	0.2475		KDM6A	0.347	0.3643	0.73	0.5	0.392	0.268
IRF9	0.326	0.3723	1.255	0.482	0.383	0.2515		TAL1	-0.85	0.8024	0.685	0.564	0.392	0.2687
TBX21	0.56	0.2878	0.474	0.495	0.384	0.2522		ZNF140	-0.166	0.5661	1.361	0.501	0.394	0.2715
RYBP	0.409	0.3411	-0.928	0.545	0.384	0.2536		PKNOX1	0.275	0.3916	0.995	0.494	0.394	0.2715
RXRA	-0.36	0.6404	-0.128	0.592	0.386	0.257		TEAD2	0.241	0.4048	1.112	0.494	0.394	0.2715
TCF12	0.221	0.4125	0.497	0.511	0.386	0.2577		PDX1	0.092	0.4634	0.959	0.499	0.396	0.2757
RUNX1T1	0.402	0.3437	0.469	0.502	0.387	0.2584		YAP1	0.099	0.4605	0.481	0.512	0.396	0.2764
PKNOX1	0.342	0.3663	1.097	0.483	0.389	0.2632		DIDO1	0.542	0.2937	0.309	0.503	0.396	0.2764
RCOR1	0.203	0.4197	0.625	0.505	0.393	0.2708		ZMYND8	-0.117	0.5466	-1.268	0.609	0.397	0.2785
ETS2	0.116	0.4537	0.507	0.51	0.398	0.2792		HOXA6	0.594	0.2764	-0.033	0.511	0.398	0.2792
ZNF239	0.32	0.3746	0.817	0.488	0.398	0.2806		ZBTB10	0.601	0.2741	-0.052	0.511	0.398	0.2806
ZNF304	0.172	0.4316	1.45	0.478	0.399	0.2814		FXR2	0.271	0.3932	0.837	0.497	0.399	0.2828
RELB	0.346	0.3647	0.691	0.49	0.399	0.2821		HEXIM1	0.361	0.359	-0.606	0.534	0.4	0.2835
WDHD1	0.449	0.3267	0.524	0.49	0.4	0.2849		ZIM3	0.123	0.451	1.183	0.493	0.4	0.2835
MAFG	0.242	0.4044	1.24	0.479	0.401	0.2856		ZNF18	0.401	0.344	0.202	0.509	0.403	0.2892
STAT3	0.141	0.4437	0.009	0.522	0.402	0.2878		PRDM2	0.576	0.2822	0.029	0.508	0.404	0.2913
CD74	0.106	0.458	0.174	0.519	0.403	0.2899		PBX2	-0.139	0.5554	0.286	0.525	0.404	0.2921
ZNF788	0.203	0.4195	1.328	0.477	0.404	0.2913		ZNF24	0.375	0.3538	0.189	0.509	0.405	0.2935
STAT1	0.469	0.3197	-0.142	0.506	0.404	0.2913		PTRF	0.058	0.477	1.248	0.489	0.408	0.2993
ETV7	0.405	0.3426	0.353	0.494	0.405	0.295		ZNF92	0.177	0.4299	0.91	0.493	0.412	0.3081
RARG	0.22	0.413	0.203	0.508	0.406	0.2957		STAT1	0.3	0.3821	-0.268	0.519	0.414	0.3117
SMAD3	-0.453	0.6746	0.311	0.547	0.407	0.2986		ZNF490	0.012	0.4951	1.383	0.487	0.414	0.3125
DUX4	-0.067	0.5267	1.154	0.493	0.408	0.3007		ZNF83	-0.175	0.5694	-0.615	0.556	0.415	0.3147
CDC5L	0.31	0.3785	0.604	0.491	0.409	0.3015		C17orf49	0.528	0.2987	-0.179	0.509	0.418	0.3199
DAXX	0.335	0.3689	0.733	0.484	0.409	0.3029		ERG	-0.624	0.7338	-0.786	0.624	0.418	0.3214
ZNF141	0.239	0.4056	0.938	0.483	0.41	0.3037		FEZF1	0.228	0.4099	0.69	0.495	0.418	0.3214
RBL1	0.325	0.3725	0.626	0.489	0.41	0.3044		RFX1	-0.238	0.5939	0.499	0.516	0.419	0.3221
NFKB2	0.293	0.3847	0.643	0.489	0.411	0.3051		DRAP1	0.43	0.3335	0.077	0.503	0.421	0.3273
ZNF597	0.348	0.3638	0.494	0.49	0.411	0.3059		BRD7	0.439	0.3304	0.014	0.504	0.423	0.3318
GRIP1	0.264	0.3959	0.748	0.486	0.413	0.3095		ZSCAN16	0.16	0.4365	0.501	0.498	0.424	0.3326
TCF7L2	-0.536	0.704	-0.258	0.584	0.413	0.3103		BRD9	0.345	0.3652	0.214	0.501	0.424	0.3333
ZNF837	0.288	0.3868	0.776	0.483	0.413	0.3103		HDAC8	0.199	0.4212	0.141	0.508	0.424	0.3333
ZNF382	0.151	0.4402	1.099	0.483	0.413	0.311		HNF1B	0.179	0.4288	0.71	0.494	0.425	0.3348
ZNF318	0.088	0.4648	0.348	0.507	0.415	0.3139		GATAD1	0.345	0.3649	-0.275	0.513	0.426	0.3379
RAD51	0.171	0.4319	0.994	0.482	0.417	0.3176		TCF7L1	-0.305	0.6197	0.079	0.53	0.427	0.3401
ZNF486	-0.068	0.527	1.728	0.474	0.417	0.3184		DUX4	-0.405	0.6573	0.898	0.509	0.428	0.3416
KDM4A	-0.027	0.5108	-0.699	0.544	0.417	0.3191		PYGO2	-0.018	0.5074	0.841	0.494	0.429	0.3439
SMARCE1	0.108	0.457	0.877	0.485	0.423	0.3303		MXD3	0.402	0.3439	0.025	0.502	0.429	0.3439
L3MBTL2	0.359	0.3599	0.39	0.487	0.423	0.3318		TAZ	0.24	0.4051	0.451	0.496	0.43	0.3454
DDX20	0.187	0.4259	0.572	0.489	0.426	0.3379		SETDB1	-1.075	0.8587	0.256	0.581	0.431	0.347
ZNF770	0.216	0.4144	0.772	0.481	0.426	0.3379		ZBTB7B	0.411	0.3404	-0.059	0.502	0.431	0.3477
MIER1	0.277	0.3909	0.4	0.489	0.427	0.3401		ATF2	-0.169	0.5671	0.049	0.521	0.432	0.3508
CBX4	0.504	0.3071	-0.55	0.502	0.428	0.3416		RBL1	0.219	0.4134	0.451	0.495	0.434	0.3539
CBX1	-0.062	0.5248	-0.718	0.54	0.429	0.3439		STAT5	-0.063	0.5251	0.274	0.509	0.435	0.3554
SOX4	0.245	0.4034	0.548	0.484	0.429	0.3439		NR4A1	0.055	0.478	0.477	0.497	0.435	0.3562
STAT5A	0.291	0.3855	0.225	0.492	0.43	0.3454		ZNF664	0.167	0.4336	0.573	0.492	0.438	0.3631
EPAS1	0.242	0.4044	0.63	0.483	0.43	0.3462		ATF1	-0.201	0.5795	-0.664	0.544	0.438	0.3631
RXRG	-0.212	0.5839	-0.161	0.528	0.431	0.347		ZEB2	0.239	0.4054	-0.039	0.506	0.439	0.3639
ZNF808	-0.025	0.51	1.606	0.464	0.431	0.347		NKRF	0.343	0.3659	-0.283	0.508	0.44	0.3669
SMARCC1	-0.622	0.7331	-0.314	0.572	0.432	0.3493		DMC1	-0.035	0.5141	1.049	0.486	0.44	0.3669
POU2F2	0.282	0.3889	0.136	0.494	0.432	0.35		PML	0.049	0.4803	-0.188	0.513	0.441	0.3693
L3MBTL4	0.377	0.353	0.036	0.492	0.432	0.3508		SOX4	0.169	0.4331	0.481	0.493	0.441	0.3693
WHSC1	0.199	0.4211	0.866	0.476	0.433	0.3523		ZNF48	-0.129	0.5514	1.375	0.482	0.442	0.3708
ZEB1	0.016	0.4935	-1.012	0.537	0.434	0.3531		ATF3	-0.102	0.5408	-0.209	0.519	0.442	0.3716
MCM3	0.186	0.4264	0.715	0.481	0.436	0.3592		HJURP	-0.042	0.5169	1.025	0.485	0.445	0.377
HOXA9	0.16	0.4364	0.837	0.478	0.437	0.3615		SPI1	-0.572	0.7162	0.041	0.537	0.446	0.3794
CHAMP1	0.279	0.39	0.342	0.485	0.438	0.3623		ETS2	-0.546	0.7076	-0.297	0.55	0.446	0.3802
ZEB2	0.229	0.4093	-0.052	0.496	0.442	0.3708		ZNF781	-0.153	0.5609	1.208	0.484	0.447	0.3817
SMAD2-SMAD3	-0.491	0.6884	0.057	0.532	0.443	0.3724		POU5F1	-0.412	0.66	0.53	0.511	0.448	0.3833
PRDM2	0.36	0.3593	-0.26	0.493	0.443	0.3724		SP140	-0.181	0.5717	0.17	0.511	0.449	0.3864
ZNF586	-0.086	0.5344	1.662	0.46	0.443	0.3731		H2AZ	-0.129	0.5514	-2.501	0.641	0.449	0.3872
NEUROD1	-0.814	0.7921	0.198	0.551	0.444	0.3763		PROX1	-0.618	0.7317	-0.362	0.554	0.449	0.3872
USF1	0.062	0.4752	-0.689	0.52	0.445	0.377		PPARG	-0.919	0.8209	-0.115	0.566	0.45	0.3888
IRF1	-0.064	0.5254	-0.366	0.52	0.445	0.3778		CREB1	-0.173	0.5686	-0.991	0.546	0.452	0.3919
ZNF429	0.024	0.4905	1.194	0.467	0.446	0.3794		MEF2D	0.009	0.4966	0.611	0.49	0.452	0.3935
ZBTB16	-0.123	0.5488	0.336	0.504	0.446	0.3802		MBOAT4	0.288	0.3867	-0.036	0.497	0.453	0.3951
ZNF664	0.199	0.4213	0.631	0.478	0.447	0.3825		ETV1	-0.198	0.5784	-0.919	0.543	0.454	0.3974
ZNF384	0.114	0.4548	0.562	0.482	0.449	0.3856		SOX11	-0.369	0.6439	0.993	0.494	0.455	0.4006
IKZF2	0.282	0.389	0.166	0.485	0.449	0.3856		PRDM1	-0.119	0.5474	0.15	0.505	0.456	0.4014
HJURP	0.018	0.493	1.131	0.467	0.451	0.3911		HDAC2	-0.33	0.6293	-1.533	0.581	0.456	0.4022
ATF3	-0.257	0.6015	-0.365	0.526	0.452	0.3919		SIRT6	0.033	0.4867	0.574	0.488	0.457	0.4029
TAT	0.17	0.4326	0.609	0.478	0.453	0.3943		ZNF318	-0.049	0.5195	0.237	0.498	0.459	0.4077
MEF2D	0.111	0.4559	0.729	0.476	0.454	0.3974		MYOG	-0.218	0.5864	0.871	0.491	0.459	0.4085
AGO1	0.002	0.4993	0.513	0.485	0.454	0.3982		CHAMP1	0.19	0.4247	0.213	0.492	0.464	0.4188
ZBTB42	0.181	0.4283	0.489	0.479	0.455	0.4006		NPAT	0.356	0.3608	-0.441	0.5	0.465	0.4212
BATF3	0.189	0.4249	0.456	0.479	0.455	0.4006		FOXP1	-0.724	0.7656	-0.635	0.562	0.466	0.4236
ZNF35	0.226	0.4107	0.241	0.482	0.455	0.4006		USF2	-0.329	0.6288	-1.04	0.548	0.467	0.4252
HMG20A	0.19	0.4248	0.404	0.479	0.456	0.4022		HLTF	0.093	0.4631	-0.037	0.497	0.467	0.4268
ZNF317	-0.254	0.6001	1.129	0.481	0.457	0.4029		GRHL3	-0.991	0.8392	-0.417	0.575	0.468	0.4292
NCOR1	-0.431	0.6667	-1.025	0.563	0.458	0.4053		ZNF765	-0.187	0.5741	1.139	0.48	0.469	0.43
GFI1B	-0.005	0.5021	0.643	0.481	0.458	0.4061		TSHZ1	0.035	0.4861	0.113	0.495	0.471	0.434
ZBTB17	-0.345	0.6348	-0.619	0.533	0.458	0.4061		BMI1	-1.346	0.9108	-0.363	0.605	0.471	0.4356
FEZF1	0.165	0.4345	0.619	0.474	0.461	0.4125		ELF2	0.268	0.3942	-0.267	0.497	0.472	0.4364
ETV1	-0.059	0.5236	-0.713	0.519	0.461	0.4132		MIER1	0.047	0.4811	0.093	0.495	0.472	0.438
YBX3	0.087	0.4652	0.251	0.484	0.464	0.4204		ZNF770	0.017	0.4932	0.4	0.487	0.473	0.4388
RNF2	-0.695	0.7566	-0.688	0.561	0.465	0.4212		RBL2	-0.131	0.552	-0.697	0.521	0.473	0.4396
ZNF274	-0.164	0.5653	1.533	0.458	0.465	0.4212		STAT2	-0.102	0.5407	-0.579	0.513	0.474	0.4412
PRDM14	0.116	0.4539	0.536	0.475	0.467	0.4252		ZNF429	-0.137	0.5545	0.872	0.482	0.474	0.4412
H2AZ	0.186	0.4261	-2.359	0.565	0.468	0.4292		PARP1	-0.231	0.5915	1.175	0.478	0.476	0.4452
RUNX1	-1.468	0.929	-0.369	0.649	0.469	0.4308		BARX2	0.247	0.4024	-0.282	0.496	0.476	0.446
ZNF24	-0.036	0.5144	-0.172	0.499	0.469	0.4308		HEY1	-0.095	0.538	-1.172	0.529	0.476	0.4468
ZNF750	0.054	0.4784	0.737	0.47	0.469	0.4316		TARDBP	0.1	0.4604	-0.625	0.508	0.477	0.4484
MYNN	-0.185	0.5732	0.019	0.504	0.47	0.4324		ZBTB42	0.051	0.4798	0.259	0.489	0.477	0.4484
MITF	-0.364	0.642	0.548	0.496	0.47	0.4324		ZNF8	-0.516	0.697	0.322	0.509	0.477	0.4484
MTA3	-0.188	0.5744	0.325	0.494	0.471	0.4348		KDM5B	0.06	0.4763	-1.127	0.52	0.478	0.45
TBL1XR1	0.161	0.4361	-0.179	0.488	0.472	0.4364		ZNF793	-0.289	0.6136	0.733	0.488	0.478	0.4508
ZNF766	0.057	0.4772	0.673	0.47	0.472	0.438		NCOR1	-0.747	0.7724	-1.353	0.589	0.478	0.4516
ATF2	-0.39	0.6518	-0.233	0.517	0.473	0.4388		SRF	-0.189	0.575	-1.278	0.537	0.48	0.4549
ZNF554	0.075	0.4703	0.546	0.471	0.475	0.4436		RB1	-0.285	0.6123	-0.839	0.527	0.482	0.4597
ZNF479	0.108	0.4572	0.433	0.474	0.476	0.4468		ZNF384	-0.215	0.5853	0.22	0.498	0.482	0.4597
LMTK3	-0.175	0.5693	0.913	0.472	0.477	0.4476		L3MBTL2	0.112	0.4553	-0.043	0.493	0.483	0.4613
SPDEF	-0.257	0.6013	-0.328	0.512	0.479	0.4524		KLF10	-0.037	0.5146	-0.662	0.509	0.485	0.4669
ZNF28	0.107	0.4573	0.346	0.474	0.481	0.4565		CHD4	0.281	0.3894	-0.448	0.495	0.486	0.4686
CCND2	0.31	0.3784	-0.766	0.488	0.484	0.4637		RUNX1T1	-0.214	0.5849	0.099	0.498	0.486	0.4686
APOBEC3B	0.068	0.4729	0.353	0.471	0.486	0.4694		RBP2	0.257	0.3987	-0.502	0.496	0.486	0.4694
ING5	-0.006	0.5023	0.64	0.465	0.487	0.4702		NR2F1	-0.359	0.6403	0.193	0.501	0.489	0.4742
TARDBP	0.071	0.4718	-0.659	0.493	0.491	0.4807		COPS2	0.135	0.4463	-0.152	0.492	0.489	0.475
PRDM10	0.209	0.4172	-0.248	0.477	0.491	0.4807		CREB3	-0.027	0.5108	0.176	0.488	0.493	0.4847
HDAC8	-0.301	0.6182	-0.306	0.505	0.492	0.4823		BRCA1	-0.573	0.7167	-0.91	0.54	0.496	0.4912
NFKB1	-0.041	0.5163	-0.169	0.487	0.493	0.4847		SIX2	-0.488	0.6872	0.77	0.489	0.497	0.4928
ZNF600	0.203	0.4195	-0.22	0.477	0.493	0.4847		SATB1	-0.368	0.6434	0.72	0.486	0.497	0.4928
PBX2	-0.261	0.6031	0.142	0.493	0.494	0.4855		RUNX1	-1.541	0.9383	-0.392	0.586	0.499	0.4968
ZNF260	0.011	0.4958	0.461	0.466	0.494	0.4871		BCLAF1	-0.113	0.5451	-0.797	0.51	0.499	0.4968
KMT2B	0.062	0.4755	0.262	0.47	0.495	0.4888		MED12	-0.292	0.6148	-0.695	0.515	0.499	0.4976
PCGF2	0.065	0.474	0.2	0.473	0.495	0.4896		ZNF792	0.143	0.4433	-0.375	0.493	0.5	0.5001
ZNF467	0.178	0.4292	-0.292	0.479	0.496	0.4904		ZNF485	-0.236	0.5932	0.81	0.478	0.501	0.5017
C17orf49	-0.027	0.5107	-0.922	0.504	0.496	0.4912		BRD3	-0.63	0.7357	-1.425	0.558	0.504	0.5082
LANA	-0.079	0.5314	-1.18	0.514	0.497	0.4936		ZNF600	0.128	0.4489	-0.35	0.491	0.504	0.509
ZNF765	-0.183	0.5725	1.146	0.453	0.497	0.4936		CTNNB1	-0.173	0.5686	0.494	0.481	0.505	0.5106
OSR2	-0.028	0.5111	0.351	0.47	0.498	0.4944		TFDP1	-0.47	0.6807	-0.934	0.53	0.506	0.5138
FUS	0.05	0.4799	-0.028	0.479	0.498	0.4952		ZNF837	-0.215	0.5852	0.171	0.49	0.508	0.5187
ZSCAN16	-0.025	0.5101	0.104	0.478	0.5	0.5009		CHAT	-0.449	0.6734	0.951	0.48	0.509	0.5195
MAX	-0.111	0.5443	-1.707	0.527	0.504	0.5098		ZNF143	-0.997	0.8406	-1.104	0.572	0.509	0.5203
HLTF	0.003	0.4989	-0.144	0.479	0.505	0.5106		LMO2	-0.574	0.7169	0.064	0.506	0.51	0.5227
INTS3	0.147	0.4417	-0.306	0.477	0.505	0.5106		ZNF17	-0.322	0.6262	0.875	0.474	0.51	0.5235
BACH2	-0.019	0.5075	0.145	0.471	0.509	0.5195		ZNF641	-0.078	0.5312	-0.075	0.488	0.512	0.5259
ATF4	-0.76	0.7764	0.527	0.495	0.51	0.5219		ZNF768	-0.235	0.5929	0.552	0.478	0.514	0.5316
UBE2I	0.053	0.4788	0.06	0.47	0.51	0.5235		ZMIZ1	-0.1	0.5398	-0.545	0.497	0.515	0.5332
STAT5	-0.394	0.6534	0.014	0.493	0.511	0.5243		ZNF76	-0.79	0.7853	-1.382	0.558	0.516	0.5364
NFE2L1	-0.425	0.6646	0.633	0.477	0.513	0.53		TRRAP	-0.223	0.588	-0.641	0.505	0.517	0.5389
ZNF366	-0.074	0.5296	-0.417	0.485	0.513	0.53		PAX5	-1.137	0.8722	-0.606	0.55	0.518	0.5405
PRKDC	-0.431	0.6667	-0.602	0.507	0.516	0.5356		ZSCAN23	0.015	0.4941	-0.322	0.488	0.518	0.5405
TAZ	0	0.4999	0.106	0.466	0.516	0.5356		CSDE1	-0.16	0.5634	-0.016	0.487	0.519	0.5421
GTF3C5	0.138	0.4451	-1.313	0.494	0.517	0.5372		OVOL3	-0.043	0.5172	-0.157	0.486	0.519	0.5421
HOXA4	0.192	0.4237	-0.836	0.479	0.519	0.5437		DDX20	-0.346	0.6354	0.136	0.491	0.52	0.5445
ADNP	-0.003	0.5013	-0.051	0.47	0.519	0.5437		ZNF788	-0.298	0.6171	0.431	0.481	0.522	0.5493
TRIM24	-0.657	0.7444	-0.828	0.522	0.521	0.5461		ZNF697	-0.391	0.6522	0.473	0.484	0.522	0.5493
HDAC2	-0.462	0.6781	-1.661	0.533	0.522	0.5501		PSIP1	-0.318	0.6248	-0.668	0.506	0.523	0.5509
CHD7	-0.542	0.706	-0.336	0.503	0.523	0.5517		ZNF320	-0.539	0.7049	0.496	0.487	0.523	0.5525
CTBP2	-0.354	0.6384	-0.807	0.505	0.524	0.5549		NEUROG2	-0.702	0.7588	0.347	0.496	0.524	0.5541
POLR3A	-0.31	0.6215	-0.21	0.485	0.525	0.5565		TRIM24	-0.643	0.74	-0.809	0.523	0.524	0.5549
BHLHE40	-0.235	0.5931	-1.131	0.507	0.526	0.5573		CEBPA	-1.168	0.8786	-0.469	0.541	0.524	0.5549
ZNF133	-0.243	0.5961	0.826	0.449	0.526	0.5582		KDM3A	0.013	0.495	-0.71	0.494	0.524	0.5549
ZNF605	-0.182	0.5723	0.664	0.453	0.527	0.5598		HOXA9	-0.361	0.6411	0.336	0.485	0.525	0.5565
JUNB	-0.407	0.6581	-0.126	0.486	0.528	0.5638		MCM3	-0.335	0.6311	0.102	0.489	0.526	0.5573
HINFP	-0.151	0.5602	-0.397	0.48	0.529	0.5646		ERCC6	-0.537	0.7044	-1.342	0.53	0.527	0.5606
ZNF778	-0.327	0.6281	-0.149	0.483	0.529	0.5646		BCL11A	-0.75	0.7732	-1.004	0.535	0.528	0.563
ZNF263	-0.502	0.692	-1.363	0.522	0.53	0.567		ID3	-0.055	0.5219	-0.317	0.487	0.53	0.5662
PGR	-0.138	0.5547	0.454	0.456	0.531	0.5702		ZNF518A	0.046	0.4817	-0.634	0.49	0.53	0.5662
ZNF22	-0.241	0.5951	0.74	0.449	0.531	0.5702		PRDM10	0.031	0.4876	-0.599	0.488	0.531	0.5702
BRD3	-0.964	0.8324	-1.663	0.573	0.532	0.571		MEF2A	-0.383	0.6492	-0.579	0.503	0.532	0.5718
ZNF83	-0.338	0.6325	-0.808	0.499	0.534	0.5758		SSU72	-0.165	0.5653	0.088	0.481	0.534	0.5758
RBPJ	-1.089	0.8618	-1.256	0.554	0.534	0.5766		KLF6	0.13	0.4484	-0.925	0.492	0.535	0.5781
PML	-0.191	0.5759	-0.363	0.48	0.535	0.5773		LMO1	-0.121	0.548	-0.187	0.483	0.537	0.5821
ZNF623	-0.055	0.5219	-0.096	0.464	0.536	0.5797		HDAC1	-1.04	0.8508	-1.686	0.578	0.537	0.5837
TLX1	-0.1	0.5399	0.224	0.459	0.536	0.5805		ESCO2	0.042	0.4834	-0.721	0.488	0.538	0.5861
HEXIM1	0.086	0.4658	-0.951	0.479	0.539	0.5877		MEF2C	-0.022	0.5086	-0.54	0.486	0.539	0.5869
CREB3	-0.112	0.5444	0.086	0.462	0.54	0.5893		BIRA	-0.65	0.742	0.334	0.49	0.54	0.5901
CREBBP	-1.05	0.8532	-0.783	0.527	0.541	0.5909		CREBBP	-1.348	0.9112	-1.097	0.564	0.541	0.5917
BCLAF1	-0.258	0.6019	-1.039	0.497	0.541	0.5909		PBX3	-0.327	0.6282	-0.571	0.496	0.542	0.594
ZNF93	-0.092	0.5365	0.096	0.46	0.541	0.5925		ZNF133	-0.392	0.6526	0.59	0.471	0.543	0.5964
ZNF18	-0.335	0.631	-0.773	0.493	0.543	0.5964		JMJD6	-0.613	0.7301	-1.691	0.536	0.544	0.5972
ID3	-0.047	0.5189	-0.306	0.465	0.543	0.5964		XCL1	-0.011	0.5042	-0.674	0.487	0.545	0.5996
MED12	-0.274	0.6078	-0.673	0.486	0.544	0.5972		ZNF22	-0.385	0.6499	0.547	0.471	0.545	0.5996
BRD7	0.062	0.4753	-0.721	0.47	0.545	0.5996		SMARCA4	-1.223	0.8892	-1.893	0.593	0.549	0.6082
CBFA2T2	-0.147	0.5585	0.218	0.456	0.545	0.6011		ZNF558	-0.199	0.5791	-0.215	0.483	0.549	0.6082
CNOT3	-0.226	0.5894	-0.496	0.477	0.551	0.6129		CTCFL	-0.781	0.7827	-1.389	0.535	0.549	0.6098
FOXM1	-2.252	0.9878	-1.23	0.618	0.551	0.6137		FANCD2	-0.384	0.6494	0.485	0.471	0.549	0.6098
BANF1	-0.412	0.6598	0.27	0.464	0.552	0.6153		SMAD1	-1.051	0.8533	0.113	0.507	0.55	0.6106
DPF1	-0.17	0.5675	-0.138	0.463	0.552	0.6153		HINFP	-0.187	0.574	-0.441	0.486	0.551	0.6137
FOXK2	-0.422	0.6636	0.016	0.474	0.553	0.6176		LYL1	-0.759	0.7762	0.265	0.492	0.551	0.6137
ZNF585A	-0.141	0.5559	0.064	0.456	0.553	0.6176		ZNF35	-0.104	0.5413	-0.526	0.483	0.552	0.6161
PBX3	-0.52	0.6984	-0.876	0.497	0.555	0.6215		MECP2	-0.401	0.6557	-1.52	0.517	0.553	0.6169
HDAC4	-0.033	0.5131	-0.568	0.464	0.556	0.6254		ZNF75D	-0.663	0.7464	0.781	0.475	0.554	0.6192
EMX1	-0.159	0.563	-1.472	0.493	0.558	0.6285		ATOH1	-0.018	0.5074	-0.805	0.486	0.554	0.6192
MBD3	-0.771	0.7796	-0.792	0.505	0.561	0.6355		ARNTL	-0.878	0.8101	-0.879	0.522	0.556	0.6239
ZSCAN20	-0.129	0.5514	-0.316	0.46	0.562	0.6371		ZNF280D	-0.177	0.5704	-0.629	0.488	0.556	0.6254
TSHZ1	-0.249	0.5984	-0.415	0.468	0.564	0.6417		MAX	-0.612	0.7297	-2.155	0.547	0.557	0.627
FXR2	-0.173	0.5688	-0.051	0.454	0.564	0.6425		GTF2F1	-0.424	0.6641	-1.353	0.511	0.558	0.6293
BCOR	-0.178	0.5705	-1.42	0.489	0.565	0.6432		E2F7	-0.728	0.7667	-0.486	0.502	0.562	0.6363
ZNF121	-0.234	0.5925	-0.456	0.466	0.568	0.6494		ZNF778	-0.662	0.7461	-0.787	0.508	0.563	0.6401
SOX9	-0.355	0.6388	-1.184	0.491	0.569	0.6516		RXRG	-0.938	0.8258	-0.603	0.513	0.564	0.6409
MAF	-1.138	0.8724	-1.313	0.528	0.57	0.6555		NCOA1	-0.278	0.6094	-0.304	0.482	0.564	0.6409
FOSL2	-1.749	0.9598	-0.052	0.516	0.571	0.6562		DPPA2	-0.369	0.6439	0.26	0.472	0.564	0.6417
BCL11A	-0.566	0.7143	-0.712	0.488	0.571	0.6562		CCDC101	-0.353	0.6378	-0.689	0.492	0.568	0.6501
ZNF740	-0.87	0.808	-1.537	0.524	0.572	0.6585		GPS2	-0.04	0.516	-0.953	0.486	0.568	0.6509
MEF2C	-0.093	0.537	-0.654	0.46	0.575	0.6645		ZNF425	-0.211	0.5837	-0.294	0.479	0.568	0.6509
DNMT3A	-0.78	0.7823	-1.085	0.506	0.575	0.6653		HDAC4	-0.125	0.5496	-0.727	0.483	0.571	0.6562
FLI1	-1.239	0.8923	-0.906	0.52	0.576	0.6668		TBL1XR1	-0.319	0.6251	-0.847	0.491	0.574	0.663
CBX6	-0.243	0.5958	-1.075	0.48	0.576	0.6668		VEZF1	-0.267	0.6053	-0.861	0.489	0.575	0.6653
MEF2A	-0.482	0.6853	-0.713	0.48	0.578	0.6706		SRCAP	-0.491	0.6883	0.425	0.466	0.575	0.6653
COPS2	-0.123	0.549	-0.527	0.457	0.578	0.6713		MLLT3	-0.145	0.5578	-0.698	0.482	0.575	0.6653
TGIF2	-0.106	0.5423	-1.036	0.47	0.579	0.6728		JMJD1C	-0.436	0.6687	-0.344	0.485	0.576	0.6676
GTF2A2	-0.331	0.6295	0.218	0.443	0.579	0.6743		PAX3	-0.495	0.6897	0.439	0.466	0.577	0.6683
ZNF528	-0.059	0.5235	-0.926	0.462	0.582	0.6803		SF1	-0.592	0.723	0.679	0.461	0.577	0.6691
ZNF264	-0.424	0.6642	-0.318	0.464	0.583	0.681		MCM7	-0.753	0.7743	0.399	0.479	0.578	0.6706
CEBPA	-1.462	0.9281	-0.643	0.513	0.586	0.6869		ZNF528	-0.082	0.5327	-0.998	0.484	0.578	0.6706
BRCA1	-1.554	0.9399	-1.571	0.55	0.587	0.6899		BRD2	-1.278	0.8993	-1.721	0.553	0.58	0.6751
FEV	-0.155	0.5616	-0.645	0.455	0.587	0.6899		TAFII	-0.273	0.6074	-1.002	0.49	0.58	0.6751
CEBPB	-2.383	0.9914	0.058	0.514	0.587	0.6906		PCGF2	-0.395	0.6536	-0.213	0.479	0.582	0.6795
ZNF547	-0.547	0.7078	-0.91	0.484	0.588	0.6913		ZNF580	-0.165	0.5655	-0.926	0.485	0.582	0.6803
BANP	-0.607	0.7282	0.01	0.464	0.588	0.6913		MYC	-2.577	0.995	-1.393	0.587	0.583	0.681
ZNF280D	-0.22	0.587	-0.699	0.46	0.589	0.6943		ZBTB33	-1.793	0.9635	-1.346	0.563	0.584	0.6832
USF2	-0.673	0.7497	-1.433	0.5	0.591	0.6972		ELF1	-1.187	0.8825	-1.824	0.552	0.585	0.6862
KDM6A	-0.261	0.6031	-0.29	0.447	0.591	0.6987		IRF1	-1.156	0.8762	-1.072	0.524	0.585	0.6862
MBD2	-1.542	0.9384	-1.755	0.556	0.592	0.6994		GTF2I	-2.203	0.9862	-0.411	0.534	0.587	0.6899
JUN	-1.816	0.9653	-0.333	0.514	0.592	0.6994		PLRG1	-0.854	0.8033	0.917	0.462	0.587	0.6906
ERCC2	-0.357	0.6393	0.107	0.441	0.592	0.7001		AGO2	-0.188	0.5744	-0.725	0.48	0.588	0.6921
E2F5	-0.202	0.58	-0.849	0.463	0.593	0.7016		MITF	-1.495	0.9326	-0.48	0.519	0.589	0.6943
ZBED1	-0.357	0.6393	-0.442	0.459	0.593	0.703		RBPJ	-1.318	0.9063	-1.434	0.54	0.59	0.695
BRD2	-1.772	0.9618	-1.953	0.591	0.594	0.7037		KDM1B	-0.625	0.734	0.54	0.459	0.59	0.695
E2F3	-0.062	0.5245	-1.184	0.462	0.597	0.7095		SAP30	-0.93	0.8239	-1.552	0.525	0.59	0.6957
TRIM25	-0.538	0.7049	-1.314	0.487	0.599	0.7145		MLLT1	-0.807	0.7902	-1.261	0.512	0.591	0.6979
ZNF362	-0.262	0.6034	-0.589	0.455	0.599	0.7145		ZNF506	-0.493	0.6891	0.223	0.466	0.591	0.6979
C11orf30	-0.491	0.6882	-0.28	0.457	0.6	0.7152		ZNF362	-0.289	0.6138	-0.641	0.48	0.592	0.7001
TP53	-2.988	0.9986	-0.544	0.525	0.6	0.7159		PITX3	-0.417	0.6617	-0.041	0.47	0.593	0.703
ZNF558	-0.36	0.6404	-0.502	0.458	0.601	0.7174		ZSCAN29	-0.322	0.6262	-0.756	0.482	0.596	0.7073
TEAD1	-1.064	0.8564	0.064	0.476	0.604	0.723		ZSCAN20	-0.337	0.632	-0.671	0.48	0.597	0.7095
GABP	-0.364	0.6419	-1.186	0.476	0.604	0.7244		REST	-8.003	1	-0.448	0.543	0.597	0.7102
WT1	-0.25	0.5988	-1.063	0.463	0.608	0.7307		ZNF780A	-0.549	0.7086	0.27	0.463	0.597	0.7102
ZNF792	-0.228	0.5903	-0.937	0.458	0.609	0.7335		TEAD1-TEAD4	-0.436	0.6687	-0.069	0.469	0.599	0.7138
ZFP37	-0.044	0.5175	-1.64	0.465	0.609	0.7335		PTPN11	-0.156	0.5619	-1.146	0.481	0.6	0.7159
ZNF143	-1.787	0.9631	-1.501	0.536	0.609	0.7342		GLI4	-0.311	0.622	-0.845	0.481	0.6	0.7166
ARNT2	-0.213	0.5843	-0.807	0.451	0.609	0.7342		NFRKB	-0.373	0.6455	-0.525	0.477	0.6	0.7166
BACH1	-0.742	0.7711	-0.673	0.475	0.61	0.7356		ZNF346	-0.137	0.5545	-1.361	0.484	0.601	0.7174
NBN	-0.717	0.7632	-0.448	0.467	0.61	0.7356		TET2	-1.861	0.9687	-0.851	0.535	0.601	0.7181
ZBTB33	-2.083	0.9814	-1.505	0.543	0.611	0.7377		ZFP37	-0.05	0.5199	-1.652	0.486	0.602	0.7195
POLR2M	-0.193	0.5767	-1.198	0.463	0.611	0.7377		EBNA3	-0.428	0.6657	-0.166	0.469	0.602	0.7195
ZNF284	-0.521	0.6987	0.303	0.427	0.611	0.7383		BRD4	-5.73	1	-1.993	0.656	0.602	0.7209
JMJD1C	-0.532	0.7027	-0.419	0.458	0.612	0.739		ZNF121	-0.474	0.6823	-0.823	0.487	0.604	0.723
HES2	-1.291	0.9017	-0.001	0.48	0.613	0.7404		PRDM12	-0.721	0.7645	0.614	0.453	0.604	0.7237
MYB	-0.924	0.8223	-0.432	0.477	0.614	0.7425		GABPA	-1.659	0.9515	-1.404	0.544	0.605	0.7258
TCF21	-0.655	0.7439	-0.035	0.447	0.616	0.7472		EZH2	-8.015	1	-1.561	0.59	0.606	0.7272
SP7	-0.16	0.5636	-1.283	0.459	0.617	0.7479		PHOX2B	-0.647	0.7412	0.394	0.458	0.607	0.7293
BARX1	-0.293	0.6153	-0.697	0.445	0.617	0.7486		MYF5	-0.354	0.6382	-0.537	0.472	0.608	0.7307
KLF1	-0.91	0.8185	-1.753	0.508	0.618	0.7506		MYNN	-0.787	0.7844	-0.916	0.497	0.608	0.7314
ZNF346	-0.159	0.5631	-1.396	0.459	0.622	0.7573		TBP	-0.969	0.8337	-2.009	0.531	0.608	0.7321
PRDM6	-0.462	0.6781	-0.213	0.432	0.622	0.7586		NFATC1	-1.105	0.8653	-2	0.539	0.61	0.7356
CEBPG	-0.863	0.8059	0.206	0.447	0.623	0.7606		NFYC	-0.274	0.6078	-0.85	0.477	0.61	0.7363
ZNF592	-0.586	0.721	-0.216	0.444	0.624	0.7613		KDM4A	-1.249	0.8942	-1.958	0.541	0.611	0.737
SETDB1	-2.432	0.9925	-0.683	0.512	0.626	0.7652		ORC2	-0.365	0.6424	-0.616	0.472	0.615	0.7445
ZBTB40	-0.811	0.7912	-0.96	0.479	0.626	0.7652		CEBPD	-0.548	0.7083	-1.392	0.494	0.616	0.7465
NFE2	-1.39	0.9177	-1.067	0.501	0.628	0.7691		HOXC9	-0.737	0.7694	0.215	0.466	0.616	0.7472
SKI	-0.412	0.6598	-0.522	0.436	0.628	0.7691		ZNF284	-0.616	0.731	0.145	0.46	0.617	0.7493
E2F8	-0.321	0.6257	-0.801	0.444	0.628	0.7698		GMEB1	-0.352	0.6375	-0.705	0.473	0.618	0.7499
ATF1	-1.423	0.9226	-1.398	0.51	0.63	0.7724		ZFX	-2.018	0.9782	-1.906	0.564	0.62	0.7553
MLLT3	-0.282	0.611	-0.957	0.446	0.63	0.773		ZNF260	-0.441	0.6704	-0.403	0.469	0.62	0.7553
ZNF692	-0.163	0.5646	-1.705	0.464	0.631	0.7743		ZNF317	-1.259	0.896	0.283	0.482	0.621	0.7566
ZNF394	-0.158	0.5628	-1.681	0.461	0.632	0.7769		ZNF479	-0.403	0.6564	-0.609	0.47	0.622	0.7586
NCOA1	-0.525	0.7001	-0.571	0.444	0.634	0.7794		MEIS1	-0.872	0.8084	0.061	0.475	0.623	0.7593
MECP2	-0.719	0.7639	-1.874	0.494	0.636	0.7832		ZNF808	-0.8	0.788	0.566	0.448	0.623	0.7593
CREB1	-1.597	0.9449	-1.634	0.519	0.636	0.7838		EGR3	-0.438	0.6694	-0.526	0.469	0.625	0.7633
SMARCA2	-0.833	0.7975	0.16	0.436	0.638	0.7863		ZNF324	-0.425	0.6645	-1.36	0.486	0.626	0.7659
ZNF534	-0.291	0.6143	-1.092	0.446	0.638	0.7863		PMEL	-0.717	0.7634	-1.161	0.492	0.628	0.7685
GATAD2B	-0.641	0.7393	-0.657	0.451	0.638	0.7876		EMX1	-0.615	0.7309	-2.031	0.507	0.629	0.7717
ZNF687	-0.461	0.6777	-0.754	0.443	0.638	0.7876		ZNF766	-0.676	0.7505	-0.466	0.477	0.629	0.7717
RFX5	-0.832	0.7972	-1.661	0.49	0.639	0.7882		MED1	-6.045	1	-2.418	0.628	0.63	0.7724
DLX1	-0.336	0.6317	-0.946	0.442	0.639	0.7882		INSM2	-0.357	0.6395	-1.176	0.48	0.63	0.7724
GABPA	-2.885	0.998	-1.829	0.546	0.641	0.7913		ZNF675	-0.697	0.7571	0.203	0.454	0.63	0.7724
TP63	-1.695	0.955	0.33	0.469	0.641	0.7925		ZNF26	-0.735	0.7689	0.304	0.452	0.631	0.7743
KRAB	-0.744	0.7716	-0.528	0.451	0.643	0.7962		CHRM2	-0.915	0.82	-1.763	0.511	0.631	0.7749
WWTR1	-0.709	0.761	-0.19	0.431	0.646	0.7999		CPSF3L	-1.123	0.8692	-1.475	0.512	0.632	0.7762
RAC3	-0.507	0.6938	-0.465	0.428	0.646	0.7999		OTX2	-1.706	0.956	0.377	0.485	0.64	0.7901
PRMT1	-0.693	0.7559	-0.281	0.432	0.646	0.7999		SIN3A	-1.65	0.9505	-2.077	0.547	0.641	0.7913
ZBTB6	-0.596	0.7244	-1.179	0.463	0.646	0.8005		SRSF3	-0.432	0.667	-1.162	0.478	0.642	0.7944
KAT8	-0.773	0.7801	-0.951	0.464	0.647	0.8017		CBFA2T2	-0.54	0.7053	-0.535	0.464	0.642	0.7944
ZNF414	-0.225	0.589	-1.752	0.46	0.647	0.8023		GFI1B	-0.795	0.7866	-0.673	0.481	0.643	0.795
STAT2	-0.867	0.8071	-1.161	0.475	0.649	0.8052		CENPT	-0.903	0.8168	0.516	0.442	0.643	0.7956
ASCL2	-0.363	0.6418	-1.037	0.44	0.649	0.8058		ZNF414	-0.262	0.6034	-1.82	0.483	0.643	0.7956
POLR2AphosphoS5	-0.732	0.7678	-1.335	0.471	0.649	0.8058		BCL3	-3.825	0.9999	-1.722	0.553	0.645	0.798
HIC1	-0.341	0.6333	-1.488	0.456	0.65	0.807		IKZF2	-0.536	0.7039	-0.945	0.475	0.646	0.8005
EGR2	-0.935	0.8251	-1.37	0.482	0.65	0.8076		ADNP	-0.583	0.72	-0.833	0.474	0.647	0.8023
SP4	-0.771	0.7798	-2.181	0.499	0.651	0.8082		EBF3	-1.148	0.8746	0.12	0.472	0.647	0.8029
ERCC3	-0.497	0.6903	-0.688	0.429	0.652	0.8105		WT1	-0.453	0.6747	-1.438	0.482	0.649	0.8052
YAP1	-1.74	0.959	-0.43	0.483	0.652	0.8111		E2F4	-1.461	0.928	-1.651	0.518	0.649	0.8058
ZNF501	-0.198	0.5786	-1.834	0.46	0.652	0.8111		CCND2	-0.181	0.572	-1.945	0.481	0.65	0.8076
ZNF76	-1.289	0.9014	-1.839	0.508	0.653	0.8117		CDK12	-0.34	0.633	-1.414	0.473	0.652	0.81
NUP98-HOXA9	-0.665	0.7469	-0.009	0.414	0.653	0.8123		RNF2	-3.149	0.9992	-2.388	0.579	0.652	0.8111
XBP1	-1.276	0.899	-1.092	0.485	0.655	0.8152		MXI1	-1.015	0.845	-2.563	0.521	0.655	0.8146
PPARD	-0.414	0.6607	-1.015	0.436	0.655	0.8152		PGR	-0.712	0.7618	-0.176	0.453	0.656	0.8163
MYF5	-0.481	0.6846	-0.776	0.43	0.655	0.8152		SON	-0.579	0.7186	-0.621	0.462	0.657	0.818
PRMT5	-0.56	0.7123	-0.464	0.423	0.656	0.8175		MBD2	-2.628	0.9957	-2.639	0.576	0.657	0.8186
ZNF675	-0.735	0.7689	0.141	0.406	0.658	0.8198		SMN1	-0.905	0.8172	0.344	0.442	0.657	0.8186
AGO2	-0.418	0.6619	-1.054	0.436	0.658	0.8203		PAF1	-3.19	0.9993	-1.932	0.551	0.658	0.8203
ZSCAN2	-0.635	0.7372	-0.265	0.417	0.659	0.8209		GRIP1	-1.154	0.8758	-0.238	0.478	0.658	0.8203
MGEA5	-0.307	0.6206	-1.498	0.445	0.659	0.822		ILK	-1.039	0.8506	0.208	0.457	0.66	0.8231
ZNF335	-0.221	0.5873	-1.979	0.463	0.659	0.822		ZNF101	-0.708	0.7606	-1.435	0.485	0.66	0.8237
ZNF280A	-0.785	0.7839	0.232	0.4	0.661	0.8243		ING2	-0.302	0.6188	-1.741	0.475	0.66	0.8237
LIN9	-0.622	0.7331	-0.348	0.418	0.661	0.8248		PRDM6	-0.66	0.7454	-0.436	0.457	0.661	0.8248
PRAME	-0.368	0.6434	-1.258	0.439	0.661	0.8254		NOTCH1	-1.495	0.9326	-1.612	0.513	0.662	0.8259
LMO1	-0.5	0.6915	-0.824	0.428	0.663	0.8281		ZNF146	-0.903	0.8168	-0.868	0.482	0.662	0.8259
MNT	-0.824	0.7952	-0.861	0.456	0.664	0.8287		ZNF366	-0.623	0.7335	-1.503	0.483	0.662	0.8265
MED1	-7.35	1	-2.795	0.612	0.664	0.8287		NEUROD1	-1.785	0.9629	-0.577	0.497	0.663	0.8281
ZNF197	-0.519	0.6981	-1.095	0.442	0.665	0.8303		GTF3C2	-0.494	0.6892	-1.756	0.483	0.664	0.8287
KLF17	-0.335	0.6313	-1.706	0.454	0.665	0.8309		KAT8	-1.028	0.848	-1.133	0.49	0.664	0.8287
PGBD3	-0.626	0.7343	-0.495	0.418	0.668	0.8352		NUP98-HOXA9	-0.776	0.781	-0.126	0.45	0.665	0.8303
ZSCAN29	-0.653	0.743	-1.171	0.447	0.672	0.841		ZNF573	-0.777	0.7816	-0.124	0.449	0.665	0.8314
BRD4	-10.337	1	-2.809	0.597	0.672	0.8415		ZNF75A	-0.524	0.7	-0.947	0.465	0.666	0.8325
ZKSCAN8	-0.711	0.7613	-0.875	0.439	0.673	0.8426		ZBTB1	-0.621	0.7327	-1.107	0.473	0.666	0.8325
ZBTB1	-0.656	0.744	-1.158	0.445	0.674	0.8436		KLF17	-0.379	0.6475	-1.776	0.479	0.666	0.833
SS18	-0.5	0.6914	-1.9	0.465	0.674	0.8436		PRAME	-0.434	0.6679	-1.371	0.469	0.668	0.8357
ZNF671	-0.492	0.6886	-1.125	0.429	0.675	0.8457		ZNF440	-0.848	0.8017	0.048	0.445	0.669	0.8373
POLR2A	-35.501	1	-2.637	0.572	0.677	0.8477		NFAT5	-0.511	0.6955	-1.065	0.465	0.67	0.8379
ZNF257	-0.398	0.6547	-1.505	0.437	0.677	0.8477		ZNF391	-0.493	0.689	-1.442	0.474	0.67	0.8384
ZNF644	-0.721	0.7647	-1.077	0.444	0.678	0.8502		SOX10	-0.842	0.8	-0.05	0.446	0.673	0.842
E2F6	-1.311	0.9051	-2.545	0.515	0.679	0.8507		POLR2A	-29.573	1	-2.361	0.564	0.674	0.8436
ZNF182	-0.602	0.7265	-0.779	0.42	0.679	0.8507		ZNF2	-0.712	0.7618	-1.694	0.485	0.674	0.8441
ZNF580	-0.499	0.6912	-1.472	0.441	0.68	0.8527		ZNF131	-0.569	0.7153	-0.947	0.462	0.674	0.8441
CHRM2	-1.117	0.8681	-2.06	0.495	0.68	0.8532		MAML3	-1.384	0.9169	0.305	0.458	0.675	0.8462
FOSL1	-1.565	0.9412	-0.767	0.475	0.681	0.8537		AUTS2	-0.401	0.6558	-1.674	0.47	0.677	0.8477
HDAC1	-2.62	0.9956	-2.597	0.541	0.687	0.8615		USP49	-1.029	0.8483	0.331	0.433	0.677	0.8477
MYC	-7.769	1	-2.366	0.543	0.687	0.862		YY1	-3.943	1	-1.909	0.537	0.679	0.8507
ZNF584	-0.781	0.7825	-1.013	0.437	0.688	0.8634		H3F3B	-0.888	0.8127	-0.035	0.443	0.679	0.8517
ZNF518A	-0.552	0.7095	-1.489	0.441	0.688	0.8639		ZNF501	-0.354	0.6382	-2.104	0.48	0.681	0.8537
ZNF589	-0.734	0.7686	-1.118	0.437	0.689	0.8643		CHD7	-1.212	0.8873	-1.016	0.487	0.681	0.8537
ZNF423	-0.564	0.7136	-1.441	0.438	0.689	0.8653		ZNF263	-1.09	0.8622	-1.985	0.502	0.681	0.8537
CDK12	-0.45	0.6735	-1.6	0.433	0.689	0.8653		FUS	-0.748	0.7728	-0.926	0.467	0.682	0.8547
ZNF84	-0.707	0.7604	-0.69	0.409	0.69	0.8657		ZNF394	-0.346	0.6354	-2.096	0.478	0.682	0.8552
DIDO1	-0.759	0.7762	-0.901	0.428	0.69	0.8662		SIX5	-1.278	0.8993	-1.284	0.491	0.688	0.8629
ORC2	-0.612	0.7298	-1.022	0.419	0.693	0.8699		FOXO1	-1.943	0.974	-0.853	0.496	0.688	0.8629
GTF2F1	-0.892	0.8137	-1.84	0.474	0.693	0.8703		KDM5C	-1.083	0.8605	-1.974	0.498	0.691	0.8667
NR2C2	-2.725	0.9968	-1.597	0.501	0.695	0.8726		CHD5	-0.787	0.7845	-0.573	0.449	0.693	0.8699
FOXD2	-0.532	0.7027	-1.345	0.426	0.696	0.8735		SS18	-0.652	0.7429	-2.259	0.488	0.693	0.8699
CCDC101	-0.945	0.8276	-1.204	0.45	0.698	0.8766		ARID5B	-0.645	0.7405	-1.104	0.458	0.695	0.8717
EWSR1	-1.24	0.8926	-0.706	0.444	0.702	0.881		POLR3A	-0.984	0.8374	-1.154	0.478	0.696	0.8731
ZSCAN23	-0.725	0.7658	-1.392	0.434	0.703	0.8827		TAF7	-1.024	0.847	-1.253	0.48	0.696	0.8735
ZFP2	-0.511	0.6953	-2.152	0.459	0.704	0.8836		ELL2	-1.725	0.9578	-1.408	0.5	0.697	0.8749
HBP1	-0.669	0.7484	-1.762	0.448	0.705	0.884		ZNF304	-0.927	0.8231	-0.214	0.44	0.697	0.8753
FOS	-1.958	0.9749	-0.523	0.462	0.705	0.884		RFX2	-0.632	0.7364	-1.221	0.459	0.697	0.8753
RFX1	-1.592	0.9443	-0.748	0.46	0.705	0.8848		ZNF574	-0.46	0.6773	-1.763	0.468	0.698	0.8762
HOXA6	-0.526	0.7005	-1.564	0.427	0.706	0.8852		ZKSCAN8	-0.85	0.8025	-1.035	0.468	0.698	0.8766
ZFP69B	-0.485	0.6862	-2.067	0.451	0.706	0.8861		TBL1X	-0.44	0.6699	-1.861	0.469	0.698	0.8766
YY1	-4.699	1	-2.115	0.521	0.707	0.8865		ZNF71	-0.669	0.7484	-1.786	0.478	0.699	0.8771
CHD2	-1.056	0.8546	-2.49	0.49	0.708	0.8877		RFX5	-1.293	0.902	-2.187	0.504	0.701	0.8793
ELF1	-1.924	0.9728	-2.234	0.51	0.709	0.8886		ZNF512	-1.051	0.8535	-0.312	0.453	0.701	0.8797
ZMYND8	-1.184	0.8818	-2.461	0.493	0.709	0.8886		NFYB	-1.009	0.8436	-1.26	0.478	0.702	0.881
ZNF136	-1.112	0.867	0.214	0.353	0.709	0.889		HIC1	-0.55	0.709	-1.885	0.472	0.702	0.881
CASP8AP2	-0.708	0.7605	-1.041	0.409	0.71	0.8898		TCF21	-1.379	0.9161	-0.429	0.468	0.703	0.8827
KMT2A	-1.623	0.9477	-2.578	0.511	0.71	0.8902		SP7	-0.503	0.6925	-1.987	0.473	0.704	0.8836
FOXP2	-0.427	0.6654	-2.131	0.447	0.711	0.8918		EMSY	-0.691	0.7551	-1.16	0.455	0.706	0.8852
SMARCC2	-0.748	0.7728	-1.331	0.426	0.713	0.8938		SP1	-3.498	0.9998	-3.448	0.554	0.706	0.8857
NFATC1	-1.513	0.9348	-2.373	0.498	0.715	0.8962		ZNF264	-0.988	0.8384	-1.073	0.47	0.706	0.8857
MAZ	-1.049	0.853	-2.708	0.491	0.716	0.8966		CHD2	-0.771	0.7797	-2.148	0.486	0.707	0.8873
GLI4	-0.791	0.7854	-1.396	0.43	0.716	0.8966		SMARCA2	-1.282	0.9	-0.227	0.454	0.707	0.8873
TTF2	-1.023	0.8468	-1.967	0.47	0.719	0.8997		MAF	-1.694	0.9548	-2.138	0.512	0.708	0.8882
WDR5	-2.338	0.9903	-2.922	0.526	0.719	0.9001		SMARCB1	-0.984	0.8374	-2.388	0.496	0.709	0.8886
OVOL3	-0.86	0.8052	-1.123	0.42	0.719	0.9005		PHIP	-1.065	0.8565	-2.898	0.504	0.71	0.8906
ZNF146	-0.978	0.836	-0.989	0.424	0.72	0.9009		ZNF823	-1.09	0.862	-0.102	0.428	0.713	0.8934
ZNF682	-0.695	0.7565	-1.857	0.444	0.72	0.9009		ZSCAN5A	-0.753	0.7744	-1.506	0.466	0.714	0.895
ZNF391	-0.693	0.7558	-1.709	0.433	0.72	0.9013		IRF3	-1.052	0.8535	-1.391	0.476	0.717	0.8978
MLLT1	-1.81	0.9648	-1.998	0.495	0.721	0.9024		MBTD1	-0.583	0.7201	-1.736	0.462	0.717	0.8982
SP1	-2.295	0.9891	-2.646	0.518	0.723	0.9039		GLI2	-2.164	0.9848	-2.758	0.526	0.718	0.8986
NELFE	-5.437	1	-2.041	0.509	0.725	0.9068		ZNF280A	-1.077	0.8593	-0.227	0.429	0.718	0.899
TBL1X	-0.495	0.6897	-1.965	0.429	0.725	0.9068		ZFP69B	-0.563	0.7133	-2.208	0.474	0.718	0.8993
NOTCH1	-2.001	0.9773	-1.993	0.493	0.727	0.9079		TRIM25	-1.373	0.9151	-2.294	0.5	0.719	0.9005
ZNF611	-0.648	0.7416	-1.639	0.415	0.729	0.9105		E2F5	-0.732	0.7678	-1.731	0.467	0.72	0.9013
ZNF324	-0.772	0.78	-1.815	0.441	0.729	0.9108		ZNF584	-0.927	0.823	-1.192	0.463	0.721	0.9024
LEO1	-0.704	0.7594	-1.512	0.409	0.732	0.9133		ZNF248	-1.187	0.8824	-0.051	0.421	0.722	0.9031
LEF1	-1.422	0.9224	-1.875	0.474	0.733	0.9143		KLF7	-0.753	0.7743	-1.704	0.466	0.724	0.9054
ZNF574	-0.552	0.7095	-1.922	0.424	0.736	0.9171		ZNF589	-0.927	0.823	-1.365	0.464	0.727	0.9083
ZFX	-3.06	0.9989	-2.529	0.513	0.737	0.9177		SKI	-0.839	0.7993	-1.014	0.446	0.727	0.9087
TRAF7	-0.965	0.8327	-2.332	0.465	0.738	0.9194		E2F1	-5.457	1	-2.066	0.518	0.728	0.9094
ZNF71	-0.854	0.8036	-2	0.447	0.741	0.922		ZNF547	-1.132	0.8712	-1.764	0.483	0.728	0.9094
CDK9	-3.941	1	-2.714	0.515	0.746	0.9259		ZNF644	-0.954	0.83	-1.367	0.465	0.728	0.9094
ERCC6	-1.063	0.8561	-2.37	0.467	0.746	0.9262		ZNF692	-0.567	0.7147	-2.501	0.475	0.728	0.9094
ZNF341	-0.783	0.7831	-2.067	0.443	0.747	0.9268		KDM6B	-1.096	0.8636	-1.424	0.473	0.729	0.9101
ARNTL	-1.683	0.9538	-1.515	0.461	0.747	0.9271		WDR5	-2.512	0.994	-3.051	0.527	0.729	0.9105
TEAD1-TEAD4	-1.036	0.8499	-0.771	0.365	0.748	0.9277		BTAF1	-0.773	0.7801	-1.346	0.45	0.729	0.9108
FOXJ2	-1.023	0.8467	-1.322	0.413	0.748	0.928		PRDM14	-0.881	0.8109	-0.921	0.443	0.73	0.9115
GPS2	-0.605	0.7274	-2.01	0.42	0.75	0.9299		LANA	-1.297	0.9027	-2.976	0.501	0.733	0.9143
ZNF350	-0.828	0.7961	-1.47	0.394	0.752	0.9311		MYH11	-2.017	0.9782	-3.645	0.525	0.733	0.9143
AFF1	-1.905	0.9716	-2.053	0.482	0.752	0.9317		STAT5B	-2.179	0.9853	-1.747	0.498	0.733	0.9147
EZH1	-1.179	0.8808	-2.492	0.472	0.753	0.9326		HCFC1	-1.54	0.9382	-1.441	0.485	0.734	0.915
VEZF1	-1.157	0.8764	-1.656	0.435	0.754	0.9329		ZNF141	-0.947	0.8281	-0.818	0.438	0.734	0.9157
SREBF2	-0.854	0.8033	-1.455	0.391	0.754	0.9329		CBX2	-0.734	0.7687	-1.513	0.452	0.734	0.9157
MYH11	-1.605	0.9458	-3.156	0.501	0.754	0.9332		INTS12	-0.559	0.7119	-2.101	0.463	0.734	0.9157
KLF6	-0.627	0.7347	-2.04	0.418	0.756	0.9349		HSF1	-2.726	0.9968	-3.795	0.532	0.739	0.9201
STAT5B	-2.008	0.9777	-1.634	0.464	0.757	0.9355		SIX1	-1.398	0.9189	-0.979	0.467	0.741	0.9214
BPTF	-0.561	0.7127	-2.26	0.423	0.757	0.9355		KAT7	-0.601	0.7259	-2.079	0.461	0.741	0.9214
FOXP3	-1.138	0.8725	-1.272	0.408	0.757	0.9358		RBCK1	-0.857	0.8042	-1.264	0.445	0.742	0.923
ZBTB7B	-0.878	0.8101	-1.432	0.388	0.758	0.936		ZBTB7A	-3.301	0.9995	-3.035	0.525	0.743	0.9236
NFRKB	-1.13	0.8708	-1.167	0.401	0.758	0.936		ZNF28	-0.874	0.8088	-1.225	0.444	0.743	0.924
SMARCB1	-1.266	0.8973	-2.763	0.48	0.758	0.9366		FOXJ2	-1.001	0.8416	-1.298	0.454	0.743	0.924
CBX8	-0.892	0.8137	-3.079	0.472	0.759	0.9369		LEF1	-1.556	0.9402	-2.009	0.493	0.745	0.9252
MXD3	-0.952	0.8294	-1.3	0.379	0.762	0.9391		ZNF350	-0.812	0.7917	-1.437	0.448	0.746	0.9262
HOXA1	-0.942	0.8268	-1.337	0.38	0.763	0.9402		DDX5	-0.84	0.7995	-2.02	0.47	0.747	0.9268
ZXDB	-0.691	0.7551	-2.428	0.431	0.765	0.9416		PAX6	-1.386	0.9171	-0.819	0.456	0.747	0.9268
MXI1	-1.202	0.8853	-2.771	0.476	0.765	0.9418		KRAB	-1.467	0.9288	-1.034	0.468	0.747	0.9271
MEN1	-1.178	0.8806	-1.342	0.405	0.766	0.9424		KDM4B	-0.999	0.8412	-1.616	0.463	0.748	0.9277
GATAD1	-1.208	0.8864	-1.731	0.432	0.767	0.9429		EP400	-0.766	0.7782	-1.707	0.45	0.748	0.9277
ZNF44	-0.74	0.7704	-1.898	0.405	0.767	0.9429		ZNF84	-0.924	0.8224	-1.15	0.44	0.748	0.9284
ZNF618	-0.954	0.8299	-1.367	0.379	0.767	0.9432		ZNF639	-1.51	0.9345	-1.579	0.481	0.75	0.9293
KDM3A	-1.066	0.8568	-1.647	0.413	0.769	0.9447		ZBTB16	-1.432	0.924	-0.929	0.462	0.75	0.9293
TRRAP	-1.208	0.8865	-1.557	0.42	0.77	0.945		ZNF197	-0.96	0.8316	-1.666	0.459	0.751	0.9305
INSM2	-0.856	0.804	-1.983	0.42	0.77	0.9455		NELFE	-3.211	0.9993	-1.486	0.494	0.751	0.9308
THAP11	-0.796	0.787	-1.838	0.399	0.771	0.9458		ZNF585A	-0.843	0.8004	-1.454	0.446	0.752	0.9311
H3F3B	-1.32	0.9065	-0.641	0.32	0.771	0.946		ZBTB6	-1.039	0.8506	-1.749	0.467	0.752	0.9317
EGR1	-1.648	0.9503	-2.649	0.483	0.771	0.9463		CBX6	-0.806	0.7899	-2.037	0.466	0.753	0.9323
NPAT	-0.821	0.7943	-1.792	0.395	0.772	0.9468		GTF2A2	-1.024	0.8472	-0.956	0.433	0.754	0.9329
SIN3A	-3.049	0.9989	-2.79	0.5	0.773	0.9473		AFF1	-2.076	0.981	-2.196	0.498	0.755	0.9337
KDM2B	-2.751	0.997	-3.159	0.506	0.775	0.949		KLF1	-1.417	0.9218	-2.26	0.488	0.755	0.934
TET3	-1.423	0.9227	-2.872	0.479	0.776	0.9497		AFF4	-3.234	0.9994	-2.139	0.505	0.757	0.9355
ATOH1	-0.895	0.8147	-1.702	0.386	0.777	0.9502		ZNF467	-0.717	0.7635	-1.976	0.453	0.758	0.936
ZBTB10	-0.97	0.8339	-1.505	0.377	0.778	0.9505		ZFP28	-1.683	0.9539	-0.164	0.426	0.76	0.938
PRDM11	-1.049	0.853	-2.732	0.46	0.778	0.9509		BCL6	-2.593	0.9952	-1.939	0.496	0.762	0.9391
TAF7	-1.768	0.9615	-1.773	0.452	0.781	0.9526		POU2F1	-1.427	0.9233	-0.255	0.395	0.762	0.9391
SETD1A	-0.882	0.8111	-2.929	0.458	0.781	0.9526		ZNF423	-0.925	0.8224	-1.896	0.458	0.763	0.94
GTF3C2	-0.841	0.7997	-2.375	0.428	0.782	0.9533		ZNF93	-0.881	0.8108	-1.587	0.443	0.764	0.9405
KLF7	-0.954	0.83	-1.946	0.414	0.783	0.954		NFYA	-1.751	0.96	-1.442	0.48	0.764	0.9408
RUVBL1	-0.979	0.8362	-1.639	0.376	0.784	0.9547		ZNF695	-0.686	0.7537	-2.352	0.455	0.767	0.9434
INO80	-2.783	0.9973	-2.532	0.484	0.788	0.9571		MEF2B	-3.214	0.9993	-0.819	0.473	0.77	0.945
EP400	-0.884	0.8115	-1.882	0.387	0.79	0.9582		ZNF605	-1.124	0.8695	-1.002	0.426	0.77	0.945
MBTD1	-0.813	0.7919	-2.071	0.396	0.79	0.9586		CTBP2	-1.036	0.85	-1.943	0.463	0.771	0.946
ZKSCAN5	-0.607	0.7282	-2.767	0.42	0.79	0.9586		CDK8	-2.19	0.9858	-2.206	0.495	0.773	0.947
MORC2	-1.853	0.9681	-1.866	0.452	0.791	0.959		BANP	-1.305	0.9041	-1.049	0.443	0.773	0.947
HSF1	-2.032	0.9789	-3.075	0.487	0.792	0.9595		ZNF136	-1.475	0.9299	-0.283	0.388	0.773	0.9473
NKRF	-1.304	0.9038	-1.685	0.407	0.792	0.9597		ZNF274	-1.86	0.9686	-0.216	0.421	0.774	0.9478
CD59	-1.109	0.8662	-1.55	0.354	0.795	0.9613		SREBF2	-0.952	0.8295	-1.558	0.438	0.774	0.9483
ZSCAN5A	-1.105	0.8655	-1.875	0.402	0.797	0.9623		DCP1A	-1.187	0.8823	-1.579	0.454	0.775	0.9485
CEBPD	-1.11	0.8665	-2.458	0.434	0.798	0.9627		MYCN	-2.267	0.9883	-2.093	0.493	0.775	0.949
BTAF1	-1.004	0.8424	-1.783	0.371	0.799	0.9635		ZNF430	-1.463	0.9283	-0.411	0.39	0.776	0.9495
CDK7	-1.939	0.9738	-2.407	0.465	0.802	0.9649		ZNF287	-1.472	0.9294	-0.357	0.388	0.776	0.9497
GLIS2	-0.901	0.8163	-2.526	0.421	0.802	0.9649		TTF2	-1.222	0.8892	-2.277	0.476	0.778	0.9505
HMGN1	-1.003	0.842	-1.843	0.372	0.802	0.9651		ETS1	-4.463	1	-2.336	0.501	0.778	0.9507
CHD4	-1.456	0.9272	-1.8	0.415	0.806	0.9671		ZFP2	-0.816	0.7928	-2.727	0.467	0.778	0.9507
NFE2L2	-2.201	0.9861	-1.228	0.406	0.806	0.9673		HDAC6	-1.16	0.877	-1.683	0.453	0.778	0.9507
KDM4B	-1.256	0.8955	-1.847	0.399	0.807	0.9675		BCOR	-1.538	0.938	-3.445	0.495	0.779	0.9514
ZBTB8A	-0.872	0.8084	-2.647	0.422	0.807	0.9675		TAF1	-3.13	0.9991	-2.63	0.502	0.779	0.9517
DDX5	-1.122	0.869	-2.869	0.447	0.807	0.9678		MCRS1	-0.863	0.806	-1.926	0.444	0.779	0.9517
ETS1	-3.748	0.9999	-2.102	0.467	0.808	0.9682		XRN2	-2.626	0.9957	-1.97	0.491	0.78	0.9519
ELF2	-1.268	0.8976	-1.455	0.327	0.809	0.9687		SUPT5H	-2.544	0.9945	-2.019	0.491	0.78	0.9524
ARID5B	-1.143	0.8735	-1.699	0.348	0.81	0.9689		ZNF335	-0.803	0.789	-2.978	0.468	0.78	0.9524
KDM6B	-1.493	0.9323	-1.876	0.419	0.812	0.97		ZNF740	-1.701	0.9555	-2.651	0.492	0.782	0.9533
UHRF2	-0.757	0.7754	-2.677	0.403	0.812	0.97		LRWD1	-1.606	0.9459	-0.26	0.364	0.783	0.9538
ZNF639	-1.789	0.9632	-1.778	0.427	0.813	0.9705		CBFB	-2.262	0.9881	-3.117	0.501	0.783	0.954
POU3F2	-1.551	0.9395	-1.415	0.361	0.816	0.9718		MGEA5	-0.737	0.7696	-2.441	0.452	0.784	0.9547
RFX2	-1.143	0.8734	-1.774	0.348	0.816	0.9718		SUZ12	-5.631	1	-2.353	0.499	0.784	0.9549
HEY1	-1.204	0.8857	-2.48	0.427	0.817	0.9723		ZXDB	-0.824	0.795	-2.644	0.462	0.785	0.9551
NFAT5	-1.204	0.8857	-1.706	0.338	0.818	0.9728		FLI1	-3.266	0.9995	-2.319	0.497	0.786	0.9558
ZNF75A	-1.302	0.9035	-1.615	0.322	0.819	0.9731		CDK6	-0.797	0.7873	-2.217	0.448	0.786	0.9558
KLF13	-1.42	0.9222	-1.703	0.375	0.819	0.9733		THAP11	-0.894	0.8142	-1.961	0.442	0.788	0.9571
PMEL	-1.428	0.9233	-1.863	0.396	0.821	0.9741		NELFA	-2.766	0.9972	-1.513	0.479	0.789	0.9578
E2F1	-7.973	1	-2.538	0.475	0.821	0.9744		ZNF182	-1.041	0.8511	-1.626	0.432	0.79	0.9582
ZNF281	-1.017	0.8455	-2.108	0.369	0.823	0.9751		EGR1	-2.172	0.9851	-3.117	0.498	0.79	0.9584
HCFC1	-2.662	0.9961	-1.976	0.444	0.824	0.9754		KMT2D	-2.808	0.9975	-1.757	0.483	0.792	0.9593
SREBF1	-1.773	0.9619	-1.735	0.407	0.824	0.9756		POLR2H	-1.196	0.8842	-1.75	0.449	0.792	0.9595
POLR2H	-1.328	0.908	-1.894	0.385	0.824	0.9756		BRD1	-0.823	0.7948	-2.303	0.447	0.793	0.9601
MBOAT4	-1.008	0.8432	-2.157	0.371	0.825	0.9759		ZNF169	-1.447	0.926	-0.782	0.392	0.794	0.9609
SCML2	-1.146	0.8741	-2.364	0.403	0.827	0.9766		SNAPC1	-1.267	0.8974	-1.311	0.414	0.798	0.9627
ZBTB7A	-2.573	0.995	-2.643	0.465	0.828	0.9769		ZBTB11	-2.021	0.9784	-1.847	0.476	0.8	0.9639
FXR1	-1.14	0.8728	-1.963	0.348	0.828	0.9771		ELK1	-2.591	0.9952	-1.713	0.477	0.8	0.9641
GLI2	-2.264	0.9882	-2.836	0.468	0.829	0.9775		CENPC	-1.703	0.9557	-0.348	0.305	0.801	0.9643
ZNF695	-0.855	0.8038	-2.732	0.39	0.83	0.9779		TDRD3	-1.17	0.879	-1.593	0.422	0.803	0.9654
RBCK1	-1.344	0.9105	-1.68	0.315	0.83	0.9779		CHD1	-3.556	0.9998	-2.464	0.493	0.805	0.9664
E2F7	-2.204	0.9862	-1.428	0.383	0.83	0.978		CBX4	-0.771	0.7796	-3.096	0.45	0.806	0.9669
GMEB1	-1.441	0.9252	-1.536	0.297	0.831	0.9785		LEO1	-0.982	0.8369	-2.018	0.436	0.806	0.9671
NFYC	-1.319	0.9064	-1.758	0.32	0.832	0.9787		BPTF	-0.8	0.7882	-2.734	0.448	0.807	0.9675
NFYA	-2.63	0.9957	-1.882	0.431	0.833	0.9789		GTF2E2	-1.101	0.8646	-1.773	0.427	0.808	0.9684
ING2	-0.792	0.7858	-3.001	0.399	0.833	0.9789		ZFP57	-1.943	0.974	-0.737	0.413	0.811	0.9698
KLF10	-1.572	0.942	-1.799	0.386	0.833	0.9789		EPC1	-1.565	0.9413	-1.426	0.439	0.812	0.9703
BCL3	-6.406	1	-2.333	0.461	0.833	0.979		CDK7	-1.724	0.9576	-2.262	0.476	0.813	0.9708
MKL2	-1.579	0.9428	-2.039	0.412	0.834	0.9793		ZNF445	-1.633	0.9487	-0.775	0.355	0.815	0.9716
GTF2E2	-1.224	0.8895	-1.906	0.335	0.836	0.9801		ELK4	-1.971	0.9756	-1.457	0.453	0.817	0.9723
SIX5	-2.227	0.987	-1.763	0.411	0.836	0.9802		PHF8	-4.446	1	-2.333	0.487	0.817	0.9726
REL	-1.376	0.9155	-2.336	0.406	0.837	0.9803		MKL2	-1.533	0.9373	-1.997	0.458	0.819	0.9733
XCL1	-1.056	0.8544	-2.337	0.362	0.837	0.9805		KLF13	-1.446	0.9258	-1.725	0.438	0.821	0.9741
KLF8	-1.002	0.8419	-2.917	0.411	0.838	0.9807		ZNF257	-0.914	0.8195	-2.644	0.441	0.821	0.9744
INTS11	-1.339	0.9097	-2.744	0.427	0.84	0.9815		CDK9	-4.596	1	-2.972	0.491	0.828	0.9771
CCNT2	-0.94	0.8265	-2.669	0.381	0.841	0.9818		ZNF610	-1.482	0.9309	-2.763	0.47	0.828	0.9772
PATZ1	-1.386	0.9171	-2.833	0.432	0.842	0.9821		KDM2B	-5.72	1	-4.632	0.498	0.83	0.978
ZNF786	-0.857	0.8042	-2.934	0.39	0.842	0.9822		E2F6	-1.546	0.9389	-2.762	0.47	0.831	0.9782
CPSF3L	-2.205	0.9863	-2.155	0.431	0.843	0.9825		SP4	-1.89	0.9706	-3.577	0.485	0.831	0.9782
BARX2	-1.463	0.9283	-1.667	0.292	0.843	0.9827		RBBP5	-2.431	0.9925	-2.718	0.483	0.831	0.9785
ZNF131	-1.488	0.9316	-1.65	0.287	0.843	0.9827		FOXP2	-1.048	0.8527	-3.547	0.457	0.833	0.9789
IRF3	-1.657	0.9513	-1.877	0.385	0.844	0.9829		SETD1A	-1.331	0.9085	-3.642	0.47	0.833	0.9791
HMGN3	-0.954	0.8298	-2.731	0.379	0.845	0.9834		IRAK1	-1.037	0.8501	-2.575	0.432	0.835	0.9799
ELK3	-1.164	0.8779	-2.205	0.344	0.845	0.9834		THAP1	-1.099	0.864	-2.336	0.427	0.836	0.9801
KLF9	-2.262	0.9882	-2.827	0.458	0.847	0.9839		ZNF202	-2.03	0.9788	-1.942	0.456	0.84	0.9815
CDK8	-3.205	0.9993	-2.808	0.464	0.847	0.984		ZNF618	-1.326	0.9077	-1.916	0.407	0.84	0.9817
THAP1	-1.126	0.8699	-2.369	0.351	0.847	0.984		ZFP64	-1.893	0.9708	-2.211	0.463	0.841	0.9818
ZNF610	-1.518	0.9355	-2.8	0.431	0.849	0.9845		EGR2	-2.195	0.9859	-2.611	0.476	0.841	0.9818
CBFB	-2.036	0.9791	-2.931	0.454	0.852	0.9853		KAT5	-2.119	0.9829	-1.935	0.457	0.841	0.982
ZNF468	-1.041	0.851	-2.623	0.364	0.852	0.9853		ZNF341	-1.378	0.9158	-2.791	0.456	0.842	0.9821
TBP	-1.991	0.9768	-2.865	0.449	0.852	0.9854		ZNF534	-1.084	0.8609	-2.606	0.429	0.843	0.9826
NFYB	-1.788	0.9631	-2.071	0.405	0.853	0.9856		CD59	-1.377	0.9158	-1.911	0.401	0.844	0.9831
KLF11	-1.449	0.9263	-2.809	0.425	0.853	0.9858		HMGN1	-1.27	0.8979	-2.129	0.414	0.845	0.9834
ZNF273	-0.915	0.8199	-3.077	0.384	0.853	0.9858		SMAD5	-1.671	0.9527	-1.763	0.424	0.849	0.9846
RAG2	-0.889	0.8129	-3.27	0.387	0.855	0.9862		ZNF682	-1.242	0.8929	-2.85	0.444	0.849	0.9846
CDK6	-1.086	0.8613	-2.618	0.358	0.855	0.9863		SCML2	-1.432	0.9239	-2.815	0.454	0.851	0.9852
PCGF1	-1.442	0.9254	-3.302	0.432	0.858	0.9871		NCOR2	-1.804	0.9644	-1.701	0.421	0.851	0.9852
ZNF674	-0.925	0.8226	-3.114	0.383	0.858	0.9871		GTF3C5	-1.247	0.8937	-3.564	0.454	0.852	0.9853
SUPT5H	-3.3	0.9995	-2.366	0.438	0.858	0.9872		REL	-1.467	0.9288	-2.429	0.446	0.852	0.9854
ZNF189	-0.921	0.8216	-3.169	0.383	0.859	0.9873		FOXP3	-1.733	0.9585	-1.754	0.425	0.852	0.9855
AFF4	-4.477	1	-2.6	0.45	0.86	0.9876		ZKSCAN5	-0.977	0.8356	-3.713	0.436	0.854	0.9861
SNAPC1	-1.672	0.9527	-1.64	0.235	0.86	0.9876		KLF8	-1.271	0.8981	-3.349	0.449	0.855	0.9863
ELK1	-3.013	0.9987	-1.885	0.406	0.86	0.9877		TAF3	-1.24	0.8925	-2.49	0.416	0.856	0.9866
MYCN	-3.057	0.9989	-2.507	0.441	0.861	0.9878		INO80	-2.771	0.9972	-2.525	0.47	0.86	0.9875
ZBTB11	-2.489	0.9936	-2.09	0.416	0.861	0.988		CNOT3	-1.88	0.97	-1.965	0.435	0.863	0.9884
EPC1	-1.954	0.9747	-1.666	0.31	0.861	0.988		PRDM11	-1.483	0.931	-3.487	0.459	0.863	0.9884
HDAC6	-1.562	0.9408	-2.066	0.355	0.862	0.9883		POLR2B	-1.632	0.9487	-2.139	0.431	0.863	0.9885
INTS12	-1.028	0.848	-2.845	0.367	0.862	0.9883		ZNF671	-1.179	0.8808	-3.008	0.422	0.864	0.9887
PHIP	-1.74	0.9591	-3.422	0.446	0.863	0.9884		BRPF3	-1.598	0.945	-2.665	0.45	0.864	0.9887
ELL2	-3.265	0.9995	-2.045	0.42	0.863	0.9885		DDX21	-1.797	0.9638	-1.933	0.419	0.867	0.9894
PTPN11	-1.259	0.8959	-2.385	0.329	0.863	0.9885		ELK3	-1.336	0.9092	-2.397	0.406	0.868	0.9896
SP3	-1.225	0.8897	-2.924	0.396	0.867	0.9893		CBX8	-1.406	0.9201	-4.21	0.457	0.868	0.9897
TFDP1	-2.34	0.9904	-2.084	0.404	0.867	0.9894		KMT2A	-3.021	0.9987	-3.768	0.481	0.868	0.9898
TAFII	-1.758	0.9607	-1.96	0.343	0.867	0.9895		EWSR1	-2.335	0.9902	-1.952	0.439	0.869	0.9899
TET1	-1.267	0.8975	-2.466	0.328	0.868	0.9896		KDM4C	-1.22	0.8887	-3.033	0.418	0.87	0.9902
CSNK2A1	-1.39	0.9178	-2.179	0.306	0.868	0.9898		GTF2B	-3.807	0.9999	-1.973	0.453	0.871	0.9903
ZNF100	-1.53	0.937	-2.584	0.392	0.869	0.9899		MAZ	-2.355	0.9907	-3.947	0.477	0.871	0.9904
EMSY	-1.577	0.9426	-1.852	0.266	0.87	0.9901		GMEB2	-2.033	0.979	-1.809	0.412	0.872	0.9906
ZNF483	-1.193	0.8837	-2.646	0.34	0.871	0.9904		FXR1	-1.42	0.9223	-2.305	0.395	0.872	0.9907
TDRD3	-1.542	0.9385	-1.942	0.275	0.872	0.9905		INTS11	-2.012	0.9779	-3.411	0.465	0.874	0.9909
DEAF1	-1.471	0.9293	-2.058	0.29	0.872	0.9906		CSNK2A1	-1.467	0.9288	-2.259	0.389	0.877	0.9917
NRF1	-5.785	1	-2.472	0.434	0.873	0.9908		BCL11B	-3.187	0.9993	-2.535	0.46	0.88	0.9923
MKL1	-1.353	0.912	-2.4	0.313	0.875	0.9912		POLR2AphosphoS5	-2.081	0.9813	-2.82	0.454	0.88	0.9923
ZBTB26	-1.477	0.9301	-3.355	0.421	0.875	0.9913		NRF1	-5.95	1	-2.514	0.464	0.881	0.9924
ELK4	-2.683	0.9964	-1.768	0.339	0.876	0.9914		MKL1	-1.428	0.9234	-2.496	0.395	0.881	0.9924
ASXL1	-1.09	0.8622	-3.079	0.357	0.877	0.9917		CCNT2	-1.27	0.898	-3.27	0.414	0.881	0.9924
BCL11B	-3.076	0.999	-2.477	0.425	0.877	0.9917		ZNF44	-1.279	0.8996	-3.134	0.413	0.881	0.9924
KDM5C	-1.802	0.9643	-2.572	0.403	0.879	0.9919		ZNF281	-1.394	0.9183	-2.659	0.399	0.883	0.9928
RBP2	-1.629	0.9483	-1.929	0.251	0.879	0.992		PHF2	-1.65	0.9505	-2.598	0.429	0.883	0.9928
KDM5A	-2.869	0.9979	-1.759	0.322	0.881	0.9924		TET1	-1.42	0.9221	-2.633	0.395	0.883	0.9928
ORC1	-1.457	0.9274	-2.279	0.293	0.881	0.9924		DEAF1	-1.58	0.9429	-2.158	0.37	0.884	0.993
RB1	-2.741	0.9969	-2.308	0.405	0.881	0.9924		ZNF189	-1.202	0.8853	-3.744	0.42	0.884	0.993
ASH1L	-1.313	0.9053	-2.621	0.321	0.882	0.9926		MAFB	-1.592	0.9443	-2.148	0.367	0.884	0.993
TAF1	-3.805	0.9999	-2.935	0.445	0.884	0.9929		HMGN3	-1.303	0.9038	-3.301	0.41	0.886	0.9934
ZNF282	-1.54	0.9383	-2.633	0.359	0.887	0.9935		POU3F2	-2.088	0.9816	-1.935	0.389	0.889	0.9938
SMAD5	-2.038	0.9792	-1.994	0.311	0.888	0.9936		ZBTB8A	-1.473	0.9296	-3.483	0.437	0.889	0.9938
PAF1	-5.145	1	-2.582	0.426	0.888	0.9937		ZNF786	-1.253	0.895	-3.749	0.415	0.889	0.9939
ZIC2	-1.55	0.9394	-2.219	0.273	0.889	0.9938		ORC1	-1.554	0.9399	-2.375	0.375	0.89	0.994
OGT	-2.681	0.9963	-2.38	0.396	0.89	0.994		ASXL1	-1.308	0.9046	-3.418	0.41	0.891	0.9941
ZNF519	-1.196	0.8841	-3.158	0.339	0.893	0.9945		ZIC2	-1.606	0.9458	-2.274	0.364	0.892	0.9943
KAT5	-2.454	0.9929	-2.12	0.344	0.895	0.9948		ZNF711	-1.596	0.9448	-2.378	0.366	0.895	0.9948
KMT2D	-3.662	0.9999	-2.084	0.379	0.896	0.9949		TCOF1	-1.46	0.9279	-2.828	0.39	0.896	0.995
KLF12	-1.368	0.9144	-2.777	0.31	0.897	0.995		U2AF1	-2.656	0.996	-2.059	0.413	0.899	0.9954
UBTF	-2.157	0.9845	-3.065	0.416	0.898	0.9952		TET3	-2.077	0.9811	-3.699	0.454	0.899	0.9954
MAFB	-1.655	0.951	-2.211	0.243	0.898	0.9952		RAG2	-1.293	0.9021	-3.999	0.411	0.901	0.9956
TCOF1	-1.41	0.9207	-2.769	0.303	0.899	0.9954		SP3	-1.616	0.947	-3.402	0.427	0.901	0.9957
E2F4	-3.121	0.9991	-2.462	0.389	0.902	0.9958		ZNF611	-1.459	0.9278	-3.189	0.39	0.903	0.9958
XRN2	-3.933	1	-2.467	0.397	0.902	0.9958		OGT	-2.682	0.9963	-2.38	0.429	0.903	0.9959
RBBP5	-2.864	0.9979	-2.975	0.424	0.902	0.9958		CD74	-2.973	0.9985	-1.792	0.296	0.907	0.9964
SAP30	-2.817	0.9976	-2.555	0.391	0.903	0.9958		JARID2	-5.336	1	-1.845	0.383	0.907	0.9964
GMEB2	-2.347	0.9905	-1.983	0.26	0.904	0.9961		ZNF674	-1.357	0.9126	-3.998	0.404	0.907	0.9964
MCRS1	-1.526	0.9365	-2.603	0.279	0.905	0.9962		UHRF2	-1.386	0.9171	-3.777	0.4	0.907	0.9964
ZNF441	-1.262	0.8966	-3.642	0.329	0.906	0.9962		KLF11	-2.048	0.9797	-3.495	0.445	0.908	0.9965
SRSF3	-2.059	0.9803	-2.265	0.295	0.906	0.9963		SP2	-2.653	0.996	-2.84	0.442	0.91	0.9967
RBL2	-3.592	0.9998	-2.038	0.316	0.907	0.9964		GLIS2	-1.663	0.9518	-3.481	0.422	0.91	0.9967
MAPK1	-1.75	0.9599	-2.964	0.379	0.91	0.9967		ZNF273	-1.407	0.9203	-3.984	0.397	0.912	0.997
DDX21	-2.208	0.9864	-2.181	0.276	0.91	0.9967		ZNF483	-1.571	0.9419	-3.173	0.372	0.914	0.9971
DCP1A	-2.212	0.9865	-2.229	0.281	0.911	0.9968		SPIN1	-1.699	0.9554	-2.535	0.309	0.914	0.9971
ZSCAN22	-2.276	0.9886	-2.584	0.355	0.911	0.9969		ZSCAN22	-2.355	0.9907	-2.639	0.416	0.914	0.9972
ZNF343	-1.333	0.9088	-3.379	0.317	0.912	0.997		UBTF	-2.509	0.994	-3.376	0.442	0.916	0.9974
TAF3	-1.514	0.935	-2.777	0.282	0.913	0.997		ASH1L	-1.622	0.9476	-2.984	0.36	0.917	0.9974
AUTS2	-1.494	0.9324	-2.825	0.285	0.915	0.9972		PATZ1	-2.082	0.9813	-3.575	0.438	0.917	0.9975
SP2	-2.502	0.9938	-2.739	0.383	0.915	0.9972		ZBTB26	-1.876	0.9697	-3.917	0.437	0.918	0.9976
ZNF711	-1.715	0.9568	-2.493	0.207	0.915	0.9973		IRAK4	-1.642	0.9497	-3.031	0.351	0.92	0.9977
NR0B1	-1.436	0.9244	-3.088	0.298	0.916	0.9973		FAM208A	-2.094	0.9819	-2.717	0.395	0.922	0.9979
FGFR1	-1.854	0.9681	-2.922	0.365	0.916	0.9973		NR0B1	-1.613	0.9467	-3.327	0.362	0.922	0.9979
KLF15	-3.538	0.9998	-3.338	0.421	0.917	0.9975		MAPK1	-1.965	0.9753	-3.176	0.403	0.924	0.998
KDM4C	-1.416	0.9217	-3.291	0.302	0.918	0.9975		KLF12	-1.66	0.9516	-3.117	0.342	0.925	0.9981
POLR2B	-2.167	0.9849	-2.542	0.302	0.919	0.9976		ARID2	-2.017	0.9781	-3.314	0.406	0.926	0.9982
SPIN1	-1.729	0.9581	-2.562	0.177	0.92	0.9977		KLF15	-4.175	1	-3.74	0.449	0.93	0.9984
GTF2B	-4.69	1	-2.259	0.317	0.921	0.9978		KLF9	-3.06	0.9989	-3.386	0.436	0.93	0.9985
NELFA	-5.108	1	-2.147	0.297	0.923	0.998		MORC2	-2.965	0.9985	-2.708	0.408	0.93	0.9985
FAM208A	-2.085	0.9815	-2.71	0.309	0.926	0.9982		PHF6	-1.709	0.9563	-3.23	0.294	0.934	0.9987
KAT7	-1.525	0.9364	-3.107	0.279	0.927	0.9982		ZNF441	-1.589	0.9439	-4.261	0.368	0.934	0.9987
BRD1	-1.559	0.9405	-3.114	0.271	0.933	0.9986		ZNF343	-1.626	0.948	-3.805	0.358	0.936	0.9988
NCAPH2	-1.772	0.9618	-3.349	0.337	0.933	0.9987		ZNF468	-1.668	0.9523	-3.607	0.336	0.938	0.9989
ARID2	-1.905	0.9716	-3.2	0.342	0.933	0.9987		ZNF519	-1.65	0.9505	-3.892	0.348	0.94	0.999
U2AF1	-3.283	0.9995	-2.341	0.25	0.934	0.9987		RPE	-3.184	0.9993	-2.705	0.379	0.94	0.999
CHD1	-5.229	1	-3.076	0.392	0.936	0.9988		ZNF783	-1.731	0.9583	-3.58	0.23	0.945	0.9992
PHF8	-5.452	1	-2.619	0.343	0.936	0.9988		ZBTB14	-1.713	0.9566	-3.842	0.29	0.948	0.9994
ZBTB14	-1.558	0.9404	-3.64	0.271	0.939	0.999		FGFR1	-2.336	0.9903	-3.36	0.349	0.949	0.9994
PHF6	-1.633	0.9488	-3.145	0.25	0.94	0.999		TRAF7	-2.716	0.9967	-4.009	0.42	0.95	0.9994
IRAK4	-1.695	0.9549	-3.091	0.227	0.942	0.9991		EZH1	-2.925	0.9983	-4.118	0.421	0.951	0.9995
IRAK1	-1.688	0.9543	-3.308	0.229	0.947	0.9993		ZNF282	-2.359	0.9908	-3.434	0.339	0.954	0.9996
RPE	-3.235	0.9994	-2.731	0.295	0.947	0.9993		RYBP	-2.293	0.9891	-3.756	0.365	0.955	0.9996
ZNF783	-1.725	0.9577	-3.573	0.192	0.952	0.9995		ZNF100	-2.362	0.9909	-3.548	0.347	0.956	0.9996
BRPF3	-2.58	0.9951	-3.346	0.305	0.958	0.9997		NCAPH2	-2.403	0.9919	-3.974	0.31	0.966	0.9998
PHF2	-2.344	0.9905	-3.12	0.246	0.961	0.9997		PCGF1	-2.367	0.991	-4.335	0.346	0.967	0.9998
