# Supplementary material for: Targeting SWI/SNF ATPases in enhancer-addicted prostate cancer
Source: Nature. 2021 Dec 22;601(7893):434–9. doi: 10.1038/s41586-021-04246-z (PMC8770127; doi:10.1038/s41586-021-04246-z)
Supplement: Supplementary file 14 — Source Data Extended Data Fig. 5 [file 41586_2021_4246_MOESM14_ESM.xlsx]

## Sheet: Extended Figure 5d
FOXA1 interactome	AR interactome	ERG interactome
FOXA1	AR	DCTN3
RANBP2	H2AFV	ANKRD40
SEC16A	SMARCC2	RPA2
CLTC	ARID1A	VPRBP
SON	BCL9	AIFM1
MYO1D	HIST2H3A	SRI
NUP205	SMARCA4	DBT
PLEC	HMGB1	VPS33B
NUP210	SMARCE1	HEXIM1
ADAR	CSTF1	SMARCB1
YLPM1	SMARCD2	CDS2
PBRM1	HIST1H2AC	FAM195A
HIST3H2BB	GYS1	SYNGR2
MYO6	TLE3	POLR2E
FASN	SMARCC1	GIT1
LIMCH1	CD2AP	ERG
CHD3	WDHD1	OSBPL11
MYO1C	CSE1L	SMARCE1
GTF3C1	PRDX4	GOLIM4
NUP98	RPL26	PARP9
TUBA4A	RBM4	SMARCC2
LIMA1	RBM10	SMARCD2
MYH14	GTF2I	PIH1D1
RBM14	ACLY	SMARCA4
THOC2	NEDD8	SMARCC1
KPNB1	HOXB13	DCTN2
RRP12	PFN1	TMEM159
NFIX	RPSA	DCTN1;DKFZp686E0752
TUBB3	DDX39B	IRF2BP2
SMARCA4	NFIX	TMCC3
NUP107	SRRM2	RPA3
TUBA1C	SRSF10	PYCR2
STRBP	SSFA2	SARM1
ZNF638	HCFC1	ACTL6A
PRPF6	RBM15	YEATS2
SMCHD1	PRPF6	HSD17B4
NUP93	RPS27A	SQSTM1
ACTC1	APEX1	PDE8A
ZFR	RNF40	CAMK2D
GTF2I	EIF4H	RIF1
HNRNPH2	HIST1H2BC	OGFR
RBM25	FKBP4	PAFAH1B2
ZFHX3	SEC31A	ASF1A;ASF1B
NUP133	SCP2	GFPT1
TRRAP	CHCHD3	TMEM160
CTNNA1	IMPDH2	GBAS
NUP155	ALDH18A1	PCNT
PKP3	LONP2	BAIAP2
RBMXL1	HSD17B4	LACTB
SRRM2		DCTN5
SF3A1		OSBPL9
HADHA		TRIM33
GRHL2		COIL
ADNP		TSC22D4
U2SURP		WDR92
PDS5B		ERP29
SMARCA2		OSBPL10
SMC1A		SHMT1
NUP214		STRN4
ZC3H14		ST13;ST13P4;ST13P5
CHERP		CDK9
NUP188		PARF;C9orf86
TEX10		SEC24A
CASZ1		PDE4DIP
SLC25A4		GEMIN6
FN1		DPF2
AHCTF1		SLC4A7
SMARCC2		EEF1D
SPTBN2		ECHS1
SLC25A13		DTX3L
DDX3Y		GEMIN7
CCAR1		APOA1BP
NUP160		AKAP9
NUP153		PRKCI
SMC3		EIF4G1
RGPD4		WDR11
MAOA		NUDT16L1
PKP4		CIZ1
SLTM		GOLGA2
RBM15		RPA1
THOC1		DLST
USP7		FBXO11
PLCB4		PRKAR1A
CTNNB1		KEAP1
NCBP1		ANXA7
PUF60		BCKDHB
MPRIP		GEMIN8
RAE1		STOML2
HADHB		PANK4
NFIA		CIT
TMPO		PRKAR2A
POLR2B		PPP4R1
SMU1		BCL7B
HSP90B1		HGS
SPTAN1		ARHGEF7
NFIC		NARS
POTEE		DAG1
AP2A1		KBTBD7
VIRMA		PYCR1
DDX39B		MAPRE1
SF3A3		SAMD1
KHSRP		GOLGA4
ZNF148		DCTN4
CTNND1		USP40
ZBTB20		ZFC3H1
LIG3		SUCLG2
DDX54		CARS
SUGP2		PHKA2
WDR33		ARID1A
ARID2
RUVBL2
GTF3C2
TP53BP1
NCOA5
SNW1
CPSF7
PRPF40A
RUVBL1
TJP1
HLTF
FECH
HSPA1B
SLC25A12
XRN2
FXR1
CRNKL1
SNRNP40
RBM10
ACADVL
PCK2
FLOT1
HDAC2
MTA2
MCM3AP
FLII
SYNE2
INTS6
HIST1H1B
MTCH2
FYTTD1
SNRNP70
POLR2A
ZC3H11A
XAB2
PRPF4B
RRBP1
ACSL3
TRMT1L
NUP88
RANGAP1
SMARCC1
HDAC1
SCRIB
TMOD3
DIDO1
FOXA3
