# Supplementary material for: Targeting SWI/SNF ATPases in enhancer-addicted prostate cancer
Source: Nature. 2021 Dec 22;601(7893):434–9. doi: 10.1038/s41586-021-04246-z (PMC8770127; doi:10.1038/s41586-021-04246-z)
Supplement: Supplementary file 15 — Source Data Extended Data Fig. 6 [file 41586_2021_4246_MOESM15_ESM.xlsx]

## Sheet: Extended Figure 6h,i
	VCaP	AR/FOXA1 targets		DMSO			AU15330 (1 μM)			dBRD9 (1 μM)			VZ185 (1 μM)
			KLK3	1.13732	0.941706	0.920976	0.141175	0.127134	0.139242	0.636398	0.621544	0.570282	0.745482	0.673453	0.663497
			SLC45A3	1.04601	0.966702	0.987283	0.255676	0.260334	0.262464	1.08382	1.08277	1.09071	2.47179	2.37924	2.32065
	VCaP	ERG targets		DMSO			AU15330 (1 μM)			dBRD9 (1 μM)			VZ185 (1 μM)
			ARHGDIB	1.00741	0.990531	1.00206	0.0566453	0.0544831	0.0548208	0.922904	0.902389	0.917683	0.549323	0.549732	0.765794
			GRPR	1.0464	0.924121	1.02948	0.557704	0.503286	0.516105	1.50509	1.46983	1.5878	2.12357	2.1045	1.90592
				DMSO			AU15330 (1 μM)			dBRD9 (1 μM)			VZ185 (1 μM)
	VCaP		c-Myc	1.08143	0.919486	0.999084	0.443119	0.422783	0.448418	0.817413	0.805074	0.841567	0.694451	0.685108	0.701084
	LNCaP	AR/FOXA1 targets		DMSO			AU15330 (1 μM)			dBRD9 (1 μM)			VZ185 (1 μM)
			KLK3	1.05443	0.968106	0.977466	0.00715625	0.00694534	0.00671477	0.541111	0.582386	0.539122	0.388874	0.383285	0.370322
			SLC45A3	1.00611	0.992635	1.00125	0.154253	0.160952	0.154331	0.6637	0.6921	0.664508	1.15155	1.08824	1.10804
				DMSO			AU15330 (1 μM)			dBRD9 (1 μM)			VZ185 (1 μM)
	LNCaP		c-Myc	1.08143	0.919486	0.999084	0.443119	0.422783	0.448418	0.817413	0.805074	0.841567	0.694451	0.685108	0.701084
