# Supplementary material for: Targeting SWI/SNF ATPases in enhancer-addicted prostate cancer
Source: Nature. 2021 Dec 22;601(7893):434–9. doi: 10.1038/s41586-021-04246-z (PMC8770127; doi:10.1038/s41586-021-04246-z)
Supplement: Supplementary file 16 — Source Data Extended Data Fig. 7 [file 41586_2021_4246_MOESM16_ESM.xlsx]

## Sheet: Extended Figure 7a
Gene name	DMSO_24h		AU-15330_4h		AU-15330_8h		AU-15330_12h		AU-15330_24h		ZBC-260_8h		ZBC-260_24h
	Rep1	Rep2	Rep1	Rep2	Rep1	Rep2	Rep1	Rep2	Rep1	Rep2	Rep1	Rep2	Rep1	Rep2
AR	3744.94	3786.31	1677.14	1698.39	1338.28	1300.04	1767.78	1779.06	1945.73	1957.77	886.26	888.602	988.356	929.609
MYC	334.903	347.752	141.475	146.641	125.156	133.615	131.663	123.814	126.08	129.169	13.1455	12.9863	17.1861	13.5137
ERG	830.585	846.174	495.88	517.378	381.42	379.29	433.995	453.223	568.978	553.155	214.519	230.028	125.841	139.873
KLK3	17.8944	17.7282	7.59893	7.64883	3.45122	4.29475	2.65947	2.51748	1.96807	2.53436	12.0548	10.8219	1.84608	1.71823
Normalized read counts (RNAseq) from n=2 biological replicates is shown.

## Sheet: Extended Figure 7b
VCaP																LNCaP
Gene name	DMSO_24h		AU-15330_4h		AU-15330_8h		AU-15330_12h		AU-15330_24h		ZBC-260_8h		ZBC-260_24h			Gene name	DMSO_24h		AU-15330_12h		AU-15330_24h
	Rep1	Rep2	Rep1	Rep2	Rep1	Rep2	Rep1	Rep2	Rep1	Rep2	Rep1	Rep2	Rep1	Rep2			Rep1	Rep2	Rep1	Rep2	Rep1	Rep2
AR	3720.78	3753.17	1677.14	1698.39	1338.28	1300.04	1767.78	1779.06	1945.73	1957.77	886.26	888.602	988.356	929.609		GATA2	224.497	211.588	59.4349	68.8195	64.2566	63.4876
CCND1	346.114	347.986	343.623	347.133	289.347	279.557	269.069	263.992	251.462	257.134	837.811	845.919	970.291	920.739		SPDEF	131.316	120.993	18.1358	19.2632	18.168	16.9351
ERG	825.226	838.767	495.88	517.378	381.42	379.29	433.995	453.223	568.978	553.155	214.519	230.028	125.841	139.873		ETV1	307.325	324.64	238.745	230.134	256.004	246.166
EZH2	84.22	87.0359	52.2775	57.0186	50.3006	50.3441	67.5274	66.2937	40.4275	45.4107	129.101	123.017	161.576	169.222		EZH2	70.2309	75.6098	60.4404	53.0229	32.6788	34.4397
FOXA1	607.587	617.466	363.595	336.356	358.094	340.2	391.212	378.004	351.547	334.743	332.082	351.837	513.914	486.306		MYC	238.561	242.413	96.0046	95.2522	70.2339	65.9937
GATA2	326.266	330.847	211.577	206.866	249.758	244.204	214.261	204.259	269.503	275.331	370.083	377.306	508.2	498.751		CCND1	348.825	347.78	209.326	217.213	177.276	171.022
MYC	332.742	344.708	141.475	146.641	125.156	133.615	131.663	123.814	126.08	129.169	13.1455	12.9863	17.1861	13.5137		FOXA1	415.303	397.475	455.184	462.395	571.231	576.134
SPDEF	162.693	179.245	149.512	158.23	57.3617	61.1605	53.6134	46.9167	42.2316	40.799	9.35684	10.9729	10.2853	7.43019		AR	540.838	528.5	194.951	199.447	382.708	394.785

## Sheet: Extended Figure 7c
	LNCaP-sgNC	Targets	shNT			shSMARCA4-232			shSMARCA4-332
		SMARCA4	0.95762	1.02516	1.01721	0.295129	0.316328	0.33854	0.259946	0.279314	0.293381
		AR	1.02239	0.989381	0.98823	0.756387	0.787814	0.772284	0.763177	0.790476	0.75786
		KLK2	0.981215	1.01553	1.00326	0.528064	0.530533	0.554363	0.466259	0.475018	0.471342
		c-Myc	0.999217	1.04209	0.958696	0.75667	0.753937	0.752552	0.612097	0.624016	0.601001
		EZH2	1.0254	0.953364	1.02123	0.945005	0.964364	0.923706	0.942252	0.926742	0.92388
	LNCaP-sgSMARCA2	Targets	shNT			shSMARCA4-232			shSMARCA4-332
		SMARCA4	0.936756	1.05717	1.00607	0.290264	0.237406	0.296434	0.181716	0.185215	0.197309
		AR	1.01804	0.932234	1.04972	0.487038	0.478722	0.49292	0.417456	0.435589	0.432006
		KLK2	0.966455	1.14457	0.888974	0.257651	0.248864	0.255999	0.191739	0.182471	0.183006
		c-Myc	1.02653	1.03144	0.942025	0.429859	0.4419	0.391947	0.289723	0.268828	0.283355
		EZH2	1.00636	1.03025	0.963389	0.545964	0.542196	0.559262	0.403699	0.401529	0.413505

## Sheet: Extended Figure 7d
AR ChIPseq			FOXA1 ChIPseq			H3K27Ac ChIPseq
DMSO	AU-15330		DMSO	AU-15330		DMSO	AU-15330
0.518066	0.496585		0.39293	0.27918		2.10033	1.97392
0.636537	0.49166		0.610982	0.281583		1.258	0.769019
0.422307	0.546048		0.269861	0.283941		1.4545	1.16226
0.465325	0.563151		0.488905	0.722906		2.02508	2.41072
0.56596	0.371995		0.178392	0.565232		1.23152	1.23223
0.435608	0.451166		0.252419	0.504479		1.96905	2.05514
0.749337	1.42439		0.326012	0.600103		2.88256	3.74164
0.451131	0.551938		0.410636	0.449657		2.78241	3.6907
0.503076	0.783793		0.524164	0.664322		1.92304	1.67762
0.527032	0.608839		0.229047	0.457768		2.07613	2.28051
0.205128	0.343906		0.334529	0.390726		1.12425	0.961938
0.329508	0.65776		0.578932	0.358336		1.42302	0.789774
1.11616	1.47555		0.410451	0.573104		1.65938	1.54363
0.374705	0.551213		0.462589	0.386696		1.46201	1.83247
0.559703	0.514438		0.491967	0.36902		3.84322	3.91785
0.451098	0.366047		0.417784	0.358189		2.34301	2.3191
0.451718	0.616828		0.479023	0.861705		2.89125	2.96563
0.315113	0.436038		0.26835	0.247349		2.10807	1.88213
0.520968	0.589382		0.592152	0.74166		4.55722	4.46856
0.832615	0.844143		0.498297	0.61632		3.82441	4.24902
0.876326	0.441594		0.596175	0.265477		1.77208	1.13011
0.651088	0.639463		0.379783	0.575509		2.91269	3.34804
0.610017	0.570244		1.09172	0.492801		2.56323	1.23961
1.16931	1.34648		1.42999	1.19134		2.3424	0.943659
3.24726	3.1813		2.11643	1.50728		2.68317	2.35846
0.790025	1.05427		0.633863	0.644357		2.62174	2.46705
0.601099	0.518926		1.01615	1.02862		2.29015	2.99553
0.356633	0.557144		0.433354	0.346882		1.8243	1.75967
0.64071	0.549025		0.445045	0.371607		1.57793	1.36875
0.360887	0.518033		0.581184	0.469792		1.50334	1.98998
0.57643	0.46631		0.413077	0.592417		2.15815	2.67541
1.84803	2.53733		0.974077	1.20583		2.55606	1.3866
0.620832	0.577056		1.05157	0.631306		2.92488	3.52892
0.333619	0.542983		0.508261	0.377614		2.35308	3.35247
0.991076	0.899574		0.741925	0.824833		3.26274	3.14543
17.9666	5.03709		4.5331	1.6282		2.99703	1.70067
1.74142	0.873288		1.7148	0.676346		3.96352	1.27031
4.53599	2.99234		1.85135	0.696946		2.51338	0.818127
3.63389	1.07324		2.17224	0.72371		2.44678	1.02846
0.416461	0.336901		0.282734	0.836116		1.82845	1.49227
11.1474	2.9813		4.40083	1.08222		1.85075	0.571103
0.461224	0.606308		0.288335	0.257953		2.05915	1.51402
3.77503	1.27799		2.84562	0.876965		2.26075	0.761055
3.43223	1.19565		0.927683	0.287936		3.8218	1.32786
0.901837	0.437731		0.765318	0.310387		1.3846	0.676659
0.603691	0.424851		0.598724	0.306938		1.58541	0.4032
0.684557	0.315752		0.847953	0.403009		1.51392	0.371707
0.571534	0.330366		0.321968	0.668765		1.55844	1.24315
0.510906	0.385987		0.310971	0.689715		2.40587	2.87504
1.7359	0.767151		1.60407	0.670746		2.14303	1.20367
3.82149	5.08822		3.24452	2.32476		1.85929	1.13183
0.452768	0.396795		1.37362	0.896834		2.19975	1.3801
2.18469	0.332975		1.45308	0.301035		1.65636	0.481068
1.40514	0.746323		0.595013	0.793805		2.77322	1.15813
0.357022	0.62577		0.310321	0.24203		1.31265	1.9482
0.482238	1.44396		0.591121	1.16123		3.03948	3.54291
0.997625	0.369894		2.99134	0.554374		2.68041	0.30589
0.714897	1.35		0.763643	1.00353		2.47198	2.91745
0.450622	0.564164		0.451606	0.373881		2.02872	2.22928
1.10491	0.271129		0.725951	0.343308		1.50115	0.67704
1.73485	1.9523		1.39192	1.75493		6.31632	5.71332
3.39144	7.1878		5.70127	8.82251		3.21727	2.77508
0.899685	1.39423		1.25076	1.84088		3.60751	3.08709
0.552156	0.849507		0.47829	0.514682		1.75297	1.54208
0.385288	0.360549		0.326595	0.566101		1.33769	1.40868
1.4171	1.04373		1.24181	0.674514		2.82681	1.75326
3.20865	1.17545		1.12816	0.359183		2.39757	0.590752
0.503076	0.440883		0.478821	0.441349		1.52323	0.638358
0.354781	0.370145		0.347909	0.251964		1.8102	1.74295
0.586643	0.573441		1.41054	0.357542		1.35102	0.444398
1.17585	0.248737		1.28229	0.604714		2.59817	1.02676
0.497808	0.394718		0.5056	0.331445		2.49017	1.44513
0.373674	0.425722		0.508429	0.539886		3.63095	3.34694
1.07518	0.973666		0.474457	0.400882		1.22357	0.991589
4.46011	1.12524		2.46021	0.551171		1.31328	0.665491
0.60856	0.533327		0.62661	0.680709		2.07126	2.05474
0.492536	0.450831		0.313947	0.408096		2.55249	3.11043
1.87325	0.412136		0.674451	0.292237		1.60553	0.477819
0.206959	0.372294		0.280392	0.507666		1.48751	0.827499
0.464169	0.471016		0.736669	0.614842		2.13003	1.00815
0.697662	0.898404		0.481696	0.398151		3.61951	3.0847
0.259549	0.496281		0.480119	0.454542		1.71026	1.74088
3.49684	0.948094		2.76472	0.916739		1.56117	0.430454
0.298397	0.439334		0.324805	0.578543		1.57983	1.33215
0.551708	0.589874		0.632994	0.606832		1.39093	1.15907
0.382921	0.447443		0.359857	0.49574		2.17885	2.50399
0.656687	0.938981		0.495685	0.612119		2.19658	2.31773
0.30329	0.56007		0.438156	0.282706		2.014	2.428
0.211652	0.207308		0.228917	0.162472		1.08552	0.922468
0.398745	0.541084		0.359487	0.347703		2.24299	2.19562
0.393712	0.465803		0.361955	0.550486		1.24075	0.793905
1.56176	0.464602		0.937875	0.293825		1.27936	0.698786
0.225966	0.374058		0.480109	0.234033		1.21323	1.15385
0.453824	0.462465		0.333775	0.39351		1.51889	1.74214
0.320499	0.401253		0.33674	0.256069		1.28258	1.66042
0.539174	0.472519		0.533814	0.647557		2.37448	3.04384
5.5094	3.03703		3.03388	1.25573		1.83482	1.08921
0.347346	0.496661		0.32269	0.408975		2.15086	2.17753
0.446455	0.557252		0.537308	0.479208		2.20283	1.97943
0.465613	0.436193		0.46053	0.501359		1.58541	1.50584
0.319403	0.368312		0.35855	0.485763		1.16551	1.04059
0.472911	0.621671		0.309167	0.195918		2.45631	3.44974
0.23419	0.410478		0.565933	0.467778		1.96809	3.01227
0.379566	0.142561		0.37886	0.27799		1.75154	0.953548
0.464378	0.396795		0.384229	0.530255		2.4147	2.59143
0.246437	0.343014		0.223894	0.283762		2.72582	2.0258
0.379543	0.352781		0.236849	0.28946		1.92101	1.70434
0.60047	0.508091		0.335029	0.193006		2.24035	2.01966
0.366638	0.504919		0.179768	0.390577		2.12746	1.47371
0.431444	0.378107		0.273547	0.235751		2.21922	2.03719
0.529934	0.75774		0.656424	0.831947		2.13883	2.14503
0.343006	0.345693		0.19551	0.263775		2.29704	1.89804
4.31328	1.97292		2.74098	1.09331		1.37122	0.798431
0.943447	0.294482		0.807941	0.289123		1.3169	0.545455
0.521638	0.546788		0.789868	0.54344		2.36378	2.09126
0.546775	0.40352		0.529129	0.751087		2.50911	1.9433
1.31642	0.943918		0.792155	0.836642		2.57716	0.561207
0.747912	0.549734		0.337139	0.539731		2.17958	1.40292
0.474932	0.508712		0.52783	0.413186		2.18409	2.11828
0.560511	0.589462		0.714549	0.40056		1.31499	0.367988
0.28115	0.538984		0.620333	0.540516		1.62438	2.95
0.600611	0.526361		0.917445	0.0861305		2.23251	0.866626
0.473827	0.311438		0.464649	0.220835		2.90351	0.777696
0.52921	0.397531		0.518959	0.340607		2.14427	2.63533
0.430882	0.557431		0.452717	0.497267		1.55188	1.37593
0.507536	0.72373		0.246744	0.392906		1.77116	2.51722
0.400444	0.715916		0.459444	0.477781		2.6249	2.52384
1.74917	0.719152		2.0647	0.483098		1.24766	0.567096
0.389033	0.398971		0.273947	0.378061		1.18253	1.51382
0.594544	0.614565		0.313938	0.184731		3.05871	2.688
0.514509	0.270542		0.843308	0.383672		2.3009	1.79234
0.132907	0.396019		0.371446	0.297327		1.59161	1.9695
0.376532	0.611081		0.574371	0.714954		0.908272	0.667053
0.842505	1.11573		0.530135	0.427566		1.91757	1.56279
0.804875	0.825669		0.706685	0.546694		1.54026	1.12355
0.559109	0.540429		0.568435	0.597804		1.62379	1.6117
0.581893	0.990773		0.770339	0.976322		1.58056	2.11284
0.31643	0.267041		0.258584	0.546212		1.4281	1.02223
0.580566	0.662392		0.298087	0.377794		1.24275	0.678065
0.39396	0.39029		0.491309	0.638648		2.9329	2.74708
0.612351	0.439076		0.424778	0.505929		2.78502	3.62864
0.702571	0.885767		0.824942	1.13744		2.52485	2.27737
0.553056	0.601009		0.772838	0.608314		3.33478	3.65169
0.527332	0.342879		0.406604	0.261628		1.74226	1.01309
0.579677	0.602091		0.315805	0.360224		1.95461	1.92635
1.29196	1.49946		0.590666	0.618413		2.27418	1.91582
1.27147	0.588851		1.14801	0.539594		2.37811	0.988903
0.988276	0.563973		0.659235	0.342773		1.76246	0.79756
2.94312	0.405123		1.43361	0.538621		2.34709	0.411881
0.806116	0.47686		0.800382	0.319347		1.71478	0.567036
0.976397	0.335777		2.5543	0.760363		1.38921	0.521632
0.455661	0.665551		0.526627	0.505639		1.52716	1.05823
2.42146	0.373418		1.3911	0.406863		1.17905	0.419123
1.02128	0.537016		0.493596	0.571181		0.950223	0.424191
0.396644	0.390174		0.297674	0.27918		1.04592	1.27546
1.12837	0.746323		0.845544	0.416748		1.09587	0.519161
0.657834	0.918145		0.371823	0.743774		2.73216	2.89636
0.739933	0.401427		1.10136	0.336646		1.20294	0.677452
0.212936	0.284828		0.296731	0.198484		2.20152	2.10221
0.35212	0.393452		0.530898	0.50054		1.62753	1.39531
0.497699	0.663344		0.442303	0.492917		3.21317	3.34531
0.293322	0.355929		0.199135	0.441669		2.2754	2.34896
0.746586	0.337698		1.57643	0.269387		2.45401	0.609865
0.580157	0.863534		0.548601	0.583702		2.3894	2.64289
2.53217	1.45202		0.666763	0.597363		2.41369	2.19898
0.602798	0.586975		0.807866	1.06134		2.01225	3.05293
1.10187	1.54504		0.427299	0.541555		5.0719	6.25696
0.655323	0.522099		0.481971	0.444252		2.70667	2.96135
1.09188	1.03345		2.50552	0.895647		3.99156	0.983105
0.724321	0.584851		0.538703	0.402063		3.2829	2.62574
0.728992	1.04305		0.744049	0.901399		4.71976	4.19996
0.704469	0.771724		0.858132	0.759261		2.09289	1.97182
0.572779	0.878447		0.752255	0.419497		4.53417	4.98832
0.940175	0.802263		0.727865	0.588088		2.88492	2.4597
1.22388	0.421998		1.2469	0.402091		3.12983	0.799741
0.690567	0.635205		0.734555	0.62242		2.23622	1.55763
3.94227	2.05216		1.78217	0.815068		2.86463	2.55761
1.05952	1.0771		1.07536	0.770338		2.42634	2.44453
0.914244	1.13697		0.845304	1.13626		1.82932	3.09502
0.352501	0.370708		0.362957	0.766681		4.71508	4.60646
2.41927	0.533008		1.04373	0.592115		2.82534	0.735209
1.49231	0.346973		0.604773	0.369048		1.82357	0.571274
0.413788	0.338984		0.416799	0.477939		1.65365	1.14739
1.06922	0.88498		0.61163	1.05202		2.47518	1.83849
0.638742	0.491234		0.488952	0.340224		3.09474	2.33515
0.359116	0.499851		0.683605	0.374125		2.3966	1.96143
0.764644	0.809722		0.640482	0.593957		1.85191	1.8128
1.09044	1.08028		0.993765	0.464023		2.24115	1.15611
0.579436	1.14551		0.713568	1.20583		3.80781	4.33494
0.937372	0.526993		0.455271	0.197831		1.78358	1.85783
3.04448	0.725666		2.69433	0.584722		1.49364	0.517734
0.493929	0.950762		0.68762	0.698832		2.19589	2.13426
0.604971	0.770026		0.434346	0.76531		2.2848	1.87781
4.40659	13.991		2.40471	3.66228		10.8835	15.0109
1.28004	2.10068		1.93683	2.27993		3.69135	2.69164
1.72398	2.06562		1.93162	1.94594		9.45113	10.074
1.71754	2.24191		2.21949	2.28871		7.50915	8.53642
1.94478	2.47664		2.10824	2.21878		3.87308	4.51247
19.8455	15.5525		2.01585	1.90807		5.13891	5.46672
11.9076	4.06409		2.84589	1.51525		4.4105	1.52461
5.88937	2.83383		2.68387	1.03935		1.49076	0.73204
0.577014	0.720741		0.463401	0.420391		1.24711	1.02015
0.477922	0.573148		0.351498	0.56272		1.45329	1.41549
0.638188	0.400574		0.716739	0.289399		2.11086	1.38314
0.482238	0.478971		0.543832	0.404559		2.07698	2.1559
0.670768	0.587844		0.554997	0.85971		2.55427	2.16255
0.349628	0.428968		0.269999	0.260719		1.4691	1.22967
0.437057	0.46564		0.51683	0.543193		0.990254	0.996647
0.479241	0.539993		0.624372	0.906194		2.5603	2.32443
0.27569	0.659776		0.436719	0.504075		1.75991	2.09837
1.50798	0.63119		1.47325	0.650368		2.06878	0.865477
0.624622	0.486581		0.510435	0.489812		2.26007	2.78035
0.621934	0.56685		0.640381	0.417402		1.98611	2.63654
1.11975	0.426661		0.787738	0.181522		1.89226	0.228305
0.722087	0.675578		0.495192	0.500262		2.37811	2.14154
0.622331	0.569108		0.378106	0.529651		0.909556	0.93896
0.485922	0.472428		0.34063	0.325553		1.55528	1.75176
0.232189	0.394251		0.330864	0.365227		1.70736	1.97352
0.709203	0.758475		0.442033	0.526616		2.42441	2.52533
0.664552	0.900069		0.799789	0.807163		2.92989	2.93696
0.286629	0.50239		0.45675	0.51951		2.0575	1.47855
0.49639	0.395477		0.843006	0.664607		1.09978	1.37975
0.354649	0.310805		0.417335	0.462811		1.56471	1.94584
0.532891	0.457076		0.483654	0.391038		2.8585	2.23312
1.32584	0.66396		1.23382	0.756645		2.61497	0.507546
1.04314	0.953086		1.28955	0.558582		1.77193	0.291424
2.66503	3.44684		0.806151	1.44241		3.16078	2.76155
0.426223	0.501318		0.420716	0.648219		3.0399	3.01916
0.683515	0.560781		0.331572	0.610014		2.39848	1.82771
2.01547	0.685114		0.835491	0.614842		1.34731	0.847766
0.539934	0.417516		0.591766	0.384869		1.91287	1.88658
1.34839	0.834138		1.4438	0.914933		3.20785	2.24102
0.347837	0.228627		0.588397	0.226961		1.09618	0.326233
0.49999	0.518511		0.263539	0.349542		1.9696	2.48536
0.485109	0.490543		0.521454	0.347835		1.60718	0.664969
1.01681	0.840667		1.58033	0.751087		1.18906	0.431844
0.668628	0.93321		0.318731	0.473208		2.32825	2.32259
0.801951	0.395331		0.442359	0.327042		2.10608	0.282053
0.785414	1.05272		0.458722	0.538316		1.45599	1.03995
2.67017	0.991988		3.06316	0.811615		1.43296	0.435535
0.326944	0.43413		0.444484	0.38787		1.28012	1.24513
0.249516	0.191336		0.24086	0.247118		0.802715	0.409533
0.542683	0.475594		0.37565	0.178536		2.23	1.57184
0.971932	1.1357		1.27081	0.917153		2.29408	2.26203
1.53272	0.648459		1.35272	0.847364		2.24301	0.703889
7.03452	0.960104		3.13208	0.560501		1.42773	0.494434
0.428472	0.509302		0.488993	0.541704		3.06274	1.52891
2.60852	0.749126		1.13163	0.539758		2.16087	0.739641
0.173401	0.253273		0.722677	0.323264		1.63938	0.542102
1.23569	0.646401		0.450886	0.214294		1.2075	0.377331
0.413118	1.19226		0.487187	0.331966		1.87056	2.43164
0.49486	0.19441		0.426706	0.15906		0.932124	0.304081
1.90986	0.966737		3.95965	1.67281		1.4701	0.864735
0.46293	0.455176		0.481644	0.484135		2.01635	2.41445
0.523384	1.0921		0.898179	1.41712		2.22539	3.06213
0.323888	0.789451		0.498753	0.688723		1.74371	2.33524
1.59834	0.994079		2.2963	0.929164		2.28684	1.79458
3.97968	5.08659		2.54357	1.94356		2.00077	1.72993
0.790286	0.25972		0.544906	0.0920814		2.12733	0.324276
0.562445	0.418976		0.289564	0.262136		2.18609	1.68804
0.415726	0.539492		0.446872	0.529102		2.27593	2.69185
0.360722	0.839374		0.567195	0.857993		1.52879	1.84325
0.501553	0.540429		0.677285	0.651453		2.88483	2.79928
0.516912	0.597667		0.472821	0.526369		2.32259	2.98217
0.46981	0.750802		0.457322	0.695528		1.3209	2.04764
0.705613	0.386489		1.77311	0.411078		1.45157	0.606638
0.388498	0.706161		0.550294	0.59014		1.6022	1.05262
0.421507	0.554097		0.937769	0.952781		2.85595	3.47887
0.584217	1.03821		0.49532	0.658019		2.67644	3.85074
1.32247	0.87352		0.579753	0.461511		2.40206	1.6436
3.81995	1.22458		1.3747	0.81194		1.62989	0.502087
2.85076	0.734806		0.590235	0.368447		2.15162	0.696511
5.37226	2.58779		0.882703	0.568244		1.30079	0.696826
0.573457	0.285771		0.339063	0.366839		2.16156	1.47642
0.37915	0.739318		0.397367	0.591975		1.44379	1.20015
0.814053	0.529966		0.359228	0.498643		2.78532	3.25029
0.436403	0.525873		0.521564	0.584754		3.00845	2.45579
0.463717	0.660384		0.724733	0.82847		2.51681	2.02961
0.751136	0.329139		0.55244	0.408425		1.80824	0.293535
1.94044	4.47002		1.75334	1.60203		2.2131	1.14395
1.31449	0.351996		1.39644	0.136142		2.80003	0.684914
0.644024	0.153929		0.387541	0.163722		3.01364	0.43929
6.29631	4.05062		2.08124	1.06609		1.72165	1.13903
0.413757	0.694132		0.365168	0.308541		2.13595	2.08443
0.533322	0.46739		0.453532	0.341774		1.96085	1.12544
5.22883	2.50424		1.61269	0.73988		1.53214	0.763061
6.4123	1.08766		1.31847	0.411328		1.47757	0.194001
0.499269	0.411809		0.637197	0.643325		0.971812	0.358081
5.40619	1.46873		2.10733	0.365348		0.965442	0.519717
0.864724	0.811474		0.996181	0.863101		3.34409	3.41631
0.668862	0.586174		0.681133	0.607481		2.43216	2.33234
0.371855	0.697032		0.683723	0.442901		3.125	1.9763
0.503587	0.338555		0.42111	0.372955		1.93486	1.26165
2.29949	3.37432		1.53389	1.44557		2.52791	0.802482
0.218641	0.431125		0.361809	0.458554		1.95225	1.40979
0.434558	0.663743		0.511369	0.543945		1.83901	1.32751
6.08774	5.21179		2.30338	1.22457		1.71273	1.27614
1.00392	1.05577		1.10015	0.767345		1.94045	2.12794
0.736708	0.242112		0.372507	0.257516		1.78963	0.518213
0.393273	0.212095		0.200244	0.0563973		1.39827	0.794439
0.408308	0.246506		0.293626	0.194527		2.31616	1.59987
0.363832	1.06284		0.346873	0.238653		1.31645	1.68089
0.347374	0.26094		0.245056	0.237893		1.72028	1.53591
0.671405	0.814712		0.341861	0.385131		1.76324	1.13831
0.39814	0.616696		0.408587	0.353857		2.89847	2.96992
0.991038	1.14951		0.503785	0.489059		2.31177	1.81796
1.56908	2.36025		0.430601	0.654889		3.14895	1.6693
0.706268	0.508428		0.361753	0.411459		1.65607	2.03452
0.437179	0.516784		0.366398	0.312739		2.32827	2.08827
0.247913	0.308745		0.335877	0.158113		0.822401	0.893349
1.44332	1.69807		2.79195	1.25322		1.41233	0.611936
0.428562	0.0730298		0.376484	0.199738		1.70073	0.212137
0.827012	0.109814		0.184316	0.163521		2.36934	0.916673
0.372666	0.225238		0.340244	0.263525		0.823452	0.855721
2.88125	1.21744		0.643292	0.191836		2.48621	1.10987
0.297656	0.452155		0.211621	0.268206		1.38622	0.95848
0.717634	0.209639		0.328919	0.193893		1.19088	0.497481
0.567226	0.47935		0.446978	0.396547		2.42599	1.45349
0.38056	0.726887		0.394718	0.445688		2.71638	2.78217
0.522425	0.614176		0.271772	0.463214		1.52592	1.12336
0.397291	0.630481		0.939766	1.12099		1.75961	1.41997
0.392813	0.59791		0.577805	0.63595		1.58541	1.45427
0.673317	0.818242		1.10926	0.527201		1.29201	0.850416
0.5494	0.942474		0.240722	0.512113		3.06985	3.66176
0.493239	0.964278		0.492986	0.565863		1.89983	1.45898
0.521172	0.542382		0.14374	0.303626		1.98461	1.1609
1.29838	0.306349		1.87312	0.651679		2.62292	0.889885
0.701472	0.689268		0.67225	0.63405		1.13881	0.697776
0.417023	0.382872		0.248288	0.314679		2.545	1.89974
0.667472	0.394845		0.441816	0.295531		1.29715	1.25203
2.60735	1.16064		1.18102	0.447501		1.9564	0.690924
0.204564	0.35855		0.571714	0.343225		1.80507	0.920921
4.14274	2.02414		1.17291	0.427166		1.07833	0.722071
0.736708	0.484224		0.474099	0.901305		2.27331	1.55464
0.315477	0.414715		0.283586	0.441099		1.92397	0.928744
0.375816	0.423457		0.19743	0.225199		1.32535	1.63648
0.17401	0.457495		0.316185	0.496143		1.52687	1.15202
0.586433	0.458375		0.349707	0.487537		3.64625	2.45274
8.09168	2.97778		2.12019	1.07639		2.57447	1.76092
1.48131	0.892499		1.02137	0.690386		2.04235	1.00476
0.264115	0.198398		0.582747	0.21102		2.25921	1.69859
3.32646	2.67229		0.987192	0.979168		2.95795	1.77886
0.75695	0.737081		0.603109	0.881971		3.57821	3.86521
1.44737	1.02451		0.941676	0.518901		1.69587	1.56632
0.441008	0.629424		0.917445	1.09229		1.36333	1.53629
0.553991	0.683303		0.437626	0.478142		2.98521	3.72368
0.593887	0.513033		0.69262	0.593123		2.19244	2.02112
0.463058	0.963806		0.908177	0.899232		3.5165	3.6101
0.578846	0.514235		0.373238	0.436083		1.67426	1.36839
0.572235	0.844619		0.443013	0.589545		1.92991	1.27112
0.491815	0.470198		0.578746	0.633476		2.22625	1.80314
0.400261	0.463933		0.427327	0.216636		2.17014	2.02232
0.429261	0.618033		0.31571	0.428708		2.464	2.09927
0.986478	0.66502		0.655765	0.353664		1.9729	1.6547
0.568328	0.564478		0.404057	0.317854		2.76617	2.34533
0.770467	0.52517		0.54567	0.61178		2.6379	2.30166
0.618036	0.589776		0.585862	0.396862		1.78899	1.05625
0.409668	0.560973		0.536689	0.405731		1.76173	1.56091
0.419035	0.429592		0.44193	0.501141		1.59464	1.49047
1.15161	4.99444		1.78082	2.58729		2.38845	2.52019
0.859687	1.28917		0.337214	1.15749		3.95348	2.86681
0.831201	0.364222		0.715698	0.444086		2.59817	0.437323
0.344064	0.249089		0.495097	0.223105		1.65001	0.575237
4.32426	2.18517		4.28324	2.43797		2.98561	1.4064
2.79873	1.31634		2.18555	1.69219		4.26811	2.75666
2.23939	2.79493		2.01048	1.82828		8.88243	9.89313
7.58326	2.86456		4.56226	1.74684		5.02074	2.62963
2.54488	2.8377		2.46515	2.28538		8.96546	8.60613
2.21896	2.59128		3.76703	3.75016		5.34651	5.71808
1.46733	1.86065		1.35048	1.12323		5.04613	4.06708
2.01049	1.4468		5.21738	1.67597		3.33107	1.80896
1.74482	2.01014		2.08213	2.36421		6.19057	5.56502
3.45482	1.31115		3.58335	1.47714		6.56565	2.67712
1.86786	2.58898		1.96005	2.13448		4.86021	5.49744
1.69788	1.94977		1.72241	2.51041		4.61271	3.78887
1.99086	2.32632		1.96268	2.52697		12.0587	12.1038
1.54141	2.21867		2.02685	2.06376		9.10682	8.84048
1.94044	2.02923		1.46311	1.72514		2.58652	2.43165
1.46951	1.39226		1.08078	1.29574		3.83835	2.01148
1.49765	1.36957		1.73363	0.898301		4.03572	2.08863
1.67906	0.872746		1.286	0.928271		3.94122	1.77027
3.58528	2.27622		4.69793	1.95189		3.72056	1.77746
2.40548	1.3507		1.52551	1.3158		3.91896	2.16151
2.68781	2.7341		7.22645	4.116		5.79102	6.05781
3.22176	3.6724		1.34044	1.54503		7.49237	7.30177
1.48479	1.01207		1.86048	2.20417		3.46607	1.7536
1.7652	1.90095		1.5513	1.60356		10.0572	7.22554
1.82307	1.96798		2.04288	2.08589		10.0357	10.3471
1.59526	2.14204		1.32422	1.887		5.47815	6.87718
1.95025	1.49249		1.25253	1.38262		5.42469	5.66768
1.7166	1.80224		1.62686	1.61084		7.37033	7.27194
2.078	1.93215		1.60287	1.37005		4.87158	3.94541
2.00886	2.71909		1.66149	1.39273		5.75252	5.61875
1.71826	2.95811		1.93306	2.13974		10.6801	11.7139
2.42516	1.5535		2.36751	1.1759		2.90171	1.36676
2.08884	2.92702		1.25696	1.40564		3.70798	3.562
3.34873	3.44585		2.98868	2.89349		4.54542	3.97004
1.2754	2.10972		1.45394	1.32259		6.096	5.17351
9.20592	3.39699		6.71634	2.19695		7.03944	2.14891
1.17335	0.958582		1.63086	1.0103		2.71585	1.87454
0.959034	1.59518		1.3723	1.30747		6.53124	6.99994
1.1011	1.36453		1.10086	0.9542		4.97912	4.744
1.25107	1.8226		0.920127	1.045		4.50589	6.08017
1.09149	1.35808		0.941513	1.08022		2.57629	3.00791
1.11033	1.2812		1.02077	0.836604		3.11034	4.19151
0.865162	1.08424		2.23342	1.58063		3.54445	2.98605
0.972634	1.00805		1.26274	1.0643		3.18957	3.3316
1.26325	1.62226		0.965879	1.28244		5.75476	6.55739
1.80276	2.36487		2.61006	3.59333		2.78703	3.15827
1.09958	1.15889		1.16814	1.13214		3.4426	3.07363
1.06118	1.5057		1.11495	1.38482		5.47815	5.38391
1.18659	1.99525		3.61142	3.53398		4.86432	4.80442
0.769771	1.22113		1.05346	1.08992		4.36044	4.24038
1.01339	1.27764		1.21605	1.09377		7.22771	6.93664
1.23091	1.2975		1.68398	2.11822		6.22107	7.29811
1.72333	2.38969		1.81295	1.57926		6.76005	6.19921
0.900487	1.31282		1.10793	1.45125		4.06666	3.19669
1.07522	1.53123		1.14912	0.955266		4.94153	2.592
1.29362	1.45305		0.938024	1.12091		4.99547	4.349
0.918027	1.31353		1.21257	1.205		2.14522	1.33544
0.949971	1.40993		1.01984	1.34253		7.45222	8.89531
1.69473	2.45577		1.12919	1.2278		3.13752	3.72189
1.83449	2.15501		2.75585	2.36488		3.89518	3.11164
0.830356	0.919463		0.829401	0.753082		2.76415	3.31509
1.07554	2.04479		1.27586	1.31786		3.86329	4.29528
1.04219	1.13411		1.03895	1.33978		5.34945	5.60534
0.837311	1.05993		1.50534	1.30081		2.86676	1.36701
1.48699	1.15279		1.16374	1.09286		5.82762	4.72028
1.03108	1.35169		0.958885	1.15968		6.0154	6.79328
1.47948	1.8893		1.67881	1.39221		7.85961	8.68235
1.14267	1.08217		1.1115	0.927685		4.02698	3.47438
1.1599	1.23943		0.748311	0.806143		5.70747	6.32676
0.987647	0.926647		0.905847	0.69317		4.43073	4.14112
1.4261	1.7825		1.71944	1.83053		5.08367	4.8458
2.9608	1.23051		1.95309	1.50796		3.36676	1.63179
1.63315	1.88507		1.4648	2.005		2.84536	1.41964
1.29245	1.4197		1.10338	1.16206		5.1052	5.99482
1.25496	2.32901		1.10396	1.31887		2.26179	3.24255
1.44651	1.71086		1.30605	1.54565		4.06441	3.79425
1.29575	1.52714		1.05157	1.33276		4.43549	4.88204
1.64239	2.6064		1.37117	1.15854		2.70452	1.87344
1.31234	1.30381		1.02301	1.12744		3.9134	3.94774
1.48179	2.06514		1.0444	1.27571		6.44252	6.48551
1.34015	1.62153		1.12554	1.22502		4.59576	4.81681
1.0731	1.06668		1.14413	1.16139		5.0311	3.99879
1.36342	1.32929		2.16219	1.87455		6.40031	4.76329
1.44345	1.65558		1.11054	1.02306		4.63976	4.27974
0.943267	1.00852		1.10999	1.45955		1.70431	1.53934
0.964524	1.29238		1.07873	1.16655		6.43095	6.59399
8.46357	10.5373		1.84462	2.24592		6.4584	6.84985
1.00511	1.09489		0.856676	1.05072		3.40435	3.21569
1.69294	2.84944		1.54766	1.44531		5.46813	5.40145
1.1005	1.79495		1.35648	1.39625		3.53238	2.99132
1.00678	0.628093		0.727911	0.747583		2.1152	1.1203
0.772829	1.1596		3.40175	3.28536		1.75898	1.76814
0.962642	1.40129		1.11599	1.31555		6.05883	6.5036
8.55668	3.66949		3.48877	1.29248		4.01516	2.61804
0.911676	1.10565		0.812742	0.678125		3.00851	3.04882
1.09508	1.5144		1.07141	1.1706		5.46684	5.0788
0.936023	1.06452		0.903878	0.932439		3.25755	3.39762
0.834962	1.24135		0.888239	1.05626		5.47409	6.65637
3.48089	1.82371		1.42846	0.975746		4.54424	2.42486
2.54045	2.33202		2.88447	1.2013		5.90226	2.76528
0.97063	0.789877		0.692625	0.915526		3.82966	3.18621
1.1115	1.18885		1.13288	1.01159		4.69799	3.19306
2.30929	2.27771		1.39759	1.02465		3.83123	2.77326
0.970218	1.45421		0.866952	1.09032		4.74352	4.13308
0.701061	0.870389		0.891576	0.721552		3.75895	3.08211
1.04994	1.507		1.33159	1.47958		5.52335	4.7608
1.17739	1.10733		0.955698	1.07741		6.78742	5.00284
1.57576	0.98048		0.78807	0.705031		2.54916	1.19709
1.29804	1.88918		1.43201	1.7717		5.89252	6.73927
0.8636	1.34549		0.89392	0.983876		3.72956	4.2998
1.03791	0.949144		1.26119	1.15675		5.5937	5.43858
1.54532	0.807954		1.09134	0.802066		4.53793	1.38346
3.81533	2.33845		2.01575	1.13669		3.43716	1.92507
1.29305	1.61061		1.15353	1.289		3.84858	3.63823
0.918702	0.955619		1.1998	1.33655		4.0497	3.82504
1.13984	0.832437		1.0479	1.1215		3.52559	2.91017
18.1444	4.92107		12.0216	3.36375		3.96973	2.2863
12.5337	15.1139		4.10014	3.72635		5.90358	3.63465
5.77036	4.34675		2.94453	2.72714		4.74203	3.28366
1.2094	1.6362		1.06181	1.14141		6.14577	6.64973
1.81253	1.70328		1.08412	1.27223		3.48688	3.36918
7.18593	2.88323		4.12475	2.13411		5.55791	2.88712
9.05333	5.6978		4.90293	1.76972		5.16237	1.93524
1.53803	1.76437		3.32363	2.13436		4.51115	4.99203
0.602474	0.503994		0.342398	0.408425		2.01372	0.642107
1.09437	1.47811		1.23099	0.840079		2.67791	2.69278
0.5248	0.730464		0.340567	0.31653		3.50231	2.89532
1.59801	0.950307		0.755543	0.851172		3.11752	1.87344
0.710853	0.673485		0.565202	0.376075		1.65492	0.900948
3.6446	1.17399		1.15036	0.467383		2.92449	1.21428
1.34256	0.421247		0.926463	0.363073		2.18513	0.46636
10.6947	4.21395		4.06287	1.35796		3.00765	1.33475
0.774427	0.357205		0.824377	0.569896		1.7876	0.917466
0.896571	1.04502		1.66169	1.78009		3.03268	3.38036
0.697327	0.773653		1.12939	1.14787		3.38988	3.49273
0.320733	0.520003		0.401013	0.508241		2.91438	2.45162
0.895007	0.87664		2.09092	1.61945		2.87585	1.82697
0.559229	0.914843		0.594096	0.648698		4.77798	5.07012
0.801777	0.413328		0.52031	0.703399		2.13039	2.43287
0.829198	0.917012		0.849436	0.782123		2.40576	3.72183
0.941399	0.811924		0.758313	1.35108		3.43766	3.37755
0.651688	0.840368		0.842196	0.971935		2.64053	2.63694
1.16782	0.58625		0.80053	0.475587		1.27441	0.414722
0.647747	0.619275		0.461963	0.347634		1.60832	1.60163
0.832787	0.805334		0.950418	0.588893		1.90048	1.13119
0.621759	0.427533		0.401005	0.213992		1.21585	0.941998
0.512362	0.468129		0.264581	0.457266		1.53451	1.07355
0.63498	0.790364		0.852801	0.960741		3.56717	2.93455
0.905537	0.79359		1.77599	0.468933		2.21957	1.22676
0.500151	0.43832		0.445289	0.441669		1.90802	1.32085
0.267383	0.890446		0.511297	0.747708		1.90998	1.90589
0.81112	0.65443		0.473457	0.600056		2.79963	2.76524
10.6964	8.49225		4.21093	2.95874		1.83706	1.99966
10.2866	12.3648		6.35333	6.11267		2.17345	2.52157
0.544359	0.658801		0.896045	0.74904		1.66105	0.777979
3.33004	4.22395		3.94442	2.87532		2.22775	1.62736
0.645313	0.38622		0.509337	0.689543		3.78624	4.29567
3.16901	0.833174		1.59936	0.590788		1.90555	0.748171
1.06922	0.694102		1.17957	0.406044		1.78878	0.835675
0.76574	0.557509		0.459209	0.472187		2.12854	1.63524
0.569737	0.635477		0.666632	0.808675		1.10177	1.53019
0.620797	0.990174		0.602684	0.752264		3.05198	2.29402
1.05499	0.627387		0.789774	0.825348		3.42369	3.53381
0.819453	0.652862		1.05926	1.09946		2.49115	2.85297
0.72469	1.21012		1.79344	1.91698		2.1295	1.32262
2.12342	0.948466		1.91436	0.593793		1.33836	0.488247
0.568018	0.692588		0.454089	0.575509		2.90562	2.59421
8.36443	13.1648		1.73972	1.40932		1.63949	1.46377
0.438729	0.507529		0.980925	0.376237		0.884878	0.444398
0.415038	0.710924		0.430123	0.439625		2.34838	2.27363
0.423268	0.269776		0.311302	0.215204		1.536	0.144356
0.529356	0.38495		0.51358	0.356949		1.17131	0.369717
0.462145	0.387403		1.27091	0.505698		1.18202	0.527668
0.936373	1.57202		1.48522	1.86132		3.30644	3.84087
1.02902	0.56685		1.18928	0.602914		2.28546	0.854808
1.38519	1.72809		0.71314	0.691163		4.6906	5.76215
0.641066	0.740273		0.57133	0.471016		1.94105	2.79404
0.875601	0.521408		0.437576	0.397624		1.55658	1.18971
0.391819	0.708222		0.660393	0.61632		2.33238	2.18193
0.677942	0.551694		0.4808	0.688353		2.21279	1.99834
0.505866	0.631979		0.395798	0.411338		1.2437	1.35268
0.74991	0.424002		0.640496	0.338233		2.56658	1.96253
0.533832	0.935674		0.785236	0.774046		5.1093	6.7313
0.516834	0.552022		1.35417	0.737691		2.66371	2.30248
0.339576	0.490159		0.293822	0.223433		2.49702	1.55496
0.339576	0.634009		1.1293	1.30741		1.86113	1.31548
0.703862	0.721843		0.594771	0.781727		3.19354	3.45523
0.81109	0.78664		0.437458	0.624995		2.63561	2.29228
0.237164	0.774695		0.364713	0.643108		1.54011	0.9504
0.93482	1.41148		0.621266	0.755892		4.74439	5.56689
1.38117	1.05181		1.11389	0.701426		2.34142	0.946968
0.79666	0.977442		0.556625	0.408425		6.27654	5.45441
1.70436	0.846218		1.80639	0.664471		1.58616	0.619952
7.59786	1.32589		6.89637	0.945327		1.51943	0.514566
0.566676	0.692259		0.479922	0.592243		2.21877	2.3675
1.49082	1.20974		1.59189	0.741143		2.54052	1.04608
0.666338	0.641717		0.500844	0.593813		4.63059	4.35406
0.610728	0.465846		0.449173	0.337351		2.1504	2.50333
1.44621	0.621287		3.2118	0.792976		1.96604	1.3032
19.3145	1.8836		8.61351	1.47191		1.32089	0.562234
0.314059	0.428141		0.846932	0.357799		2.63013	1.92277
0.412534	0.214243		0.29217	0.370293		1.05932	0.716502
1.01597	0.464541		0.795947	0.576444		1.76328	0.745721
2.37096	0.350481		2.17447	0.465974		1.5754	0.50904
0.653293	0.715662		0.600598	0.507462		2.20178	0.702071
6.84324	0.362554		1.66077	0.32135		1.55724	0.59817
0.646812	0.366785		0.36378	0.265991		1.59873	0.660165
0.443697	0.32663		0.404645	0.226093		1.87059	1.03202
0.979185	1.14418		1.02177	1.06095		1.82864	1.73469
0.473962	0.780082		0.561138	0.754284		2.27084	2.14672
0.483191	0.988067		0.908177	0.600531		2.81989	1.81272
0.79843	0.921588		0.780577	0.580872		2.90487	2.84924
5.57842	2.14237		1.77088	0.882343		2.20112	0.956748
1.25723	1.55549		0.906529	0.942121		2.61549	1.08666
4.82977	1.72407		1.60945	1.0405		2.83283	2.28045
0.720987	0.475842		0.294592	0.481225		2.89861	3.66487
0.545504	0.470099		0.655298	0.466108		2.1489	1.96122
0.473513	0.652103		0.63681	0.441376		2.08914	1.87792
0.329686	0.42101		0.228619	0.28975		2.67166	3.11859
0.333761	0.460909		0.342173	0.443094		1.40243	1.27109
0.400877	0.56211		0.437337	0.554277		2.54773	1.7295
0.79132	0.828152		0.497237	0.637356		2.67134	2.41386
1.34211	1.06465		1.91885	0.922088		3.25116	1.39982
0.663462	0.864306		1.17374	1.11987		3.30581	3.4224
0.653362	0.351591		0.396226	0.534227		1.97473	2.36512
0.365791	0.769369		0.322835	0.818317		3.7657	4.82588
0.854563	1.19564		1.36728	1.24376		1.22843	1.12489
0.688072	0.826346		0.477943	0.677005		2.66366	3.01157
2.13365	1.69617		2.22094	0.91291		1.6412	1.06071
5.01716	1.12008		1.85999	0.760432		1.77109	0.637608
1.44543	1.49232		1.17957	1.29196		2.74557	2.30275
0.99459	1.05614		0.950407	0.954157		2.59292	2.26055
0.571784	1.06901		0.728921	0.698793		2.09558	2.51451
0.378201	0.331446		0.769368	0.862581		1.09889	1.58488
1.19055	0.569108		1.60197	0.693591		1.23643	0.74863
0.415808	0.753101		0.407753	0.439266		1.94131	1.90658
0.492649	0.323809		1.35874	0.787224		1.47862	0.660073
2.99539	3.28136		2.2412	1.56883		2.03282	1.81495
0.817318	0.76744		0.844423	0.852544		1.96245	1.4236
3.91184	3.74215		1.87182	1.64306		1.97048	1.26422
0.902919	0.447254		1.60243	1.39054		2.39186	1.71209
0.559339	0.818842		0.598369	0.799841		3.43863	4.69754
1.08231	1.38212		0.528779	0.8215		2.63934	2.42172
0.530655	0.840095		0.660961	0.470706		1.53746	0.802735
1.90558	4.21573		2.19625	1.87373		1.84309	1.54747
0.550273	0.647224		0.511213	0.337452		2.46431	2.6348
0.665509	0.594901		0.944665	0.775428		2.0973	1.98488
0.802832	0.646535		0.662273	0.707894		2.30213	3.39853
1.16063	0.731078		0.893627	0.371891		1.56212	0.459231
1.09366	1.20721		0.693832	0.933831		2.63975	2.20806
0.462402	0.768263		0.680167	0.637549		3.7645	3.60498
1.156	0.696502		1.03619	1.54898		2.5805	2.13453
0.643806	0.730162		0.547776	0.435375		1.48521	1.31419
0.520728	0.510497		0.369998	0.460706		2.79996	2.11082
0.703329	0.616381		0.444537	0.563402		3.84423	3.88572
0.761501	0.807041		0.651235	0.544745		1.30222	1.16266
0.763839	1.01867		0.683909	0.52626		4.22129	5.10822
0.590567	0.781043		0.987149	0.800708		2.36871	2.22562
0.871365	0.359362		0.527771	0.430003		2.96142	0.576879
1.05123	0.751567		0.63073	0.257865		3.69067	0.908104
0.435018	0.59815		0.297878	0.49638		1.56002	1.86413
0.542765	0.487863		0.429895	0.752407		1.90054	2.4539
0.608196	0.426407		2.21419	0.784238		1.24585	0.389788
0.555396	0.994633		0.861356	0.979132		2.43519	2.70642
1.07945	0.788334		0.686396	0.503094		1.94895	2.22518
0.50563	0.590828		0.99167	0.878357		2.37409	2.71601
0.46642	0.568274		0.46854	0.402952		2.05545	3.14751
0.548588	0.644231		0.476096	0.715899		2.45495	2.26387
0.595748	0.870165		0.598813	0.758931		2.76403	3.34316
5.96962	3.41193		3.35119	1.33063		1.36325	0.527427
0.628522	0.78033		0.70623	0.716057		1.5039	0.671357
0.875725	0.767464		1.06888	0.833659		1.17438	0.314553
0.681424	0.766385		1.03575	1.22801		2.83942	3.56831
2.12811	2.33909		1.79251	1.36309		3.12849	2.67611
1.00306	1.13544		0.660874	0.740193		2.15128	1.46993
1.41084	0.841819		0.805819	0.741484		1.37168	1.37952
2.75737	2.00674		4.5497	1.94444		1.52384	0.944492
0.682042	1.22584		0.629154	0.581876		2.56229	1.7022
0.915051	0.757785		1.0558	0.633842		2.77789	1.66132
0.485109	0.52517		0.482708	0.465485		1.60373	0.829667
0.619759	0.787555		0.59256	0.876174		2.46311	3.1679
0.518983	0.580293		0.427765	0.492102		2.05852	2.09806
9.80594	13.543		2.84473	2.82676		2.32724	3.04008
0.614522	0.687118		0.75587	0.878975		3.43917	4.18353
0.573932	0.943087		0.773869	0.913924		1.58262	1.27843
1.15241	1.41392		2.04545	1.18878		2.06605	1.88785
0.574408	0.903153		0.559139	0.62991		3.60266	2.96302
0.385007	0.688318		0.532344	0.947436		1.60158	1.45882
0.471899	0.771235		0.590955	0.558757		1.98288	2.21295
0.599252	0.783148		0.703627	0.666378		1.42466	2.09037
0.632064	0.897359		0.627568	0.9898		2.42348	2.56685
0.789057	0.790297		0.290165	0.604165		2.16102	2.14085
0.561924	0.758495		0.869311	0.728485		1.74372	1.6477
0.685466	0.600726		0.543942	0.605316		3.29714	3.89119
0.408277	0.674322		0.438865	0.453754		2.07844	1.03093
0.551714	0.646948		0.702954	0.536		2.89781	3.73874
0.706968	0.944589		0.519955	0.52935		2.03316	1.7283
0.54925	0.65708		0.506551	0.455088		1.80419	1.78254
0.748377	0.623067		0.770575	0.802224		1.65092	1.61436
0.415163	0.569487		0.544303	0.538416		2.20904	2.1839
0.971694	0.579792		0.729859	1.21409		1.86774	1.66756
0.673261	0.649033		0.693231	0.658947		1.98029	1.51547
0.793616	0.864924		0.448987	0.720787		2.28726	2.69102
1.95813	3.28289		1.12138	1.34908		2.36592	2.17042
3.91652	1.37864		1.97884	0.626992		1.85766	1.15998
0.766538	0.80613		0.999747	1.00985		1.98623	1.50496
0.674771	0.81407		0.683184	0.628975		3.17593	2.21912
0.811736	0.737733		0.703144	0.526849		2.27389	2.55465
0.894027	1.16715		1.48285	1.09772		3.01177	3.05908
1.22485	0.881173		2.05715	0.903153		2.47733	1.0459
0.656347	0.955428		0.392725	0.404411		2.30215	3.44308
1.08839	0.572301		0.70442	1.09568		2.83544	1.26577
1.51226	0.453707		1.99398	0.584167		1.13062	0.511109
0.654034	0.913764		0.432224	0.556633		2.60879	2.73813
0.744762	0.155403		1.64326	0.561985		1.97451	0.432408
1.17609	0.65326		0.718789	0.277929		0.991846	0.621434
0.748052	1.28527		0.774583	0.945002		3.09154	3.0833
1.12574	1.53948		0.900733	1.08393		2.62502	2.81938
0.777481	0.927573		0.576621	0.694264		2.6698	1.97311
6.71084	4.64175		3.67904	2.03499		3.61951	1.77159
1.97798	2.19409		0.651076	0.966995		2.32483	2.47783
0.566607	0.789055		0.605106	0.658382		2.62543	2.71531
3.74425	2.35804		2.44384	0.951855		1.80487	0.896927
1.85349	0.824299		2.55344	0.63177		1.11883	0.557835
0.56596	0.647547		0.462498	0.263775		1.4698	1.32702
0.745736	0.478488		0.607232	0.521343		1.93047	2.09825
2.35401	0.512545		1.17213	0.408865		1.4284	0.356539
0.826653	0.724459		0.536453	0.619462		3.69487	3.44329
0.426263	0.553166		0.440113	0.282718		2.71251	3.17524
0.414961	0.436394		0.559519	0.425478		1.51114	1.34918
1.36265	1.39746		1.73785	0.594549		1.40098	0.924524
0.658624	0.644667		0.522145	0.637843		3.04602	3.24903
0.868916	0.954059		0.52888	0.633059		3.01111	2.08889
0.75801	0.728589		0.755316	0.66098		2.11911	2.39652
0.848294	0.625564		0.426076	0.549648		3.15149	3.13391
2.0561	0.756245		0.971572	0.427005		3.17827	0.70941
0.483243	0.446394		0.393835	0.353052		2.16774	1.05345
1.22974	0.538857		0.739996	0.885762		1.52669	0.262128
0.670162	0.343794		0.336605	0.42661		0.944376	0.245283
2.31415	0.705413		1.40599	0.890973		3.69928	1.46267
0.508517	0.534782		0.440489	0.358137		2.71841	2.1303
0.557404	0.681322		0.647297	0.710995		3.09719	3.3293
0.596693	0.719025		0.511993	0.517571		2.60301	2.58053
0.472454	0.696352		2.39285	2.78246		1.92881	1.76237
0.839679	0.995595		0.726542	0.828732		2.80185	3.38173
0.763365	0.71147		0.59708	0.6212		1.98565	1.80693
0.866126	1.1446		1.04146	1.0252		2.59955	4.3969
0.456278	0.543414		0.619532	0.632514		3.56409	3.48935
0.760799	0.634222		0.450367	0.345934		1.30601	0.609124
0.474573	0.876771		0.245268	0.478232		2.74864	2.86306
0.788302	0.425138		0.457129	0.438055		3.23274	2.68722
0.49717	0.493253		0.545032	0.480915		2.1876	1.56603
2.00314	0.774807		0.71844	0.340014		1.93539	0.452286
0.909491	0.849037		0.756154	0.718757		1.9731	0.815915
0.791026	0.713043		0.432178	0.516138		2.18422	2.39526
1.62347	2.37128		1.30015	0.891159		3.1266	1.40421
0.505503	0.812186		0.605869	0.636986		1.9274	2.11592
0.648703	0.313259		0.389472	0.37021		1.93308	1.82524
0.702571	0.256549		0.688962	0.982334		3.62867	2.96521
7.0745	0.67051		1.98874	0.361469		1.54137	0.353872
0.508677	0.530131		0.404451	0.435709		1.31422	1.12179
2.31176	1.55224		2.11472	0.653965		1.75187	0.7443
0.697108	1.05524		1.11086	1.26021		3.45066	3.30868
7.94668	1.36144		2.2265	0.538379		2.19679	0.915294
8.33959	3.15102		2.71785	2.18778		3.777	1.31141
0.711332	0.756978		1.36396	0.852499		1.93926	1.04044
0.399501	0.705873		0.45495	0.468488		2.3217	2.72556
0.755085	0.252799		0.474226	0.189799		1.14969	0.883244
0.479966	0.277616		0.543623	0.304226		1.73442	0.738255
0.449331	0.335683		0.530919	0.274646		1.67912	0.946474
1.40777	0.633538		0.447729	0.390121		3.55717	0.499584
0.674655	0.512417		0.727745	0.628867		2.5041	0.632752
0.578234	0.602364		0.328986	0.406785		2.99126	1.79068
0.399501	0.495994		0.367278	0.465485		2.07502	2.01915
0.976455	1.16186		0.969218	0.865786		3.20232	2.30813
12.1505	3.15485		2.00891	0.767974		2.22217	0.668297
0.668475	0.593972		0.402876	0.501947		3.63788	3.61371
0.705613	0.669914		0.605452	0.657724		3.21199	3.14349
0.229978	0.440883		0.422855	0.535923		2.38566	2.35915
0.402319	0.45332		0.394526	0.500019		3.07913	2.31789
3.20251	1.28578		1.58957	0.529388		1.4915	1.1393
0.376101	0.570472		0.29789	0.188772		2.27934	2.60486
0.922306	1.75435		0.809371	1.1821		1.11199	1.46464
0.517215	0.744665		0.52531	0.528028		0.8926	1.15498
0.325793	0.373368		0.322554	0.455522		1.85598	1.83335
8.64376	2.84971		3.65289	1.48353		1.49893	0.965106
1.17164	0.443784		1.63578	0.416486		2.1695	0.512184
1.22554	0.716021		1.32699	0.983701		2.32447	2.55427
5.22898	0.905728		3.6105	0.59636		1.38292	0.646202
2.3868	0.836692		3.57468	1.05173		1.59554	0.590164
0.600054	0.394405		0.260782	0.368649		2.12024	2.13602
0.504946	0.354018		0.519923	0.235338		1.85652	1.08924
6.48612	0.713721		4.28548	0.596459		0.987909	0.509212
1.14587	0.338498		0.795408	0.372035		1.08198	0.555462
0.559512	1.34583		0.455283	0.787857		2.68866	3.68449
1.79181	0.911784		1.26114	0.233469		1.07268	0.668593
0.722907	0.433474		0.64361	0.354655		1.7586	0.785061
0.261772	0.713721		0.49201	0.488012		1.64991	0.70926
0.541995	0.494378		0.593865	0.525831		3.2883	4.0459
2.63233	1.00091		1.18586	0.677465		2.81652	0.876407
16.0949	6.39532		13.0106	4.01696		5.82752	2.18836
16.2636	3.13883		10.752	2.42865		5.64752	1.85915
2.42311	1.40573		3.84036	2.29047		3.49546	2.06455
2.55858	3.44585		4.2478	3.20914		4.96044	3.12309
2.3544	1.90462		5.72757	2.32122		4.61353	2.1657
7.03329	2.11881		3.136	1.51606		6.003	1.40175
17.5372	4.95148		13.2388	3.80144		4.93581	2.22668
15.9568	2.32427		12.1237	2.3219		3.41709	1.52543
3.7262	1.58143		3.60231	1.93544		9.27611	2.65514
3.96935	3.77128		3.96112	3.3385		10.3705	8.35992
2.36827	2.28707		2.04196	1.93427		8.85829	7.14873
7.3989	2.19689		10.6803	2.60429		5.74227	2.77574
3.21465	2.69821		1.73159	2.06799		7.06299	6.11491
1.88946	2.7222		2.21784	2.53006		8.05301	8.86875
43.1801	44.5858		22.844	17.9267		14.2197	13.2698
2.42407	3.43211		2.0084	2.36401		10.9292	10.3884
2.86659	2.80901		4.57243	3.33723		4.52328	2.82468
2.49468	2.53409		2.28155	2.26497		12.4393	13.3167
9.03137	3.6665		4.04187	2.08783		4.47051	2.16075
2.56229	1.64587		6.33875	1.68273		3.51746	1.43369
0.530251	0.810521		0.594046	0.666681		1.97546	2.60224
0.375915	0.450238		0.39628	0.432162		1.1715	1.44552
1.44063	0.829662		0.908177	0.345305		1.90249	1.7758
0.393712	0.258779		0.217173	0.412865		1.96453	0.969302
0.440293	0.443742		0.485735	0.307808		2.86761	2.18862
0.496123	0.564052		0.443779	0.38746		2.16917	1.89896
0.578288	0.766089		0.593462	0.614256		1.80831	1.57666
0.334793	0.754469		0.304858	0.356653		1.69147	1.07657
0.217022	0.492264		0.666623	0.523583		2.09202	2.99328
0.761666	0.991145		1.01852	0.935874		2.69129	2.71673
0.386006	0.5553		0.364245	0.461641		2.80783	2.70499
0.375466	0.32905		0.34112	0.102936		1.64728	0.725007
0.392088	0.55224		1.38006	0.37853		1.26506	0.394002
0.670768	0.66949		0.520738	0.61656		1.89857	2.3941
0.697542	1.1337		0.624955	0.768419		2.9843	2.61687
0.489773	0.782144		0.344205	0.446388		2.42384	2.27635
0.45902	0.549342		0.562661	0.515281		2.00135	2.24513
10.5893	7.12132		3.28385	2.31218		1.32983	1.07499
0.301526	0.33975		0.52801	0.709348		2.12672	1.49479
0.799003	0.761116		0.868691	0.680013		3.32084	1.92231
0.377635	0.537793		0.581518	0.407006		1.25207	1.37245
10.8296	7.66978		3.67377	2.45209		2.09675	1.67043
0.402461	0.3779		0.369998	0.375146		1.54766	1.77273
0.473277	0.884839		0.63815	0.647029		2.61841	3.10717
0.61805	0.750915		0.444227	0.837969		1.87396	2.17373
0.644201	0.516514		0.655244	0.983765		3.2972	2.62244
0.189091	0.372858		0.31291	0.132193		1.0925	0.738944
2.73815	0.363991		0.667505	0.157727		1.64825	0.44725
2.0744	0.659941		2.69603	0.543001		2.38806	0.519704
0.577568	0.529986		0.364816	0.58904		2.61961	2.14766
8.33505	2.71444		2.45208	1.13183		1.5782	0.965106
0.565134	0.808072		0.41564	0.665406		1.3123	1.54361
0.959785	0.511994		0.936078	0.388977		1.16166	0.724052
0.708468	0.535245		0.826507	0.683158		2.18136	0.61864
0.667299	0.484772		0.639305	0.474692		1.85391	0.634088
0.668019	0.478992		0.625302	0.528336		3.3173	3.26554
1.55714	1.09171		1.26857	0.535923		2.03838	1.6177
0.564459	0.242077		0.909783	0.582124		1.29945	0.574456
0.629627	0.578706		0.496956	0.450907		2.04875	2.54932
2.47175	1.48798		2.66738	0.93667		1.57732	0.877459
0.509364	0.276339		0.570854	0.452185		1.73262	0.500477
0.556414	0.35855		0.421263	0.198308		1.95979	0.997664
0.368642	0.497029		0.271126	0.343623		1.93625	0.984046
1.00086	0.426033		1.4722	0.426482		1.17153	0.750954
0.941111	0.280591		1.34864	0.434098		1.24341	0.600572
0.12433	0.0817198		0.434346	0.376649		1.37136	0.495583
1.43415	2.50162		1.24748	0.951196		1.69486	0.724271
0.819974	0.354095		0.970153	0.188312		0.923781	0.323222
0.268971	0.500905		0.0989104	0.188037		1.51869	1.29286
0.318353	0.356496		0.273163	0.420391		1.16119	1.15285
0.493929	0.51403		0.393544	0.239795		1.34039	1.10022
4.38644	1.88809		1.30361	0.634172		1.94345	0.912356
0.165647	0.387117		0.162438	0.188717		1.81742	1.48454
0.196246	0.55281		0.46393	0.457318		3.18063	3.29989
1.3975	0.761727		0.977687	0.60367		1.70078	0.879131
1.97592	0.920248		1.07955	0.378888		1.76727	1.03779
0.292109	0.298663		0.0716126	0.204213		2.25026	1.96342
0.724247	0.485016		0.613065	0.248383		1.38524	0.480611
0.426852	0.347363		0.26909	0.341042		2.17793	2.24477
0.949034	0.710419		0.647093	0.543676		2.77273	1.43712
0.513953	0.343174		0.485998	0.342194		2.211	2.47902
0.424043	0.479511		0.28169	0.344262		1.19265	1.4497
0.252104	0.328059		0.241602	0.256357		1.5007	1.12491
0.311883	0.603204		0.885886	1.01249		1.73981	2.04758
0.560621	0.617653		0.318076	0.522573		2.42298	2.47878
0.174568	0.254978		0.152845	0.278949		1.14394	1.13828
0.756899	0.908471		0.278339	0.314421		2.1174	2.51547
0.814983	0.975348		0.470494	0.375751		3.83873	3.24649
0.390767	0.479442		0.609284	0.582794		2.06887	2.24296
0.520202	0.41368		0.566806	0.475917		2.09476	1.04806
1.05752	0.995153		0.580144	0.694871		3.51481	4.56895
0.510783	0.3979		0.528716	0.299777		1.3116	0.514544
0.661122	0.684735		1.10508	0.336138		2.52543	2.42387
0.437869	0.407721		0.456223	0.374139		2.3861	2.45548
0.529447	0.383995		0.335684	0.646674		1.45755	1.30134
1.01207	0.233409		0.352587	0.248259		1.95844	0.399668
0.318353	0.78119		0.577544	0.652843		1.2931	1.01517
1.21257	0.224233		1.29272	0.197021		1.90483	0.313007
0.752082	0.549255		1.71807	0.573577		1.99905	1.00462
2.04753	0.678202		1.5474	0.533498		1.4057	0.544354
0.444132	0.421662		0.421919	0.370866		2.00228	1.07608
0.782384	0.723754		1.03096	0.881219		2.64826	1.83447
0.52964	0.638224		0.673571	0.606832		1.41412	1.7179
0.910595	0.764773		0.474383	0.707329		2.82982	1.4234
0.989357	0.704477		0.500256	0.576382		3.26945	2.57108
1.16892	1.95353		0.986333	0.768625		1.91328	2.15864
1.40982	2.77994		1.01694	1.51631		5.01254	3.0005
0.839596	2.14693		1.1927	1.57595		2.31972	2.18975
0.640857	0.849297		0.459837	0.597363		2.20023	2.84401
0.492349	0.406102		0.617716	0.566919		2.82939	2.44466
0.80043	0.829018		1.88204	1.31134		5.04499	5.03889
0.816749	0.760918		0.773869	0.932785		2.28793	2.86395
0.895586	0.741265		0.823348	0.440591		2.69171	2.0299
0.559741	0.735815		0.768458	0.852195		2.09718	1.80242
1.61299	1.63678		2.22693	0.791324		3.32935	1.40664
0.617411	0.736657		0.443147	0.721119		2.87561	2.81858
1.85905	3.62634		0.521918	0.586943		3.4753	3.46842
0.65643	0.265513		0.779885	0.470676		1.9626	0.5683
1.17384	0.587844		0.534442	0.434197		1.33096	0.54173
0.39229	1.03138		0.757361	0.731332		3.39975	3.21934
0.695717	0.377439		0.51168	0.463214		1.84449	0.714649
2.23896	1.30812		0.805051	0.742048		2.03838	0.513309
14.3885	5.85171		3.85776	1.71009		3.00833	3.33407
10.6872	15.2226		3.23473	3.23532		2.16043	2.75972
0.721479	0.741883		0.650903	0.860817		3.4358	3.50965
0.822831	0.754391		0.605169	0.519191		2.28724	1.23476
0.990922	1.15199		0.768458	0.885969		2.8679	2.90193
5.52636	4.29219		0.981869	0.868196		1.95685	1.92183
5.81922	1.05072		3.46261	0.804101		1.53592	0.493669
0.588739	0.820002		0.757752	0.61738		4.3071	4.88081
4.52393	1.8344		0.918711	0.388123		2.80172	1.03435
0.407706	0.451331		0.544476	0.470044		0.946736	0.724516
0.764369	0.796607		0.79008	0.799147		2.72352	3.08071
1.94452	0.701701		3.62442	0.924045		2.31303	0.804594
0.852201	0.563947		1.01051	0.810575		2.92316	3.03397
0.810469	0.575413		0.565896	0.535519		2.76967	2.2419
1.23216	1.10554		0.863063	1.20322		2.52706	0.770417
0.829775	0.822045		0.875613	0.723016		6.85957	5.41382
1.13124	1.07698		1.07142	0.728265		2.7614	2.7555
1.0066	1.21164		0.963317	0.983503		3.35059	4.20855
5.21289	0.806197		3.46641	0.656349		2.26676	0.38346
9.85946	1.75631		7.52431	1.24536		2.1442	0.63813
0.691353	1.30087		0.792616	0.890832		3.03316	3.06089
0.742598	0.884575		0.641605	0.598113		3.95342	4.74009
0.89999	0.994197		0.862162	0.61332		1.98617	0.844092
0.846599	0.774768		0.898159	0.782158		3.07725	1.29994
0.589835	0.649838		0.83043	0.958229		3.61142	3.3192
1.00499	0.701846		1.28195	0.497665		1.83101	0.706926
0.925276	0.843325		0.871058	0.896978		3.53801	4.44317
0.488014	0.498964		0.628111	0.2464		1.30298	0.667484
0.859071	0.95174		0.393399	0.785659		3.3373	3.37488
2.92968	0.933635		3.14634	0.60513		1.67867	0.671317
1.91573	2.3318		0.665344	1.21528		2.0264	1.62206
0.890692	0.596586		0.734624	0.450703		2.53962	1.66477
5.32526	2.12249		10.5372	2.74711		3.66295	1.42309
0.687449	0.955632		0.540469	0.530312		2.04194	1.26727
15.0156	3.01		6.24531	1.15833		1.77678	0.453244
1.92326	0.596948		0.500971	0.0746973		2.39916	0.450952
0.977979	0.530572		0.833447	0.578797		3.35925	1.09195
0.361679	0.422622		0.709346	0.374591		1.94189	0.942264
1.03646	0.382453		0.521564	0.406785		1.83372	1.02325
3.49887	3.76586		1.36004	1.20287		1.99845	1.79674
1.45311	1.66164		1.42305	1.10097		3.09372	3.37434
0.592859	0.865945		0.416652	0.515781		2.31122	1.80403
0.887505	0.807417		0.926262	0.732726		1.59823	1.60134
0.945599	1.03007		0.760458	0.930849		4.94808	5.74392
0.563252	0.835358		0.828513	0.888504		4.48314	4.79505
1.59598	1.50936		2.62627	1.54118		2.55702	1.90606
2.28905	0.921705		1.94137	0.506191		1.55251	0.522212
0.697721	0.79885		0.637304	0.576939		4.17302	3.73633
0.681281	0.335845		0.328823	0.198451		2.14701	1.05829
1.44424	0.815905		0.904187	0.623046		1.84314	1.06348
1.08812	1.00209		0.996961	0.850956		2.76074	2.96647
1.24068	1.17203		0.829533	1.06636		3.53755	3.08284
0.614127	1.13973		1.14247	0.942854		3.94665	3.35426
2.40083	1.97134		0.668118	0.786284		2.70378	1.988
1.08884	1.09839		0.846899	0.752078		3.05287	2.80649
2.83232	1.24109		1.25748	0.643926		1.74163	0.979954
0.761119	0.855162		0.846849	0.80042		3.54667	3.49601
1.0387	0.863613		0.920643	0.868905		2.518	2.59784
1.3532	1.27541		1.33325	1.14236		2.19931	1.36494
2.68178	2.0145		6.12205	1.85048		2.6708	1.4046
0.645195	0.79359		0.557772	0.411489		3.69796	4.79851
0.695378	0.698793		0.688727	0.527189		1.44148	1.11307
0.679908	0.569372		1.05567	0.366175		1.7935	0.680191
0.512568	0.437381		0.347218	0.490354		1.81369	1.70786
1.53357	1.18399		1.40987	1.3444		1.43837	1.28421
0.722157	0.881767		1.26516	1.42949		3.24753	3.82791
0.36647	0.269365		0.278223	0.231406		1.57713	0.898078
0.192394	0.505829		0.0990505	0.251072		1.75832	0.974402
0.474287	0.277102		0.116275	0.135085		1.06565	1.58161
0.332918	0.466818		0.408086	0.248259		1.28231	1.26978
0.217873	0.190939		0.285427	0.177701		0.922635	0.740737
0.322485	0.339141		0.407947	0.156311		1.88352	1.08884
0.242554	0.141713		0.336963	0.3517		1.07581	0.505532
0.0365136	0.255997		0.134274	0.0680709		2.3014	1.74653
0.331076	0.290147		0.230335	0.208518		2.00212	1.2924
0.318104	0.320596		0.584892	0.326166		1.8713	0.745867
0.343734	0.194349		0.212032	0.351413		1.77048	1.38314
0.187851	0.417901		0.276318	0.296326		0.941125	0.664075
0.334115	1.04736		0.425305	0.275504		1.10694	0.783407
0.276541	0.0570244		0.143568	0.227447		1.5892	0.854379
0.703785	0.148027		0.320921	0.0787224		1.36033	0.264029
0.579122	0.415251		0	0.294446		2.48872	2.32074
0.278237	0.310342		0.316255	0.247565		1.03627	0.818453
0.674097	0.443071		0.297468	0.251339		1.84112	1.73863
0.286428	0.384895		0.262154	0.379717		1.16342	1.11634
0.242014	0.291631		0.355989	0.169192		2.12918	1.64562
0.266661	0.219089		0.318698	0.186422		1.12048	0.859714
0.311446	0.184897		0.169947	0.177931		1.18202	0.744388
0.188416	0.292718		0.195264	0.159662		1.0796	0.843403
0.439344	0.449202		0.363516	0.42659		1.74993	0.68676
0.280476	0.386261		0.147344	0.186743		1.47317	0.995853
0.381157	0.440321		0.318557	0.419886		2.91197	2.25864
0.315885	0.253764		1.18098	0.392595		1.57619	0.864107
0.237798	0.416801		0.209873	0.354655		1.29897	1.0973
0.301846	0.184021		0.221999	0.256894		1.46133	1.30471
0.158311	0.430092		0.267796	0.295133		1.09759	0.816628
0.28514	0.340759		0.152518	0.241626		1.55213	1.70183
0.770669	0.478405		0.37787	0.359183		1.889	1.89736
0.372531	0.552499		0.189683	0.373959		1.53524	0.671909
0.230221	0.524576		0.101593	0.557951		2.03147	1.51145
1.95648	2.1084		0.440632	0.497373		1.35705	1.59791
0.401865	0.45784		0.443341	0.149837		2.02632	0.113072
0.486194	0.426089		0.290535	0.311573		2.90481	2.59348
0.45746	0.431746		0.103523	0.164005		1.66345	0.957105
0.166052	0.232838		0.293104	0.0619129		1.43036	0.0934431
3.27315	0.298998		0.525374	0.139134		1.27679	0.199991
0.552798	0.536365		0.232324	0.331252		1.20288	0.981378
0.443667	0.179455		0.125502	0.127248		1.72084	1.15231
0.397592	0.561771		0.184999	0.158832		0.988749	1.05781
0.245688	0.0922779		0.206511	0.458028		1.40106	1.64592
0.573393	0.379673		0.918401	0.475092		1.52592	0.633385
0.263448	0.278413		0.239349	0.260013		1.18024	0.850262
0.641719	0.492088		0.37364	0.448625		2.27512	1.20372
0.341201	0.412933		0.38239	0.348334		0.853389	0.259055
0.167533	0.361407		0.293822	0.3844		1.6922	0.640596
0.386892	0.650634		0.507573	0.399622		2.61427	2.40274
1.29578	0.897355		1.39953	0.7095		3.4934	1.8017
0.531511	0.652124		0.356163	0.506448		3.57337	2.41495
0.794753	0.37991		1.07339	0.390611		1.57866	0.569207
0.755138	0.785869		0.42348	0.448729		3.96627	3.79792
0.328021	0.392004		0.339943	0.291861		2.30241	2.32134
1.76852	1.46249		1.05132	0.780866		2.62605	2.22612
3.52153	3.80262		3.12186	1.17233		2.34508	1.47447
1.06886	0.80409		1.00178	0.705359		1.86804	0.532287
0.49364	0.879182		0.890078	0.757		1.38839	1.95646
0.850148	0.609586		0.852627	0.594337		3.69402	3.76927
0.675882	0.678309		0.312687	0.508073		2.61096	2.80144
0.795404	0.428968		0.629997	0.570324		2.6352	0.573847
1.54019	1.70973		0.927792	0.669977		1.87989	0.907992
0.277205	0.458879		0.815506	0.631624		1.97367	0.924401
0.502503	0.806237		0.597009	0.619728		2.70431	2.42897
5.26104	1.90713		0.791457	0.245199		1.90919	0.403713
0.838663	0.677338		0.556341	0.643789		3.43761	6.21547
0.924175	0.578518		0.868195	0.528454		2.96958	1.34751
0.965462	0.982262		1.1508	1.39645		1.70198	1.64447
1.42979	1.13255		1.33469	0.640748		2.28183	1.1089
2.20949	0.950307		0.791521	0.334389		2.80063	1.05524
0.185645	0.569432		0.341342	0.519138		1.59263	1.24782
0.298529	0.479642		0.280548	0.324646		1.21954	0.793296
0.341951	0.308002		0.328341	0.354159		1.2772	0.953228
0.372407	0.343545		0.144155	0.109621		1.27656	1.8383
0.437078	0.559835		0.568735	0.250717		1.9072	2.42805
0.251732	0.183843		0.401141	0.166209		1.90616	2.65609
0.282777	0.444365		0.272518	0.31812		1.91546	1.9388
0.208875	0.3015		0.18525	0.234785		1.93605	2.95582
0.308881	0.46695		0.374836	0.352699		1.68726	2.44069
0.493239	0.266008		0.279049	0.106099		2.75011	2.3486
0.454104	0.316031		0.275043	0.323688		1.50123	2.78087
1.93899	0.973549		0.274817	0.244752		1.86713	1.98905
0.178333	0.221406		0.251388	0.249345		2.18557	2.80155
0.35611	1.15918		1.1973	0.900983		3.09956	4.53275
0.893622	0.626518		0.0876312	0.277658		2.00262	1.34099
0.408351	0.508551		0.347751	0.280469		1.03854	0.645033
0.407899	0.679199		0.509998	0.380216		3.04227	2.60144
0.414887	0.22132		0.583742	0.151329		1.15589	0.338364
0.564002	0.672767		0.645256	0.46731		4.69039	4.59912
0.739607	0.749627		1.88258	2.00829		2.23623	2.08101
0.870594	0.724041		0.653365	0.844631		4.24607	3.34107
0.661592	0.765912		0.648776	0.532942		2.34236	1.96875
0.646812	0.534147		0.365932	0.405807		1.80318	1.4816
0.693671	0.579641		0.866112	0.496222		2.01659	1.70968
0.50441	0.820955		0.9142	0.99073		2.55473	2.55126
0.700157	0.613601		0.463451	0.424215		3.19942	0.65667
0.818704	0.967528		1.21339	0.786266		4.59985	3.03652
0.935567	1.1995		0.981156	1.16276		5.13235	6.12596
0.855625	0.92879		0.901026	1.0332		4.57578	6.05509
1.99471	1.30068		1.14395	0.940735		2.3698	2.32739
0.886372	0.955247		0.969043	1.45146		3.05757	2.80851
1.18526	1.08028		0.592772	0.707082		3.63565	2.75687
1.57485	0.893965		0.908177	0.984203		3.64706	2.78622
0.618192	1.20393		2.10913	3.36138		5.10497	6.20059
0.566775	1.4473		0.668392	1.31166		4.50643	4.8758
0.764649	1.06586		0.695223	0.768875		3.08016	3.66484
3.29398	1.36229		2.55873	1.34547		3.46025	0.833094
0.620231	1.15958		0.471368	0.578136		8.60029	10.0054
1.57277	1.20083		0.552076	0.366508		2.10275	1.96678
0.73904	0.625343		0.674743	0.641374		3.58724	2.36623
1.09927	1.5929		1.14468	1.4812		6.09391	5.73681
0.700471	0.827398		0.828763	0.397436		2.20748	0.885474
2.98066	1.71779		2.30537	1.01924		3.28426	1.51931
0.966236	0.521099		1.02496	0.692815		4.84081	3.46805
0.763597	0.795165		0.792853	0.870875		2.20825	2.14008
1.05174	1.04919		1.81037	2.22144		2.69154	1.43764
0.570417	0.702983		0.642398	0.697861		2.90242	4.79817
1.06973	1.47526		0.963622	1.05123		2.98788	3.00986
0.600429	0.865309		0.569172	0.584554		4.72352	3.70419
0.973879	0.999474		0.829354	0.74056		2.89412	2.9565
0.974661	1.55386		1.38792	1.34344		6.54616	6.88511
0.705237	0.846647		0.831312	0.82847		2.27324	2.7001
1.25807	1.49695		1.04563	1.33476		3.41674	3.41508
1.75696	1.61179		1.20151	1.02477		5.66645	6.09988
1.81206	1.5364		1.06184	1.30457		1.99637	1.34026
1.10631	1.21578		2.3312	1.61232		5.22047	5.5915
1.91628	2.07453		1.11921	1.36594		3.25633	2.16728
1.38034	1.44351		1.14317	1.39479		2.74163	2.17582
1.2332	1.8404		0.946416	1.05788		4.60915	5.43101
0.85595	1.21056		0.798849	0.781351		4.43997	3.68175
0.851866	0.803982		0.674718	0.951116		2.94027	2.15982
1.13726	0.63169		0.565469	0.985423		2.15376	1.63749
2.58219	1.81348		3.60315	1.4013		2.118	0.912327
2.13699	0.487442		1.22721	0.491167		2.42936	0.631479
1.66938	3.08714		1.33055	0.89115		3.52275	3.25555
8.67755	1.26349		3.11436	0.650809		2.00981	0.646325
1.37492	0.635578		1.72241	0.647847		1.14276	0.580996
0.768653	1.31957		0.836368	1.28575		3.79392	4.37485
1.22505	0.684346		1.25928	0.954931		1.79863	0.89364
0.897451	0.999073		0.767086	0.960894		4.77745	6.05122
2.98964	1.19637		0.722891	0.356295		1.31931	0.601761
0.926401	1.37141		0.524818	0.746835		2.45921	2.13693
0.426896	0.476154		0.513769	0.452185		3.30218	3.69443
0.607883	0.477624		0.462498	0.566627		1.18906	1.00264
0.718047	0.534887		0.827362	0.970505		2.55202	2.26728
0.973114	0.142136		0.357849	0.49133		2.17224	0.456337
0.695675	1.03644		1.4518	1.09428		2.11929	1.63117
0.42786	0.559808		0.429914	0.410056		3.15253	3.00682
0.476735	0.445196		0.5633	0.590078		1.18221	1.08483
1.09488	0.69352		0.629853	0.454711		2.16364	2.71462
0.220863	0.508091		0.345181	0.591885		1.50807	1.42412
0.201444	0.30264		0.359808	0.0536491		1.78358	2.07825
0.146054	0.302542		0.156246	0.371296		1.08793	1.19549
0.485109	0.637706		0.463819	0.768715		2.1403	1.36494
0.506309	0.673225		4.18602	2.4411		2.78771	2.96379
0.468381	0.376271		0.287068	0.472975		1.92709	1.64734
0.483103	0.807374		0.586672	0.743544		2.05355	2.28656
0.446566	0.489199		0.260012	0.416258		1.38777	0.802757
0.507137	0.720717		0.574599	0.459942		2.72127	1.8897
0.662893	0.942662		0.745107	0.454684		3.00877	3.51917
0.568978	0.75249		0.342382	0.453218		2.78201	2.54206
0.576116	0.893274		0.83657	0.833064		1.65265	2.1267
2.45706	1.59223		1.59076	0.661285		2.38114	0.973712
0.439581	0.443024		0.533444	0.409747		1.63928	2.06139
0.452768	0.555513		0.577197	0.337632		1.49028	0.849294
0.463058	0.432867		0.794655	0.69061		1.29715	0.72383
0.717333	0.446141		0.306336	0.366678		1.89601	1.10683
0.679152	0.498675		0.445498	0.547511		2.12102	1.75597
0.552798	0.65748		0.726014	0.61343		3.41508	2.91327
0.664904	0.582706		0.568858	0.60713		2.23794	2.16353
5.87171	0.883403		2.65966	0.493293		1.48246	0.720875
0.450622	0.761621		0.670731	0.760071		2.69369	2.4553
0.549083	0.670528		0.655404	0.620893		2.75161	2.48203
0.708505	0.739186		0.441682	0.478018		2.30368	3.00607
0.378509	0.663431		0.429504	0.493948		1.0338	1.207
0.675533	0.99375		0.337139	0.449776		1.72339	1.17664
0.662588	0.382718		0.343335	0.210552		2.45193	2.49986
0.533665	0.540072		0.392496	0.438226		2.06889	2.00803
0.68371	0.519295		0.569897	1.13299		2.33023	1.66724
0.388804	0.428671		0.396646	0.362416		1.51514	1.6233
1.01289	1.39978		1.72866	2.40877		3.56035	4.57936
0.920142	0.921588		0.51561	1.38865		3.91238	2.46569
0.719441	0.718771		0.455051	0.456017		5.26006	6.47766
0.672954	0.729441		0.338642	0.4457		1.43245	0.963345
0.551548	0.753719		0.453776	0.47926		1.91493	1.4379
0.604811	0.596297		0.602363	0.610744		1.57511	2.04445
0.938168	0.625578		2.20499	1.15966		1.11407	0.726873
0.926117	1.25971		0.879797	0.836286		4.54003	4.76823
0.571134	0.413479		0.456579	0.231466		1.74772	0.861715
1.29631	1.14311		1.13697	1.15579		1.75081	1.45744
0.700772	0.574939		0.471534	0.66711		1.59759	1.14669
1.037	0.998195		0.437607	0.522928		1.98225	1.99302
7.30151	0.67586		0.759309	0.23189		1.77705	0.268321
0.365627	0.560747		0.423531	0.596422		2.8038	2.77764
0.550521	0.770085		0.436038	0.493421		1.50138	2.15468
0.519097	0.80033		0.565602	0.510749		1.96914	1.09092
8.90385	3.55007		2.15335	0.585705		2.16277	1.02818
0.641719	1.59343		1.17992	0.947097		2.47174	2.30714
0.526766	0.626518		0.387422	0.175363		1.69959	0.917519
1.36399	1.79305		1.04497	0.900587		1.97015	0.479726
4.33239	0.878264		2.6534	0.804797		2.12167	0.520566
0.70321	1.08659		0.843838	0.793481		3.9268	3.05468
0.444305	0.378253		0.662885	0.485148		1.4402	0.476239
1.07086	1.10312		1.14684	1.3134		1.26306	0.86339
0.500428	0.510165		0.758635	0.713977		3.55107	2.61493
0.514689	0.58586		0.474262	0.413584		1.79601	1.21513
0.302843	0.520978		0.486711	0.512302		2.36829	1.32549
1.46981	0.621843		0.447311	0.708649		3.03475	1.18838
0.818256	0.708136		1.57221	0.486235		3.58865	1.41975
0.830027	1.00777		1.19549	0.999355		3.73292	3.45448
0.608196	0.809383		0.455595	0.881874		3.02884	4.10914
0.708807	0.557795		0.553224	0.458446		3.1151	2.13002
0.850269	0.353949		1.41485	0.525073		3.51692	1.65473
1.48956	0.581621		0.683352	0.164967		2.06051	0.663943
1.962	0.826656		0.860246	0.38687		2.33848	0.460034
0.576733	0.888867		0.870281	1.05664		1.68174	1.90252
0.803731	0.792416		0.517231	0.365227		2.06853	2.83621
0.314513	0.292859		0.332516	0.36646		2.64311	2.3967
1.28579	0.589624		1.27005	0.522614		1.7669	1.14984
0.533977	0.78969		0.466361	0.65328		2.87477	2.53536
0.392898	0.245947		0.165123	0.418552		1.70988	1.3687
1.06644	0.705049		0.894417	0.601668		2.20123	1.12303
3.46964	6.54131		1.1204	1.9139		3.25407	4.16205
0.45158	0.853995		0.498187	0.631398		1.41064	1.41549
0.459069	0.536423		0.463417	0.360789		2.45848	2.90414
0.438163	0.182855		0.322256	0.0388977		2.674	0.508793
0.453177	0.504491		0.585525	0.251169		1.96854	0.631801
0.51957	0.346925		1.01901	0.345934		2.49507	1.39228
0.334009	0.487863		0.315842	0.518901		1.52043	1.38731
0.564002	0.417782		0.528386	0.450621		1.57992	1.29094
0.658382	0.659417		0.714803	0.482192		1.44086	1.16147
0.601781	0.301363		0.644921	0.320536		1.51717	0.483775
0.36582	0.557557		0.257352	0.340992		1.55385	1.77516
0.953196	0.798504		1.52581	0.679445		2.48855	1.19637
0.457973	0.839199		0.428688	0.747059		1.93529	2.81145
0.484782	0.328658		0.26909	0.255782		1.38363	1.70717
0.538535	1.25856		0.440086	0.446209		1.94858	1.01017
0.401096	0.34201		0.470397	0.282932		3.50738	3.67033
0.401187	0.460416		0.414492	0.560939		1.83626	1.97093
0.662588	0.539199		0.591739	0.529388		2.23725	2.48574
0.45161	0.426225		0.281047	0.453342		2.22606	1.85715
0.191311	0.712554		0.562814	0.312072		2.36136	1.43543
0.407358	0.509162		0.815306	0.915042		1.19256	1.20254
0.653999	0.639281		0.295999	0.304806		3.98994	4.12851
0.589835	0.782759		0.483385	0.455551		3.39899	5.87972
0.357449	0.469889		0.501888	0.514929		1.83479	1.52385
0.66161	0.623744		0.464477	0.663428		1.89547	1.52309
0.695081	0.812203		0.766819	0.161977		2.25135	0.597584
5.37004	0.732795		1.42128	0.658174		2.0105	0.59253
4.98396	1.50105		3.45389	1.24322		2.13108	0.809791
0.456573	0.500162		0.467717	0.364788		1.55876	1.34582
0.731607	0.459702		0.487315	0.797758		1.31956	1.07456
0.785333	0.856796		0.595271	0.672276		3.02209	2.76584
0.686323	0.745113		0.30889	0.486969		3.44342	3.93903
0.578475	0.848186		0.572724	0.66365		2.38395	2.56666
0.770382	0.509319		0.497013	0.440937		2.20064	1.83802
0.769578	0.370942		0.622603	0.179337		2.95074	1.08267
2.58852	1.17713		1.61593	0.630157		1.71	0.901019
5.69194	9.17037		3.08684	3.08156		1.7213	1.52334
4.14592	0.933439		2.70386	0.544452		1.5159	0.612265
0.314513	0.275632		0.477089	0.421429		1.61065	1.40115
0.403703	0.424554		0.584689	0.463144		2.51838	2.91835
5.86541	1.98398		4.2287	1.10306		1.95924	0.687638
0.447793	0.523246		0.731865	0.46378		3.3973	1.16661
0.721224	0.948094		0.574643	0.448184		3.5356	1.69107
0.494528	0.722321		0.242475	0.599255		3.48058	2.149
1.84602	2.69634		1.29065	1.01969		2.37013	0.726744
0.813831	0.416572		0.879285	0.543773		2.22428	0.749774
0.353076	0.546048		0.641557	0.52271		2.15994	1.34407
2.15455	1.73769		1.24013	0.98961		2.0501	1.78644
0.604541	0.489567		0.551558	0.734706		3.78622	2.52635
0.552156	0.612935		1.10323	1.44969		3.84751	3.40926
1.23121	0.748341		0.971245	0.388721		2.83704	0.92193
0.52921	0.579733		0.356784	0.287754		1.8994	2.27489
0.590083	0.546406		0.360293	0.363231		2.1403	2.84026
0.411608	0.621936		0.991688	0.846725		3.77218	4.0601
0.739214	0.708563		0.934434	0.645979		2.03838	1.25661
0.346141	0.533477		0.386255	0.61192		2.19421	2.01502
0.585185	0.848162		0.438664	0.52449		3.44008	3.51468
0.484443	0.59873		0.406541	0.370515		1.98339	1.49704
0.576469	0.347327		0.609467	0.201504		1.58961	0.067583
0.455807	0.519295		0.321824	0.254923		2.51856	3.89877
0.759436	0.89374		0.723447	0.505639		2.98593	2.30639
0.415357	0.464692		0.396478	0.288316		2.89644	3.77955
0.517608	0.387771		0.374546	0.412442		1.83291	2.33334
0.512	0.475098		0.730972	0.645693		2.56266	1.69482
0.407491	0.501662		0.385327	0.596885		1.48802	1.44683
0.369607	0.492101		0.271835	0.331271		1.73972	1.83991
0.444305	0.445004		0.448147	0.473315		3.34714	3.35749
0.63279	0.516126		0.539126	0.356242		1.88231	1.05182
0.4707	0.427242		0.272004	0.313396		2.1456	1.32439
0.481814	0.646851		0.467454	0.487336		2.57374	2.58634
0.349073	0.404893		0.362447	0.334952		1.55305	1.53104
0.942497	1.06892		0.652405	0.258392		3.72732	0.935956
0.626001	0.662475		0.469093	0.495438		2.89096	1.70597
4.85853	1.62154		1.41941	0.645338		1.96299	0.844697
8.79699	4.00569		0.986327	0.498878		4.23924	1.22894
0.528736	0.687068		0.482736	0.594821		3.44746	3.31737
1.72857	1.74728		0.801797	0.604222		3.17769	1.66727
1.99844	0.872205		2.11393	0.71247		3.08625	0.911024
0.78182	0.383995		0.467588	0.448467		2.64435	2.38511
0.27016	0.236762		0.585047	0.349757		1.21402	0.450454
0.384278	0.323026		0.317233	0.248545		2.24081	1.7947
0.682055	0.241638		0.576343	0.189377		1.6159	0.449146
0.244677	0.422731		0.287924	0.24762		1.60825	1.19985
5.61327	2.36685		0.545261	0.337303		1.88209	0.960215
0.442594	0.508254		0.426537	0.483686		2.8858	3.37809
0.572779	0.788809		0.391173	0.699162		1.99131	1.81626
0.74524	0.714724		0.641177	0.707768		2.36334	1.21328
0.528917	0.641052		0.413834	0.314694		1.51316	0.897141
0.747364	1.19558		0.471142	0.785104		1.94403	2.20297
1.83355	1.41295		2.17004	1.22781		3.03306	1.1168
0.700157	0.581306		1.17082	0.666378		2.63231	2.54373
0.323873	0.292436		0.382563	0.219558		1.77327	1.04014
13.3221	1.44828		6.66352	0.999923		1.03551	0.462262
0.313455	0.33575		0.409844	0.454504		0.969537	1.02895
0.854877	0.597841		2.07039	0.579533		1.1248	0.502125
1.45958	1.17472		1.20493	1.30499		1.68971	1.00574
0.636273	0.727323		0.915576	0.464158		1.30772	1.06378
4.2161	1.09225		1.30693	0.435654		2.35254	0.767104
0.533751	0.548416		0.324876	0.223029		1.45007	0.914889
1.5705	0.462285		0.537853	0.257023		0.894153	0.393538
0.46642	0.458607		0.326305	0.328724		2.0196	2.28328
0.290374	0.584354		0.26102	0.190469		1.7511	1.50291
0.278957	0.282082		0.173601	0.360034		1.23977	1.50941
0.309459	0.387432		0.357655	0.525403		1.98531	2.37374
1.23052	0.871013		1.67079	0.441156		2.03838	1.28726
0.649831	0.708397		0.477932	0.457989		1.63166	1.18921
0.314175	0.55067		0.540795	0.535857		1.39035	1.76797
0.458752	0.297159		0.469425	0.446209		2.01144	2.7125
0.683772	0.955547		0.285427	0.327296		1.41716	1.76792
1.08872	0.590649		0.152518	0.821528		1.5249	1.45871
0.519271	0.359271		0.301508	0.509505		2.87096	2.07624
0.200018	0.414324		0.347709	0.483057		1.53765	1.85037
0.302881	0.204183		0.171354	0.271466		1.23596	0.775727
0.293914	0.367971		0.193005	0.166337		2.10612	1.24047
0.990431	0.619992		0.346873	0.3517		2.57629	2.079
0.427413	0.634872		0.298367	0.432169		2.08513	2.68377
0.52921	0.448327		0.27894	0.238425		1.48246	1.7951
0.378758	0.618085		0.576343	0.560014		2.73025	2.78062
0.507878	0.435622		0.309951	0.332394		2.1227	2.331
0.482406	0.555402		0.54263	0.511385		1.84817	1.3041
0.927414	0.937803		0.440733	0.412287		1.76859	0.936721
0.363183	0.41377		0.280467	0.406241		2.21279	1.94157
0.187611	0.361719		0.294363	0.256488		2.75913	2.4165
0.443028	0.487389		0.686333	0.421747		1.50509	1.49407
0.519925	0.626518		0.40629	0.514929		1.87746	3.50486
1.91363	0.411045		0.344957	0.40222		2.01023	1.19652
0.705763	0.415722		0.476522	0.355894		1.72585	1.23705
0.35934	0.356906		0.33476	0.200971		2.08871	1.81991
0.418319	0.359416		0.307662	0.52755		1.28384	1.03854
1.33509	1.01742		0.597689	0.865722		2.07322	1.25216
0.359751	0.213025		0.314644	0.29002		1.39929	1.4317
0.39576	0.421156		0.197512	0.2108		1.97475	1.29913
0.492515	0.726953		0.47662	0.241626		4.32961	3.98714
0.0536879	0.752813		0.710748	0.100088		2.03032	0.856007
0.677942	0.477427		0.454089	0.293397		2.33996	1.39657
0.738361	0.317436		3.40171	1.0129		1.49272	0.744765
0.524667	0.102179		0.814631	0.489059		1.77593	0.49208
0.394528	0.296361		0.746137	0.682969		2.07221	0.211442
0.646812	0.98254		0.348855	0.401943		2.21957	1.73903
0.458324	0.529466		0.429016	0.728213		1.73981	2.41306
0.307309	0.619431		0.406831	0.401033		1.87236	2.24813
0.630548	0.276298		0.251198	0.171428		1.24195	0.344974
0.301451	0.341886		0.273876	0.363637		0.89412	1.14754
0.140514	0.574669		0.55117	0.829526		2.31251	3.25074
0.595273	0.189703		0.199003	0.353101		2.10335	0.862828
0.597057	0.261623		0.94685	0.121742		1.25439	0.594972
0.304477	0.222363		0.236375	0.252278		1.33269	0.856697
0.311428	0.419889		0.33476	0.245632		1.35892	1.056
0.30089	0.263693		0.474207	0.0400671		2.03193	1.57227
0.101746	0.178335		0.710895	0.663883		1.92386	1.43139
0.784241	0.593818		0.475273	0.473698		1.58175	1.16508
0.509255	0.57711		0.303509	0.523798		1.97382	1.52346
8.31903	4.4588		3.95796	2.04813		1.3454	0.639174
0.274551	0.341919		0.318828	0.511835		2.2162	1.47723
0.530321	0.419783		0.918472	1.08433		2.30024	2.43878
1.09444	1.1825		0.551322	0.391295		2.39386	3.07939
0.416774	0.64749		0.383157	0.414976		1.58209	2.0344
0.320139	0.621245		0.403634	0.404988		1.4653	1.09379
0.463449	0.511454		0.467095	0.415995		2.12768	2.98362
0.355888	0.0519819		0.567115	0.221156		2.24311	1.16824
0.258725	0.485871		0.339794	0.31007		1.41716	0.849294
0.911703	0.660038		1.04953	0.36949		2.09588	0.681583
0.507984	0.909725		0.536046	0.473508		1.71688	1.98859
0.437457	0.651741		0.434346	0.530098		2.75723	1.39497
0.430682	0.706489		0.454827	0.545563		2.0997	1.95752
0.462348	0.711822		0.514662	0.337787		1.60145	1.42981
0.916856	1.04159		0.599397	0.822977		1.28418	1.01915
0.793242	1.13288		0.749066	0.529451		1.84145	1.48795
0.639781	0.552063		0.72391	0.651409		1.62332	1.06162
0.721224	0.895422		0.79566	0.896367		2.27288	0.620059
0.523074	0.325323		0.694953	0.975147		2.35743	2.97516
0.440191	0.606215		0.624372	0.556858		3.07173	3.00791
0.579976	0.884402		0.409494	0.6163		1.37691	1.30549
2.30707	0.897275		3.91566	0.954361		1.23327	0.588957
0.623173	0.481338		0.466094	0.482425		2.81823	2.93224
3.9352	0.681048		0.565469	0.408425		1.50242	0.690083
2.05993	1.34648		0.615217	0.419034		2.45682	1.63846
0.930031	0.533309		1.11469	0.824101		1.55592	1.04457
0.403957	0.690335		0.505068	0.555398		1.66556	1.06083
0.673924	0.549878		0.615292	0.714832		2.95382	2.50647
0.474676	0.874656		0.823544	0.941648		1.89226	1.83785
0.420995	0.63348		0.257051	0.288764		1.18488	1.05789
0.456573	0.520168		0.428141	0.393667		2.00241	0.942073
0.761292	0.983209		0.353627	0.280115		2.75692	1.99171
0.486445	0.491895		0.605452	0.610388		1.60179	2.0355
0.462719	0.601733		0.504987	0.375662		1.79534	1.68692
0.552531	0.443872		0.203185	0.257516		2.12821	1.81375
0.729151	1.52754		0.878462	1.06157		1.53921	1.31562
0.557253	0.610454		0.640381	0.714221		2.04883	0.881959
0.458648	0.772977		0.739516	0.805712		2.03838	2.89532
1.19227	2.02931		0.826155	0.799074		2.61359	4.15867
0.688912	0.955931		0.785347	0.73848		3.67873	4.66286
0.324953	0.706257		0.755221	1.04197		1.39273	1.90177
0.330086	0.679807		0.679754	0.615368		0.849532	0.60369
0.521589	0.666616		0.687309	0.709027		3.0592	0.713407
0.413748	0.362599		0.408208	0.451513		1.46291	1.45755
0.362022	0.076144		0.692267	0.283459		1.47554	0.244466
0.352565	0.243931		0.409424	0.657275		3.31376	3.96801
0.443011	0.415976		0.645827	0.67841		2.48476	1.62489
1.36306	1.41679		1.34054	0.827336		1.61501	0.758121
0.695475	0.497549		0.250532	0.410133		1.2226	1.74385
1.28008	0.919276		0.823779	0.464023		1.21396	0.800381
0.641985	0.991988		0.708243	0.889748		3.77126	4.38115
0.46319	0.456669		0.604677	0.518105		1.82464	0.60819
0.589984	0.458292		0.670599	0.787418		1.57758	1.7229
0.56596	0.305227		0.70442	0.933357		2.78971	2.73571
6.67706	2.02299		2.58167	0.871346		1.72346	1.77135
0.375779	0.425711		0.262893	0.187953		1.42494	1.5473
0.580392	0.787574		0.83307	1.0122		2.90093	3.28362
0.879297	0.557764		0.480405	0.304431		1.28436	0.848246
0.358902	0.65326		0.791886	0.43748		1.21806	0.906258
0.571134	0.369955		2.66642	0.740691		1.82597	0.908294
0.499184	0.337698		0.386458	0.416325		2.28151	3.13762
0.961748	0.381016		3.16849	0.577183		1.24557	0.469542
0.936762	0.364869		0.229654	0.436593		1.80408	1.02501
1.31506	0.788949		0.856838	0.575883		2.5589	1.92043
1.27341	0.541084		1.41903	0.323724		2.31055	0.72383
0.511763	0.63537		0.642995	0.397526		1.47839	1.63992
0.726022	0.604052		2.0818	2.25297		3.79404	5.30952
5.85347	2.23608		2.68238	0.797445		1.75008	0.929061
2.5601	1.30306		1.72666	0.771134		2.40747	1.00657
1.06953	0.787341		1.16418	0.378839		1.70775	0.662048
0.760288	0.716021		0.484058	0.687533		2.09798	1.83056
0.592984	0.584637		0.708701	0.535466		3.11458	1.82488
0.392645	0.623689		0.514388	0.491808		1.49518	1.32342
0.56449	0.834815		0.363271	0.624838		6.52282	6.45242
0.433194	0.57368		0.438963	0.565312		1.8708	1.57098
0.752941	0.844619		0.553767	0.842208		1.1706	1.10163
0.348809	0.665321		0.445172	0.602458		1.89674	1.77043
0.439297	0.500485		0.413556	0.597844		2.36273	3.09009
0.394856	0.444911		0.472946	0.662504		1.62359	1.40726
0.649624	0.838445		0.564649	0.638564		1.35242	1.4955
0.520011	0.636443		0.705561	0.869151		3.4565	3.36354
0.66347	0.951462		0.949312	1.10195		2.43302	2.35328
0.421431	0.653433		0.43711	0.684933		1.48703	1.48981
1.33843	0.940695		0.877166	0.580562		2.35259	2.46088
1.5843	0.765685		1.59359	0.72753		3.62223	1.81367
2.13094	0.662664		1.29424	0.384449		1.71859	0.580236
1.19715	0.564928		3.42029	0.815466		1.93473	0.561397
1.65175	0.369589		1.21482	0.769826		1.69821	0.69218
3.77931	0.950996		3.46759	0.784784		1.49369	0.596611
0.399869	0.854186		0.597375	0.465913		1.60145	1.48841
0.72993	1.78002		1.05035	0.591644		1.90027	1.7859
4.6294	1.14607		1.66713	0.641999		3.67249	1.82342
0.526395	0.56082		0.39474	0.50029		1.70226	1.16165
0.391604	0.323581		0.427906	0.365026		2.10386	1.86789
0.951342	0.694777		1.0884	0.443388		3.05361	1.73494
0.49639	0.77118		0.531027	0.483733		2.06998	2.80041
6.99353	3.18657		2.65374	0.714221		1.11222	0.326651
0.937805	0.68931		2.08031	1.11385		1.52538	0.836999
0.744277	0.430961		0.615819	0.433602		1.74519	0.934888
0.928338	0.642294		1.68895	0.546526		2.51498	0.641553
0.662283	0.405191		0.431948	0.349435		2.63846	1.0665
0.533234	0.663079		0.519371	0.63138		2.47525	2.48706
0.56596	0.656462		0.783526	0.543066		4.37153	3.79372
0.586147	0.681418		0.466286	0.546366		1.97286	1.84556
0.524872	0.599374		0.503007	0.64492		2.46444	2.96109
2.54228	1.19357		2.56427	0.863263		1.79312	0.80047
2.36786	2.94379		1.40399	0.787047		2.58379	1.92813
0.622124	0.424056		0.762592	0.740986		1.81535	1.6532
0.504477	0.574745		0.630749	0.470239		3.41812	3.83247
0.472454	0.724582		0.825257	0.990876		2.48151	4.59726
0.613428	1.02911		0.50272	0.424762		2.4671	3.27115
0.366426	0.830501		0.5297	0.800894		2.33608	2.71379
1.49367	1.37719		0.972676	1.21826		3.74287	4.07136
0.524741	0.72373		0.455527	0.537239		2.96398	4.13889
0.517709	0.680561		0.42084	0.53337		1.55996	0.996663
0.473277	0.691281		0.730972	1.01466		3.97733	4.97147
0.672428	0.841856		0.395642	0.465617		4.07676	3.54973
0.396983	0.559379		0.761412	0.558689		2.35494	2.21206
0.533925	0.811059		0.465988	0.51096		2.96142	3.62552
0.424117	0.698769		0.835962	1.186		2.77413	3.88228
0.541827	0.654957		0.398499	0.783705		2.70849	2.22545
0.443052	0.817432		0.548804	0.586871		1.33501	1.62933
0.611002	0.597252		0.449375	0.416198		1.55523	1.80732
0.415992	0.427968		0.452275	0.539491		2.50794	2.29004
0.647693	0.7298		0.48997	0.551986		1.51629	2.04802
0.647441	0.567401		0.515046	0.332541		1.70724	2.31738
0.325472	0.342283		0.654294	0.667443		1.41319	1.89259
1.50343	1.17117		1.50502	0.759087		2.11672	1.08691
0.48448	0.61758		0.524764	0.632238		1.19368	1.10706
0.454253	0.5386		0.465106	0.498145		2.53561	2.74002
0.455337	0.620056		0.3658	0.587678		2.69331	3.01567
0.41198	0.652044		0.407015	0.452799		2.83565	2.10497
0.581844	0.263749		0.486955	0.411442		1.58072	1.05378
0.936762	1.27248		0.654514	0.436593		4.52661	3.47039
0.542477	0.42602		0.512969	0.722371		3.43395	3.09895
0.849872	0.797075		0.734717	0.681008		2.3494	2.02768
0.506296	0.748473		0.680791	0.605411		2.88489	2.69561
0.507029	0.596362		0.677119	0.659178		2.92942	3.46642
0.835513	1.2657		0.737395	0.901192		2.35721	3.86212
0.416298	0.626765		0.659455	0.522367		1.5418	2.19248
1.33604	1.19875		0.725266	1.27501		5.14608	5.96693
0.760374	0.605794		0.406716	0.966503		1.5249	0.810395
0.472212	0.535552		0.347299	0.362488		1.34225	1.17234
0.53901	0.733998		0.286647	0.471509		1.45474	1.88213
0.584217	0.543993		0.617658	0.136142		2.07126	0.308211
0.632902	0.725324		0.393869	1.13452		2.3014	1.00454
0.565247	0.397796		0.699171	0.926039		2.26715	2.49808
0.540278	0.533506		1.03537	0.8228		2.40609	2.63352
0.589117	1.31507		0.376054	0.393719		1.48291	1.32398
0.613923	0.807041		0.818386	0.786854		1.49136	1.40349
0.447793	0.392435		0.512305	0.46378		1.35892	0.793296
0.482114	0.468439		0.593539	0.263775		2.20195	1.27787
6.32414	3.97469		0.984566	1.04345		2.24274	1.02824
3.56848	1.82232		1.97826	1.00039		1.99409	1.01286
0.492264	0.576883		0.458873	0.51221		4.43754	5.28258
0.417602	0.520071		0.452619	0.635108		4.36372	3.66928
0.32618	0.816731		0.651146	0.80354		1.52966	2.50199
0.517121	0.747767		0.728962	0.96405		2.25438	2.42501
0.650129	0.773242		0.683074	0.584363		2.19518	1.41549
0.950813	1.02033		0.799196	0.832021		3.17987	4.07661
0.79433	1.00939		1.28526	0.518294		2.58672	1.60174
1.31118	3.37545		1.04721	1.41316		1.64638	1.67169
0.569732	0.58796		0.368113	0.481433		3.35042	2.99134
0.687128	0.526909		0.424144	0.503245		1.74008	2.11748
0.885851	0.884163		0.434346	0.688108		3.17943	2.12323
0.479402	0.700226		0.505374	0.521343		3.35733	3.86678
0.27257	0.676808		0.183762	0.635177		2.00429	1.42732
0.749243	0.487168		0.942113	1.14897		1.54873	1.94945
0.642639	0.588793		0.279289	0.190599		1.62632	0.95888
0.666758	1.01883		0.578399	0.613538		2.52328	2.77397
0.285076	0.602541		0.517997	0.703399		1.23309	1.63568
0.527196	0.754182		0.496076	0.469736		1.64513	2.36319
0.347953	0.621169		0.322256	0.576601		1.48914	1.78883
0.661512	0.599057		0.543285	0.832432		1.88782	2.60579
1.19616	3.16815		1.19254	1.4123		2.28969	1.3961
0.47736	0.950787		0.957503	1.05173		3.17588	3.39175
0.545504	0.533841		0.48813	0.355937		2.98935	3.54725
0.42714	0.705889		0.529566	0.557411		1.282	0.709652
0.478574	0.548934		0.445148	0.557617		2.48408	2.97033
0.486241	0.518767		0.32652	0.413829		2.2097	2.17115
1.26128	0.414509		1.48957	0.644364		2.94291	1.10332
0.430388	0.558229		0.582431	0.89864		2.45045	2.17167
0.639673	0.621908		0.485163	0.847806		3.3493	3.74964
0.57871	0.757836		0.616422	0.48363		1.41848	1.25398
0.757516	0.984357		0.749246	0.876544		2.96349	2.62138
0.643469	0.676705		0.817438	0.817906		1.5977	2.30428
0.595928	0.378186		0.498742	0.632102		4.44682	5.01096
0.750201	0.556905		0.506313	0.575883		1.34435	0.97677
0.457856	0.821614		0.513128	0.48775		2.59951	2.77077
0.790981	0.57368		0.541624	0.55933		2.37811	1.84184
0.647747	1.30736		2.35312	2.67129		2.98982	2.61415
0.651986	0.657093		0.591405	0.546963		1.95195	1.88543
0.573381	0.738518		0.4856	0.603299		2.04425	2.63995
0.470628	0.647224		1.58156	1.50503		3.89422	4.09481
0.499377	0.754932		0.394823	0.663316		3.29176	3.73517
0.66128	0.469889		0.473208	0.399827		1.57706	1.64271
0.567415	0.543171		0.442999	0.480084		1.98991	1.88307
0.520732	0.456357		0.258919	0.293969		1.94923	1.90541
0.903028	0.362721		0.415095	0.350725		2.84583	2.39967
0.465892	0.736084		0.554997	0.599419		2.55044	2.97868
2.22659	1.09998		2.01064	0.769287		2.12224	1.29007
1.97693	1.97776		0.782912	0.878855		2.60708	2.42465
0.788037	1.37381		1.11553	1.16107		2.76828	2.90074
0.726138	0.954554		1.0524	1.19445		4.26265	4.10625
3.80325	1.90462		1.67831	0.860961		4.90842	2.85363
1.32224	1.84352		1.08298	0.924379		4.29323	2.3675
5.77461	8.47911		1.8858	2.17339		2.57904	3.7537
1.06252	0.761293		0.580811	0.622352		3.19763	3.75718
0.90153	0.447711		0.596745	0.308126		1.7678	0.450952
0.557253	0.427318		0.256153	0.243484		3.7318	3.07052
0.496694	0.479707		0.551684	0.415741		0.947695	0.798589
0.578608	0.540328		0.474383	0.557022		1.15584	1.14761
0.591978	0.696464		0.524845	0.665185		2.08706	1.23972
0.584015	1.0484		0.602722	0.842909		1.96912	2.19097
0.514809	0.694102		0.873757	0.996653		2.20478	2.93415
0.235817	0.585548		0.462498	0.520222		2.77446	2.9858
0.649346	0.942233		0.595013	0.545741		3.29879	3.51432
4.85915	9.32241		1.8027	2.24464		2.10049	2.22826
0.588435	1.24625		0.649167	1.097		3.29673	1.56368
0.598702	0.705049		0.447209	0.636547		4.28453	3.64108
0.450334	0.55466		0.358063	0.77147		1.72605	2.23739
1.07045	2.5069		1.05854	1.15712		1.25678	1.45955
0.470497	0.663317		0.361083	0.457633		3.95397	4.24007
0.556302	0.975059		0.630765	0.583365		2.67842	3.78269
0.694472	0.68022		0.30045	0.666378		2.9181	2.62451
0.592549	0.495328		0.522964	0.501349		3.81136	3.81327
2.61906	1.1535		1.54788	0.74734		1.74059	1.76083
0.352806	0.360723		0.735191	0.822155		1.66777	0.937532
0.65643	0.929297		0.965572	0.98842		2.43999	0.852451
0.526929	0.708074		1.06789	0.971419		2.0665	2.0427
0.456225	0.672431		0.488059	0.309281		2.37448	1.82825
5.26417	3.15061		1.79811	1.13198		4.18113	2.64422
0.724137	0.548077		0.540652	0.848852		2.61631	3.25174
0.827211	0.851025		0.943446	0.625796		2.72024	1.81028
0.79165	0.675525		0.61288	0.77676		3.06382	3.06762
1.55568	0.762759		1.22984	0.651585		2.4765	1.25337
0.481372	0.348495		0.430999	0.643789		2.48437	1.92367
0.251538	0.845026		0.462498	0.508011		3.17081	4.20715
0.560671	0.834382		0.451259	0.571923		3.91166	4.27623
0.563028	0.61678		0.517614	0.557617		3.9553	3.99344
1.54577	0.634103		2.62448	0.459849		1.4165	0.555228
0.378886	0.581081		0.647884	0.794635		2.33831	3.3492
3.41057	2.46235		2.02289	1.90904		3.13822	2.69869
3.60586	0.8307		1.91893	0.692266		1.78615	0.476582
0.750445	0.657671		0.772703	0.961831		1.9511	2.28746
0.454572	0.531168		0.302485	0.675936		1.785	1.59369
0.43244	0.64135		0.415908	0.661483		3.10999	3.16145
0.551474	0.851025		0.458497	0.502872		1.22159	1.31554
0.441326	0.51569		0.423761	0.617062		1.59685	1.32223
2.17547	1.08652		1.25591	0.646869		1.07302	0.468038
0.587375	0.757843		0.413998	0.38782		1.58541	1.7904
0.580924	0.87011		0.838969	0.72856		2.47427	1.98124
0.970218	2.36598		1.69085	1.57282		1.10782	0.23738
0.45344	0.644645		0.62993	0.648088		1.58776	1.65385
0.935567	0.506116		0.883465	0.678278		1.09199	0.42248
0.767738	0.724582		0.868691	0.770681		2.54354	0.553887
0.674336	0.590971		0.661273	0.62857		3.03589	2.52981
0.733618	0.360428		0.506855	0.455886		1.57633	0.677628
0.210318	0.261117		0.335147	0.294066		0.994204	0.361635
8.38349	4.33174		4.08852	0.873598		1.75324	0.276944
0.380123	0.33313		0.270251	0.318892		3.28765	2.93529
0.439852	0.431365		0.223368	0.36119		1.79321	1.60102
0.566616	0.427601		0.393579	0.440134		2.48007	2.37664
0.352806	0.865735		0.181635	0.328862		2.18663	2.77951
0.473715	0.881139		0.860345	0.892141		3.10762	3.21885
0.620989	0.827827		0.958469	0.8968		2.32452	2.53476
0.501425	0.634742		0.344198	0.373915		2.03671	1.58851
0.466669	0.670027		0.299406	0.3517		2.27381	1.74142
1.37088	1.01403		1.72974	0.996482		1.47971	0.825702
2.97467	0.548471		1.96049	0.396112		1.57459	0.369573
2.02783	0.963875		1.50153	0.615118		2.54901	0.676942
0.631412	0.607339		0.283162	0.344522		2.18398	2.52766
0.545305	0.347558		0.765653	0.600713		2.23924	0.464942
1.34728	0.483024		0.74767	0.331086		1.13223	0.55139
0.438163	0.511994		0.41433	0.194488		1.49043	1.23285
0.609245	0.896725		0.718082	0.655266		1.80512	1.47979
0	0.440883		0.287776	0.364726		1.879	1.15336
0.53128	0.667361		0.462377	0.503476		2.62305	2.89834
8.93265	3.93116		6.95449	1.66167		1.40448	0.499763
5.01568	0.865459		2.54846	0.621755		1.85638	0.479353
0.774006	1.02413		0.759013	0.799282		2.63851	1.95717
1.3159	0.410036		0.763495	0.327092		2.61106	0.644512
0.503076	0.652507		1.45039	1.16295		1.64882	1.2645
0.609013	0.839566		0.397585	0.395463		1.57423	1.97028
5.44992	1.21692		2.5186	0.739624		1.68899	0.802945
4.12676	1.56295		1.31166	0.889183		1.33973	0.53486
0.830963	0.364118		0.799196	0.357492		2.14869	0.809327
3.4957	1.78592		1.79277	0.781735		1.5973	0.801267
0.33395	0.47081		0.517918	0.473695		3.43943	4.24193
0.510346	0.344042		1.41476	0.439116		2.14442	0.515467
0.411311	0.472034		0.90032	0.766792		2.83933	3.52699
0.492315	0.431453		0.433313	0.481471		1.27172	0.908335
0.603182	0.588836		0.432392	0.476841		2.75909	3.5805
0.304098	0.399756		0.708243	0.354324		1.30441	0.879399
0.539758	0.629177		0.404686	0.385893		1.76707	2.24611
0.382716	0.400129		0.528386	0.463138		1.40359	2.14108
0.369474	0.622034		0.271738	0.480346		1.73634	1.2402
0.408028	0.649301		0.560701	0.640566		1.80473	1.99399
0.314492	0.328111		0.550714	0.558377		1.95073	1.79784
0.42118	0.611341		0.454969	0.453938		1.79741	1.67884
1.47363	0.935837		0.753959	0.298613		1.48071	1.12171
0.481831	0.814368		0.49781	0.502598		2.09692	1.6247
0.651585	0.614959		0.442359	0.607363		2.63259	3.14959
0.636379	0.66742		0.445021	0.544567		3.25483	3.47349
0.421301	0.410242		0.338545	0.319984		1.11461	0.826854
0.380765	0.327276		0.263886	0.273018		1.66916	1.80618
1.10456	0.418597		0.395207	0.222614		1.53663	0.559974
0.905537	1.08661		0.563536	0.532419		1.82932	1.77698
0.584111	0.329698		2.06061	0.359903		1.08159	0.380696
0.824685	0.524336		0.475712	0.798861		1.8855	2.00191
0.979404	0.823646		0.422008	0.378084		1.41336	1.61446
0.703727	0.871252		0.649018	0.395662		3.44982	3.36295
0.660557	0.505926		0.673617	0.589855		1.45777	1.46292
0.642784	0.548496		0.534954	0.425719		1.79469	1.04707
0.535971	0.617336		0.585657	0.528144		1.62473	1.68039
0.491088	0.410815		0.878328	0.655427		1.44211	1.1724
0.829307	0.451487		1.09973	0.433362		1.74233	0.565672
0.536976	0.427811		0.9604	0.557411		1.94864	1.70545
1.05758	0.643111		0.888936	0.46943		1.07317	0.614028
1.27668	0.605281		0.969749	0.46821		1.09928	0.647766
3.16331	1.25171		2.48163	0.741622		1.31912	0.548415
0.62691	0.320488		0.998995	0.730453		1.8659	0.391982
4.47917	1.74306		3.35377	0.859152		1.07015	1.00095
0.649389	0.853663		1.67163	1.21063		1.87596	0.862828
3.19838	0.988457		1.79535	0.735941		1.32023	0.536475
0.249322	0.489439		0.550107	0.604242		0.796196	1.15047
0.825138	0.278127		1.12037	0.295822		1.50021	0.476239
0.694785	0.334891		0.919791	1.36003		2.73696	3.51881
0.217329	0.261885		0.259739	0.354513		2.79666	3.59251
1.29362	2.0814		0.52031	0.71596		1.40139	1.14693
0.73065	0.609465		0.453206	0.270784		2.20087	0.866907
0.742581	0.623664		0.273074	0.259569		1.65764	1.10273
0.471843	0.404713		0.694054	0.552114		2.38338	1.35586
0.166663	0.985902		0.643524	0.97095		2.23221	2.73545
0.37878	0.64399		0.362157	0.303643		1.05841	1.07287
0.533219	0.799329		0.495369	0.49049		1.83517	1.14497
0.308706	0.364644		0.296145	0.212688		1.48044	1.57354
7.05369	2.40158		4.30739	1.3279		1.49649	0.900016
0.683252	0.550882		0.341709	0.687831		2.84225	3.99869
0.738827	0.448262		0.752381	0.847611		2.20896	0.852847
0.710126	0.675302		0.544502	0.281673		1.99983	2.57906
0.444305	0.333753		0.443479	0.295822		1.9336	0.535769
0.569737	0.533347		0.438072	0.325884		2.62522	2.51388
0.708318	0.170403		1.1134	0.38838		0.744071	0.247494
3.44948	1.56604		3.29394	1.04368		1.40192	0.63644
0.443981	0.389094		0.540825	0.569042		1.6178	1.44441
0.724429	0.952308		0.177599	0.337632		3.36106	2.37802
0.862416	0.555041		0.654104	0.427064		0.934258	0.480255
1.18273	2.74622		0.901248	1.01721		1.63949	1.58957
0.605614	0.417014		0.381782	0.322578		2.1812	0.649142
0.657547	0.263432		0.635599	0.542873		1.32227	0.352404
0.579646	0.643451		0.227367	0.378215		2.11087	2.99004
0.271933	0.357473		0.219999	0.405564		1.99961	1.54301
0.990166	0.489504		0.298765	0.283989		1.92027	0.761983
1.00403	1.15645		0.917767	0.721969		1.71766	1.35869
0.655212	0.430659		0.685767	0.446313		1.60158	0.963137
1.0145	1.18545		0.290165	1.15579		1.71698	1.53296
1.53449	1.04595		0.877778	0.900587		2.62687	2.61184
0.718184	1.01251		0.918616	0.814973		3.28015	2.22573
0.651465	1.08476		0.718702	1.15378		2.73739	1.58861
0.651738	0.933813		0.616288	0.472504		3.8144	4.78334
0.62691	0.595193		0.374623	0.426098		3.67692	3.77282
0.653362	0.678067		0.581693	0.641073		2.74536	2.56401
0.634191	0.398178		0.38289	0.467626		2.76424	2.97401
0.834146	0.721146		0.563748	0.672461		1.78802	1.73383
0.870415	0.772847		0.732821	0.98215		3.14007	3.20096
0.606803	0.807907		0.978397	0.761412		2.52521	2.95502
0.469437	0.795975		0.487864	0.456602		1.60804	2.3354
0.437035	0.505569		0.398569	0.578471		2.51584	2.18062
0.375136	0.424648		0.25291	0.509944		2.06887	1.74452
0.290905	0.745216		0.39499	0.354597		2.60926	3.79873
0.229665	0.891351		0.591193	0.642234		2.55044	3.13869
0.805584	0.333386		0.674774	0.45889		1.3869	0.776537
1.00516	0.865309		0.883198	0.845738		2.78459	3.17859
1.78773	0.339187		1.96546	0.446663		1.0261	0.432137
0.592284	0.726689		1.16162	0.588893		2.40576	1.29616
0.907171	0.343794		1.2803	0.502791		1.64837	0.620873
1.27486	0.873491		0.88648	0.38891		1.534	0.782625
0.695106	0.808903		0.838083	0.849744		1.81949	2.22298
0.540341	0.898096		0.561849	0.677348		1.74199	1.73004
0.429733	0.641251		0.704721	0.747005		1.98261	2.48361
1.12547	1.06648		1.14333	0.649124		1.5813	1.30627
1.45622	0.605094		0.96945	0.573381		3.03308	0.871272
3.42604	1.91068		0.935365	0.395158		2.85373	1.63097
5.57994	2.35739		4.6598	1.74065		1.65806	0.625503
0.473041	0.379028		0.566594	0.453535		2.07286	1.67323
1.50923	1.45831		2.02076	1.4068		2.56104	1.01625
0.343875	0.828749		0.337214	0.347248		2.34801	1.77384
0.701362	0.266351		0.447055	0.392257		1.86647	0.613947
3.0648	1.08072		1.89396	0.895919		2.20983	0.850427
3.07154	0.518426		2.79451	0.593825		1.84035	0.469459
0.986629	1.19631		1.29223	1.19683		1.93088	1.06479
0.741931	0.612698		1.01788	0.398987		1.15408	0.521887
0.705297	0.767303		0.482952	0.600755		1.57121	2.61175
0.56596	1.32265		0.659059	0.307737		3.91397	5.70619
0.563388	0.757518		0.368947	0.611478		2.88616	3.43819
0.606736	0.703253		0.806106	0.67502		1.87096	2.111
1.1915	1.0442		0.845383	0.640246		2.03207	1.0912
0.593864	0.575814		0.446063	0.353336		3.6634	2.51233
3.57797	0.838754		1.49443	0.466645		2.81506	0.814769
1.0982	1.31702		0.97774	0.431019		5.28244	1.46368
0.593649	0.559085		0.612561	0.512064		4.3653	3.17446
0.572779	0.612794		0.563508	0.450699		2.07075	2.30928
1.43407	2.46614		6.5671	4.96863		2.1602	1.85254
0.485863	0.536877		0.481631	0.334744		1.84183	2.19918
1.0151	0.847249		0.462169	0.675864		4.36692	2.22146
0.999979	0.715692		0.379986	0.466056		2.13592	2.25089
0.440014	0.41915		0.365829	0.695474		1.42687	0.520342
6.11029	6.39055		0.782222	0.926587		2.03734	2.14497
0.735924	1.0227		0.533519	0.744776		2.56217	2.51436
0.602019	0.882072		0.664152	0.675147		2.50986	2.20558
7.64916	1.19174		8.27382	1.03709		1.50965	0.623202
1.29362	0.60464		3.1397	0.723497		2.40076	1.01106
1.19489	2.12514		1.24067	0.753447		1.16291	0.856984
0.492887	0.46209		0.48896	0.373959		2.37209	1.9566
0.619004	0.839308		0.523979	0.566106		2.20839	2.38795
1.93259	2.69449		0.468405	0.470828		1.99554	2.12152
0.793667	0.516695		0.80053	0.718665		2.57265	0.871979
0.426374	0.453734		0.201591	0.596155		1.82357	0.742656
0.441881	0.628586		0.386222	0.453678		2.2402	2.29441
0.981703	0.526588		1.13282	0.623199		2.54258	1.0636
0.647529	0.593873		0.33226	0.631656		1.67681	1.15813
8.3627	6.04076		1.51899	1.39368		1.70372	0.641724
0.46768	0.213842		0.26919	0.473847		1.21754	1.02983
1.03627	0.237518		0.984925	0.445817		2.32787	0.50838
0.623187	0.8908		0.587382	0.485017		2.19273	1.91233
0.813915	0.654829		0.490666	0.771114		3.11163	3.7167
5.1276	1.23006		1.85647	0.706916		1.36741	0.488344
1.53125	0.473628		1.44417	0.16792		1.19221	0.388602
0.458665	0.579975		0.462632	0.482506		3.3796	2.91906
1.80426	0.790607		1.16424	0.491851		1.89534	0.686459
0.610474	0.518286		0.413909	0.435673		3.56717	3.80214
0.454745	0.259909		0.523491	0.276445		1.41233	0.352327
0.852889	0.664401		0.394952	0.530003		2.82055	1.98498
0.331294	0.435507		0.51168	0.586738		1.60087	0.497147
1.07086	0.839691		1.32647	0.893113		2.01301	1.00435
0.521111	0.636369		0.603167	0.708708		3.31141	3.22091
0.519817	0.633816		1.29653	0.842675		1.18708	0.402743
0.441449	0.426555		0.466198	0.379836		1.81925	2.28248
0.924916	0.856892		0.466457	0.689715		3.10913	2.99896
0.436403	0.836616		0.561684	0.254241		2.1489	2.09765
0.667742	0.703712		0.951128	0.701211		1.64263	2.01357
0.955992	1.39635		0.673809	0.965369		2.34324	1.41964
0.563612	0.889084		0.442156	0.455312		1.77618	1.62106
1.37966	1.00758		0.748944	1.04107		1.41479	1.0629
0.751631	0.423457		0.631776	0.500442		1.91753	0.60424
0.979423	0.76799		0.6066	0.648676		1.40791	0.749377
0.749489	1.02062		0.686915	0.60189		1.86534	2.35755
0.582131	0.921131		0.463819	0.437112		3.04058	3.59433
0.709915	0.808798		0.391592	0.573503		1.45421	1.143
1.38891	1.16563		2.49316	1.22882		1.61975	0.850029
0.463336	0.363313		0.466317	0.340966		1.25523	1.1207
3.02018	1.16731		1.59475	0.664099		1.28532	0.697254
2.66228	0.904693		1.07891	0.455803		2.96788	0.917237
0.569918	0.291353		0.908177	1.06248		1.84595	0.890867
0.548019	0.728982		0.68375	0.939555		2.84756	2.6984
0.662258	0.390873		1.31211	0.529124		1.26359	0.747885
1.16197	1.89619		0.618847	1.15781		2.86215	1.24012
3.93798	2.32121		2.55078	1.2391		2.20487	2.39977
2.75751	1.05688		1.35378	0.657383		2.17808	0.654829
0.544335	0.488136		0.539997	0.57819		1.98139	1.53158
0.390317	0.364869		0.430601	0.412338		1.69475	1.53751
0.595383	0.861543		0.549906	0.68404		2.67628	3.11667
0.408028	0.61166		0.489626	0.440389		1.86113	2.05442
1.7994	0.809406		4.4621	2.10772		1.68949	1.46361
0.481568	1.07991		0.541687	0.303657		2.97574	2.69666
0.977809	0.959387		0.633166	0.812377		1.95385	2.70139
0.357449	0.436914		0.359749	0.333189		1.11659	0.873408
1.14411	2.10334		0.620022	0.593368		1.979	2.02507
0.400261	0.282886		0.465311	0.33699		2.94325	2.55515
0.515598	0.518525		0.379208	0.362424		2.30856	2.17212
5.40648	3.42341		0.600817	0.498417		3.08933	1.33732
0.521798	0.450146		0.431739	0.387587		2.05551	1.53699
0.503698	0.595928		0.808828	0.485163		1.45509	1.25977
0.679645	0.88912		0.460016	0.587611		1.75384	1.59358
0.588493	0.320596		0.315842	0.444772		3.14111	3.11772
0.301511	0.449202		0.121964	0.407519		1.21941	0.749377
0.569918	1.11547		0.57285	0.796858		2.05549	4.04454
4.02211	0.895989		2.37148	0.774961		1.43985	0.642766
1.17937	1.21177		3.94812	1.89539		2.47779	2.05966
0.533832	0.389864		0.545303	0.276445		4.95353	4.75641
2.4099	1.56341		0.782623	0.846024		3.38634	1.79056
0.474813	0.653894		0.455223	0.671786		3.03721	3.4592
0.457122	0.486455		0.360215	0.54784		2.86402	4.11887
1.15081	0.565395		2.35963	0.650125		1.41038	0.686848
0.362906	0.227173		0.838851	0.724877		2.28734	2.33394
0.546635	0.537125		0.389852	0.32425		3.23655	2.42359
0.513029	0.513835		0.341383	0.569298		1.89907	1.12272
0.665432	0.52906		0.837541	0.76095		2.68078	2.40633
0.407178	0.420889		0.238039	0.321152		1.89737	2.17383
0.487919	0.496568		0.520913	0.308094		3.37289	2.52426
0.575553	0.564928		0.541828	0.665249		5.03031	4.40481
0.851742	1.10003		0.652809	0.835722		3.32465	2.98514
0.773871	1.22218		1.07903	1.10457		2.55735	2.73689
0.940087	1.00343		1.01938	0.999863		2.78536	3.15377
0.851537	1.53804		0.809583	0.880863		3.19627	2.76605
0.987858	1.43034		1.21617	1.18104		4.42159	4.9447
1.07303	0.871573		0.769938	0.707465		6.13085	4.56557
0.768089	1.65331		1.00098	1.23095		4.11923	4.94157
1.53311	0.765965		3.92011	1.1753		1.77606	1.12881
1.46467	1.57394		2.38528	1.05645		1.99651	1.17745
0.643937	0.881767		0.488398	0.431418		4.6928	5.0014
1.93425	0.59456		1.30581	0.457471		2.00156	0.595679
1.16381	0.991988		1.47739	0.951075		3.58391	3.03533
1.05483	1.30329		0.788513	1.08801		2.77017	2.8544
0.828235	0.91249		1.03554	0.871284		2.36775	1.94198
0.545433	0.90975		1.07405	0.852826		2.38427	1.94721
1.10882	1.11056		1.42714	1.18122		2.24638	1.5785
3.31773	9.05706		2.99273	4.78431		2.39228	1.23599
0.859687	1.25568		0.800882	0.694496		3.61232	2.31137
1.36399	1.34479		0.41799	0.582733		3.04478	3.51799
1.07532	0.991988		1.41524	1.10785		2.67537	1.48626
2.08629	1.24485		3.29734	1.90332		2.61126	0.624481
1.06953	0.937311		0.681729	0.614782		1.64782	2.4576
0.903782	0.89202		0.606625	0.605251		2.66385	1.84343
0.942733	0.910493		0.509403	0.753215		3.37517	3.48258
1.42701	1.99169		1.24388	1.62576		2.88704	1.68537
8.20966	6.18495		4.46533	2.0861		1.59446	1.09106
0.884275	1.88658		1.02352	0.932361		2.41364	2.18895
0.729493	1.06199		0.660676	0.730561		3.55292	3.17778
1.98373	1.83508		1.98583	1.72069		3.70464	2.45485
1.00903	0.782253		2.1407	1.48317		2.64989	1.74712
1.4658	0.599474		2.29984	0.614842		2.28401	1.12272
0.836012	0.929044		0.735301	0.626632		2.31775	3.61327
1.39537	0.859829		0.897973	0.914532		3.57289	2.63785
1.04485	2.07884		0.872303	0.881808		3.39659	3.72118
1.07427	0.984261		1.13726	1.16067		3.06062	3.39667
1.20338	1.4714		0.667763	1.25604		3.6334	4.25097
0.787423	1.14236		0.481302	0.684389		5.29276	6.33727
0.634537	0.990539		0.816697	0.73934		2.35381	1.26464
6.04587	1.17743		6.0078	1.28991		1.98999	0.63004
7.85804	3.192		2.52339	1.18171		2.74804	1.01915
2.84504	2.95637		1.12992	0.947127		2.83495	2.2719
3.00349	1.87517		1.29391	1.04894		4.07914	1.79125
0.674523	0.602727		0.603093	0.628745		5.09893	4.4284
1.29095	0.983789		1.23842	1.41261		4.42211	1.68455
2.24097	1.04209		3.43089	1.4068		2.73843	0.643404
1.23884	0.969369		1.17146	0.632372		2.72669	1.63219
1.60112	1.18016		1.0684	0.790707		1.98269	1.12377
0.885999	0.931761		0.761903	0.87669		4.03074	4.10371
1.85751	0.813938		3.67152	2.38074		2.1342	0.87107
1.02173	0.790079		0.839863	0.392161		3.21992	1.12738
1.47351	0.868723		2.10833	0.549401		1.54788	0.527668
1.81107	0.937879		0.93845	0.230203		1.94573	1.19673
2.57874	1.49917		3.1422	0.888504		2.1099	1.10153
4.29927	1.41413		2.91814	0.803558		1.72989	0.839619
6.48923	1.148		2.06024	0.845332		2.41339	1.68221
16.2939	5.49861		3.14916	1.39291		3.64263	3.89908
4.94841	2.08043		4.66608	1.18431		2.42348	1.59929
0.828708	1.16882		0.685678	0.869023		5.49527	5.48924
0.580924	0.990445		0.730214	0.807323		1.85293	2.78365
0.596286	0.722377		0.722321	0.866421		2.93848	3.12522
4.24034	2.5052		0.960303	0.785785		1.27839	1.1176
1.58992	0.756892		0.461963	0.530599		1.42274	0.3866
1.0341	1.48186		0.616664	0.742477		2.84786	2.2543
0.833884	0.974394		0.83136	0.967294		4.8276	7.12572
0.537085	0.774358		0.802764	0.710577		4.34976	4.24105
0.971527	1.26107		0.714531	1.085		2.70546	2.25218
0.869965	0.599767		1.13464	0.486553		1.92523	1.05527
0.558084	0.378651		0.364114	0.453084		2.36393	2.05992
0.708793	0.559052		0.549732	0.69072		1.53652	1.95201
5.16513	1.6916		2.83925	1.06621		2.11214	0.586683
0.367109	0.505569		0.318213	0.268867		1.81802	1.5125
0.599252	1.92562		0.426042	0.437556		2.20325	2.27623
0.992671	1.04394		0.669242	0.755662		2.6417	3.25856
0.710461	0.633184		0.487099	0.651019		3.04854	2.7331
7.44546	4.59168		3.28556	1.70383		3.55061	3.93857
0.930715	0.661982		3.51186	2.01171		3.03227	1.17653
0.621909	0.73083		0.800444	0.685101		1.81142	1.9752
0.600928	0.444919		0.320044	0.521514		1.98085	2.51679
0.691767	0.748894		0.305265	0.356546		1.93213	1.9464
5.4744	3.07397		2.04186	1.06558		2.90893	1.39847
0.853792	0.634872		0.418627	0.27734		1.90249	0.752231
0.705763	0.618514		0.604162	0.539233		3.09924	2.63686
2.56074	1.26844		0.748661	0.48925		2.72341	1.08897
0.365847	0.320619		0.326319	0.297484		1.53725	1.00747
1.48745	0.565888		2.28124	0.60189		1.58675	0.465021
0.624594	0.830961		0.343145	0.364754		3.16203	3.69831
0.668645	0.318106		0.379365	0.801341		3.11061	2.32929
0.296204	0.370836		0.373456	0.39443		1.51132	0.674672
0.222673	0.39029		0.236556	0.184498		1.3255	0.92819
0.441213	0.607621		0.560148	0.494501		2.60985	2.28088
0.748991	0.301588		0.40198	0.566074		2.57304	1.61378
0.661122	0.684735		0.707253	0.672276		3.21992	4.11494
0.494718	0.540047		0.453218	0.614856		1.91464	1.04194
0.374783	0.45784		0.309054	0.518728		1.38392	1.16103
0.693758	0.687991		0.375966	0.391408		1.61098	1.14723
0.621759	0.943087		0.46608	0.668725		2.46185	2.75871
0.883304	0.584529		0.941323	0.47889		1.39183	0.355046
3.74433	1.30643		3.1924	0.97268		2.43184	0.78953
0.440606	0.494737		0.313926	0.539047		2.42271	2.04037
1.40344	0.79648		2.21898	0.933597		1.26645	1.44964
2.34781	0.547506		1.81568	0.422666		1.36547	0.548135
0.403457	0.432153		0.461582	0.710364		3.15512	1.8079
0.351023	0.695506		0.583683	0.597494		1.85974	2.00395
0.541353	0.492913		0.413663	0.543933		4.01029	4.108
0.248568	0.316218		0.283068	0.34381		1.22977	1.11301
0.568694	0.603818		0.394129	0.50971		2.72276	2.69764
0.767946	0.357536		0.635403	0.290805		1.36132	0.315109
0.251871	0.646434		0.344025	0.402475		2.00328	1.14739
2.4414	1.32265		2.25264	0.537894		2.19159	0.333056
0.970218	1.37664		0.509691	0.645979		1.74718	0.866626
0.369105	0.646948		0.339333	0.584892		1.80297	2.95983
0.108375	0.221614		0.212552	0.134693		1.85948	0.508221
0.521447	0.579588		0.430279	0.616462		1.25586	1.31211
0.74524	0.776338		0.475712	0.406311		2.11223	2.79581
0.301846	0.328382		0.26793	0.37838		1.84782	2.1574
0.614419	0.644231		0.790804	0.582947		1.85562	1.83168
0.48112	0.639992		0.714019	0.496517		1.84112	2.68325
0.469712	0.366533		0.596274	0.557788		2.08183	2.26907
0.203491	0.505282		0.330504	0.458395		1.36274	1.49501
0.370937	0.53195		0.491065	0.402342		3.32274	3.54224
0.57323	0.436839		0.366604	0.255547		2.12066	2.36088
0.538785	0.434901		0.448401	0.541867		3.32141	3.41756
0.481236	0.510844		0.752736	0.612842		2.40659	2.90514
0.568328	0.727181		0.259154	0.254283		1.34925	1.5138
0.417199	0.639841		0.849706	0.740377		2.94981	3.11525
0.520025	0.546884		1.21623	0.804654		2.34898	3.20924
0.419937	0.521923		0.409931	0.441256		1.69235	1.63271
0.437781	0.497722		0.33938	0.319838		1.35478	1.05422
0.37871	0.354018		0.445648	0.258872		1.29956	0.87613
0.322707	0.321378		0.356013	0.601612		1.7258	1.41702
0.359816	0.2365		0.132317	0.117389		1.34182	0.826796
0	0.125568		0.158069	0.18698		1.32452	0.618157
1.75127	2.11874		1.28173	1.05112		3.11398	3.11675
0.619375	0.454442		0.625034	0.819016		2.46638	2.68838
0.994575	0.996138		1.52566	0.582733		2.1194	1.09271
0.78458	0.494203		0.45081	0.525645		2.16348	1.35672
0.84448	0.828683		0.537988	0.56543		2.37395	2.53226
1.14409	0.79999		2.79289	1.65639		1.68769	1.26709
0.89773	0.410478		1.83723	0.764037		2.78813	1.13483
0.620328	0.443661		0.45099	0.372192		2.53915	2.50107
1.16349	2.18158		0.437807	0.403544		1.70542	1.91599
0.455807	0.679079		0.838083	0.892231		1.86738	1.45349
0.91866	0.268364		0.353911	0.550486		1.37861	0.430801
0.789712	0.767584		0.591371	0.896723		2.08148	1.89879
0.711448	0.795778		0.743566	0.715519		2.22241	1.58035
0.98864	0.678067		2.02328	0.841408		3.3414	1.16912
0.56596	0.542493		0.364217	0.346204		2.06227	2.05688
0.337887	0.57249		0.430744	0.493429		2.15331	1.48943
0.462581	0.663372		0.634037	0.587981		2.37443	1.77484
0.640185	0.837498		0.607313	0.544846		4.89267	5.27328
0.468718	0.735968		0.409365	0.700871		2.40034	2.28961
0.504196	0.927917		0.66748	0.686167		1.52538	1.22949
0.759891	1.24866		0.995502	0.818993		3.01837	2.89532
1.41172	1.00313		1.58548	0.55126		1.8938	0.814105
0.881772	0.73988		1.39363	1.32908		2.83797	2.70976
1.19809	1.2087		1.20904	1.63622		2.70739	3.22732
1.08976	0.648061		2.04188	0.665105		2.38492	0.839559
0.568878	0.3068		0.431267	0.497637		2.25246	1.06709
0.520605	0.663629		0.939821	0.352925		2.33668	1.77553
1.0261	0.606995		0.537703	0.872773		2.68127	3.3683
11.9534	3.24873		5.13901	1.51256		2.05727	0.806873
0.505278	0.703291		0.961833	1.16361		2.02946	2.80155
0.603082	0.564562		0.564518	1.0732		2.95164	3.54801
0.643481	0.894934		0.483551	0.860596		2.70385	2.40094
0.353956	0.387748		0.488108	0.288692		1.39433	0.373468
0.79246	0.280234		0.838461	0.323981		1.67222	0.469415
4.81424	4.42		2.21296	1.25543		1.80616	0.860044
0.837532	1.08217		1.00294	1.07095		2.52663	2.83993
0.353223	0.422122		0.519572	0.439001		1.66412	1.91744
0.72901	1.19699		0.831982	0.64048		2.84317	2.34198
0.561412	0.580842		0.59068	0.625064		1.83478	1.87215
0.339273	0.668994		0.454494	0.451782		1.96019	2.50015
0.750896	0.703676		0.858469	0.859325		2.63974	2.87979
0.659222	0.792694		0.67652	1.10035		2.12581	3.00512
8.17316	2.93272		2.31603	1.27114		1.90375	1.32106
9.80535	1.8866		2.2983	0.556678		1.76535	0.80761
0.854465	0.877941		0.585095	0.576757		3.28086	3.0674
0.520756	0.623716		0.389385	0.35597		3.71988	2.58044
0.645371	0.963266		0.749061	0.780162		2.394	2.06176
0.544439	0.868626		0.677633	0.897864		2.21436	2.01631
[truncated: 842 more rows]
