# Supplementary material for: Targeting SWI/SNF ATPases in enhancer-addicted prostate cancer
Source: Nature. 2021 Dec 22;601(7893):434–9. doi: 10.1038/s41586-021-04246-z (PMC8770127; doi:10.1038/s41586-021-04246-z)
Supplement: Supplementary file 17 — Source Data Extended Data Fig. 8 [file 41586_2021_4246_MOESM17_ESM.xlsx]

## Sheet: Extended Figure 8c
	VCaP cells DMSO_H3K4me3 HiCHIP
	V1	V2	V3	V4	V5	V6	V7	V8	V9	V10	V11	V12	V13	V14	V15	V16	V17	V18	V19	V20	V21	V22	V23	V24	V25	V26	V27	V28	V29	V30	V31
1	0.0995	0.0958	0.07133	0.0923	0.08746	0.09438	0.07702	0.07702	0.07495	0.07861	0.11275	0.11786	0.0874	0.07796	0.09329	0.10538	0.1172	0.09722	0.06606	0.06813	0.07587	0.07105	0.08985	0.07279	0.0648	0.07197	0.07049	0.06796	0.07241	0.07698	0.06455
2	0.10569	0.09844	0.08521	0.09077	0.1017	0.08263	0.10177	0.08279	0.08318	0.09092	0.09133	0.07991	0.08306	0.08243	0.08923	0.10504	0.12917	0.08785	0.07774	0.08338	0.08065	0.06979	0.0653	0.06476	0.06464	0.06647	0.05549	0.07332	0.06843	0.06563	0.06774
3	0.12094	0.11401	0.099	0.09013	0.11441	0.101	0.08102	0.08466	0.08598	0.09425	0.10032	0.09862	0.09315	0.08796	0.09408	0.11222	0.11962	0.10286	0.09023	0.08779	0.07622	0.0828	0.07727	0.06598	0.07542	0.0603	0.07833	0.08022	0.07481	0.06852	0.05985
4	0.10181	0.10948	0.10046	0.09472	0.09019	0.0857	0.08879	0.09169	0.0849	0.11893	0.0788	0.10636	0.078	0.10155	0.08273	0.11565	0.10033	0.09367	0.07834	0.06637	0.08444	0.07668	0.07999	0.06859	0.06915	0.06144	0.07217	0.07385	0.07796	0.07055	0.07306
5	0.08841	0.08023	0.0855	0.09153	0.10722	0.08647	0.09441	0.06435	0.09144	0.10991	0.07506	0.09011	0.0652	0.08708	0.07376	0.09611	0.12873	0.11068	0.08726	0.07087	0.0829	0.08268	0.07856	0.06993	0.07586	0.05496	0.0758	0.07096	0.07169	0.0707	0.05907
6	0.09289	0.092	0.09095	0.07473	0.08196	0.09136	0.07644	0.07543	0.08986	0.09546	0.0862	0.10182	0.08806	0.07464	0.0867	0.11205	0.13664	0.10701	0.0734	0.07318	0.07113	0.07142	0.07256	0.08277	0.07759	0.08206	0.07952	0.07048	0.05176	0.07099	0.07933
7	0.12127	0.10738	0.11606	0.09667	0.1067	0.10233	0.09475	0.08176	0.08747	0.09462	0.10051	0.07846	0.10599	0.08982	0.10551	0.10658	0.15201	0.12461	0.10377	0.08086	0.09042	0.08324	0.09971	0.092	0.06884	0.09065	0.07599	0.07381	0.07289	0.07413	0.07496
8	0.09751	0.11717	0.10055	0.10336	0.09909	0.08216	0.08193	0.09822	0.09632	0.0921	0.09912	0.10394	0.09226	0.10485	0.10575	0.11734	0.14609	0.11126	0.0881	0.08103	0.09204	0.07295	0.10104	0.07341	0.07665	0.07341	0.07303	0.0681	0.06615	0.07579	0.07597
9	0.12196	0.09439	0.11129	0.11959	0.10613	0.09416	0.12383	0.1051	0.10414	0.10154	0.10806	0.08812	0.09571	0.09857	0.09815	0.13677	0.16291	0.08663	0.09864	0.1129	0.09273	0.07618	0.07837	0.08548	0.08521	0.07303	0.09785	0.08941	0.08851	0.07296	0.07839
10	0.10301	0.10285	0.11231	0.08736	0.10022	0.10327	0.10764	0.10651	0.09193	0.09211	0.09492	0.08419	0.08222	0.10231	0.10398	0.13249	0.15056	0.09709	0.10009	0.09124	0.08769	0.0766	0.07857	0.06545	0.07232	0.06857	0.0797	0.06925	0.0872	0.08119	0.06552
11	0.09909	0.11494	0.10908	0.10139	0.11394	0.1089	0.11748	0.11826	0.11404	0.10208	0.10202	0.09882	0.08986	0.09947	0.10211	0.12944	0.15231	0.1256	0.12411	0.10135	0.09919	0.07854	0.07458	0.07835	0.08572	0.06405	0.0752	0.06952	0.07904	0.08482	0.06364
12	0.10307	0.12944	0.1011	0.10385	0.09388	0.11084	0.11136	0.12242	0.11092	0.10229	0.09908	0.10688	0.09518	0.08833	0.09159	0.14404	0.14899	0.115	0.09435	0.08687	0.08695	0.06707	0.08324	0.07815	0.07563	0.07126	0.07669	0.0692	0.07154	0.07673	0.07159
13	0.11266	0.12129	0.12192	0.10915	0.11108	0.09496	0.09382	0.12702	0.10124	0.1059	0.10933	0.10539	0.10604	0.10296	0.11419	0.13301	0.15639	0.12431	0.10994	0.10259	0.11192	0.09162	0.0838	0.07161	0.08591	0.07962	0.07228	0.06817	0.08582	0.07286	0.08532
14	0.1409	0.1256	0.13056	0.12182	0.11112	0.10379	0.10103	0.11597	0.1243	0.10757	0.09453	0.08251	0.09636	0.09494	0.12405	0.15373	0.17556	0.11424	0.1041	0.11318	0.09355	0.10144	0.09212	0.07159	0.07163	0.08241	0.09494	0.0866	0.10565	0.08778	0.07766
15	0.14402	0.12279	0.13397	0.11548	0.13266	0.13665	0.12172	0.11073	0.11301	0.12853	0.11114	0.09364	0.10278	0.11731	0.14836	0.17541	0.22796	0.14671	0.12178	0.12046	0.11917	0.08632	0.10033	0.08694	0.07311	0.08783	0.09011	0.08999	0.09476	0.08388	0.08575
16	0.15602	0.15434	0.16233	0.16257	0.17698	0.13135	0.17116	0.15982	0.15926	0.14364	0.1475	0.15361	0.15101	0.15421	0.22981	0.28303	0.36017	0.23588	0.17567	0.15381	0.12971	0.15158	0.11762	0.10498	0.12138	0.11217	0.11371	0.11787	0.12054	0.11027	0.11605
17	0.18109	0.19771	0.18528	0.18734	0.16076	0.16442	0.1626	0.18517	0.16926	0.18562	0.19833	0.16865	0.18613	0.17283	0.22099	0.32852	0.46151	0.28144	0.19263	0.18257	0.15631	0.14403	0.13634	0.13883	0.13002	0.14415	0.12162	0.12147	0.14008	0.13183	0.0972
18	0.16388	0.1427	0.13984	0.14342	0.15078	0.15843	0.14557	0.1377	0.15147	0.13345	0.16376	0.14639	0.16266	0.1785	0.16719	0.26787	0.34375	0.20838	0.13893	0.13896	0.13036	0.11538	0.10796	0.12291	0.11348	0.12298	0.10006	0.10726	0.10153	0.09799	0.10686
19	0.14539	0.13931	0.15932	0.13533	0.15618	0.13283	0.13272	0.13699	0.1409	0.15027	0.14552	0.12882	0.13252	0.11828	0.17678	0.18795	0.23085	0.17358	0.10708	0.11283	0.1161	0.1098	0.10725	0.09626	0.09232	0.09306	0.09974	0.10696	0.09458	0.09408	0.08601
20	0.13674	0.13931	0.13079	0.12124	0.1233	0.11755	0.14306	0.10277	0.1354	0.10617	0.1202	0.13442	0.12417	0.1185	0.1356	0.16352	0.1772	0.14122	0.12179	0.13085	0.11381	0.09353	0.09056	0.07623	0.10124	0.09372	0.0839	0.08731	0.09924	0.09493	0.07751
21	0.13536	0.13017	0.13044	0.12501	0.11357	0.12415	0.11944	0.14184	0.12797	0.11413	0.11844	0.11358	0.09885	0.11447	0.1367	0.15757	0.16091	0.13776	0.1149	0.10576	0.08578	0.08874	0.08754	0.07261	0.09911	0.10363	0.07317	0.09171	0.0908	0.09019	0.07553
22	0.16371	0.16035	0.12756	0.13733	0.13939	0.12089	0.13006	0.14176	0.12868	0.13734	0.1342	0.12246	0.12543	0.11206	0.14618	0.16068	0.14493	0.13694	0.0998	0.10778	0.11108	0.08121	0.08347	0.10221	0.09581	0.09804	0.09417	0.08428	0.10296	0.06185	0.08161
23	0.15167	0.13963	0.1274	0.13209	0.14501	0.11348	0.12479	0.12777	0.10189	0.10792	0.1166	0.12559	0.12457	0.11893	0.14208	0.139	0.1697	0.1496	0.0986	0.112	0.10251	0.08539	0.10196	0.09212	0.09093	0.0947	0.08433	0.1035	0.10423	0.10023	0.08089
24	0.16858	0.16366	0.16001	0.12801	0.13974	0.11964	0.14824	0.13329	0.14072	0.11064	0.11541	0.11565	0.12891	0.11625	0.13709	0.1504	0.15129	0.13661	0.1085	0.10296	0.10574	0.10429	0.10787	0.08222	0.08581	0.08535	0.0788	0.08091	0.09769	0.07994	0.10709
25	0.16226	0.17835	0.16365	0.14085	0.1588	0.13667	0.15745	0.12576	0.1328	0.14078	0.13919	0.12417	0.11699	0.12194	0.13342	0.14248	0.15434	0.1496	0.13691	0.11879	0.10569	0.11703	0.09669	0.09008	0.09162	0.10537	0.10551	0.10378	0.08246	0.08308	0.08612
26	0.16449	0.16825	0.14912	0.14991	0.13547	0.11915	0.13485	0.11926	0.12802	0.13107	0.13394	0.11018	0.14331	0.14597	0.13517	0.13628	0.17312	0.1671	0.11296	0.12435	0.10199	0.08836	0.09057	0.09882	0.08687	0.08912	0.08076	0.0824	0.09486	0.0879	0.08636
27	0.18383	0.1517	0.15442	0.15749	0.15465	0.14004	0.13309	0.10766	0.12932	0.13697	0.14553	0.15052	0.13501	0.11151	0.13885	0.1566	0.16328	0.13151	0.14397	0.10611	0.11609	0.10972	0.09452	0.09421	0.09459	0.0826	0.09901	0.11848	0.10769	0.1084	0.08688
28	0.1683	0.17613	0.14247	0.14755	0.13903	0.15696	0.13068	0.12701	0.12453	0.14009	0.11883	0.12002	0.12408	0.12995	0.14591	0.16712	0.17147	0.13851	0.10543	0.11534	0.10577	0.112	0.10488	0.10234	0.08775	0.10371	0.08943	0.09074	0.0915	0.09489	0.07562
29	0.18998	0.20568	0.15906	0.14911	0.1428	0.14541	0.14418	0.12397	0.14813	0.13541	0.13174	0.12941	0.12259	0.14698	0.1234	0.16281	0.18534	0.15616	0.1225	0.11165	0.10986	0.1037	0.10921	0.11114	0.10696	0.09982	0.11265	0.10811	0.09647	0.09388	0.09177
30	0.17538	0.16177	0.15554	0.14954	0.15444	0.15074	0.15261	0.15366	0.15056	0.16329	0.13458	0.12374	0.12207	0.1371	0.15136	0.17396	0.19105	0.1497	0.13424	0.12918	0.10892	0.09013	0.11112	0.09099	0.09832	0.10604	0.09239	0.10397	0.09393	0.10144	0.08616
31	0.17316	0.18188	0.14753	0.15175	0.15816	0.16228	0.16347	0.15043	0.15419	0.14943	0.13613	0.12472	0.13278	0.12238	0.14836	0.17227	0.17171	0.13063	0.12474	0.10865	0.11189	0.10127	0.08635	0.08952	0.07614	0.10342	0.08919	0.09939	0.10871	0.0905	0.08116
Normalized contact frequency matrix of individual 5kb bins are shown centered at the H3K4me3 ChIPseq sites in VCaP cells.
	VCaP cells AU-15330 1h_H3K4me3 HiCHIP
	V1	V2	V3	V4	V5	V6	V7	V8	V9	V10	V11	V12	V13	V14	V15	V16	V17	V18	V19	V20	V21	V22	V23	V24	V25	V26	V27	V28	V29	V30	V31
1	0.07159	0.06681	0.06207	0.06713	0.06849	0.05921	0.05287	0.05432	0.07731	0.06348	0.06304	0.06063	0.06077	0.05627	0.07038	0.07963	0.10658	0.09893	0.08591	0.05517	0.06221	0.05603	0.05691	0.04616	0.04657	0.06134	0.04664	0.05345	0.04428	0.04446	0.05484
2	0.08305	0.06782	0.06583	0.06835	0.07911	0.07834	0.07834	0.05981	0.07946	0.06449	0.05859	0.05083	0.05894	0.07734	0.06642	0.08358	0.11741	0.10378	0.06733	0.06107	0.05889	0.0494	0.05321	0.05104	0.05127	0.04944	0.06495	0.05523	0.05234	0.05328	0.04758
3	0.08126	0.06834	0.07347	0.09209	0.06834	0.07363	0.067	0.04948	0.06431	0.05342	0.07897	0.06404	0.05952	0.0654	0.07524	0.07532	0.12116	0.09014	0.0715	0.0628	0.0616	0.04234	0.05469	0.04954	0.04091	0.05493	0.05001	0.04776	0.05732	0.04909	0.04619
4	0.07804	0.06339	0.06091	0.07289	0.07332	0.08426	0.08258	0.05496	0.0583	0.06409	0.07274	0.06316	0.05895	0.05945	0.06762	0.08788	0.10953	0.09987	0.06662	0.04802	0.06306	0.0618	0.05221	0.04848	0.04609	0.04115	0.05935	0.05832	0.07121	0.05818	0.04903
5	0.06511	0.06032	0.06568	0.06844	0.07368	0.06073	0.06697	0.06546	0.06366	0.05052	0.05875	0.06702	0.07765	0.06744	0.0708	0.0868	0.10174	0.08822	0.06322	0.07241	0.05749	0.05788	0.05053	0.06107	0.06016	0.06592	0.04837	0.04192	0.04994	0.05619	0.04383
6	0.07509	0.05263	0.06078	0.07277	0.0942	0.08388	0.06567	0.06426	0.06199	0.05929	0.0797	0.06244	0.07989	0.06894	0.05973	0.11311	0.10951	0.09037	0.07684	0.06746	0.08273	0.06997	0.05323	0.06192	0.05015	0.05414	0.05183	0.05396	0.06941	0.05519	0.05262
7	0.06484	0.07464	0.07299	0.07527	0.07676	0.07211	0.08514	0.06381	0.06923	0.0555	0.08218	0.0776	0.06235	0.07976	0.07515	0.09569	0.09901	0.09581	0.08075	0.06065	0.06492	0.05679	0.0633	0.05468	0.05299	0.06412	0.05578	0.06799	0.06318	0.05571	0.04384
8	0.08067	0.06159	0.06938	0.06771	0.06052	0.08733	0.06236	0.06306	0.0714	0.07213	0.07841	0.07027	0.08646	0.07839	0.08432	0.10493	0.12037	0.12029	0.0821	0.07488	0.05401	0.06955	0.06652	0.05213	0.05667	0.05074	0.05153	0.05392	0.04677	0.04204	0.04508
9	0.07992	0.07155	0.07377	0.06492	0.07727	0.08162	0.07064	0.08121	0.05722	0.05513	0.08336	0.05629	0.07748	0.08582	0.08042	0.10307	0.1212	0.08473	0.07521	0.06827	0.06304	0.06053	0.06717	0.03501	0.04725	0.03831	0.04935	0.04697	0.0516	0.06172	0.05203
10	0.07683	0.07028	0.08678	0.07485	0.07878	0.06717	0.06356	0.06132	0.08009	0.07739	0.08556	0.09076	0.08161	0.07104	0.08339	0.11275	0.1275	0.09785	0.07569	0.07879	0.06633	0.06778	0.04938	0.05638	0.06763	0.07029	0.05912	0.06274	0.04733	0.07135	0.05975
11	0.10406	0.0715	0.09378	0.09148	0.08101	0.07149	0.06714	0.07182	0.05996	0.07322	0.07472	0.0662	0.05253	0.06952	0.06698	0.10252	0.11857	0.08955	0.08942	0.06417	0.06872	0.07066	0.05595	0.04148	0.0484	0.059	0.05357	0.04093	0.06465	0.06095	0.04728
12	0.08093	0.08572	0.10002	0.09042	0.08393	0.08117	0.07723	0.07405	0.07127	0.07442	0.0807	0.05971	0.07473	0.07715	0.06564	0.11625	0.14573	0.10386	0.08001	0.05309	0.06729	0.06733	0.05494	0.06189	0.06502	0.05907	0.05687	0.05002	0.06283	0.05999	0.05242
13	0.10583	0.07874	0.08355	0.08855	0.08982	0.07938	0.08546	0.0756	0.08448	0.07203	0.07989	0.09557	0.09245	0.1156	0.08618	0.14966	0.15087	0.12296	0.08629	0.07455	0.0634	0.06576	0.06911	0.06246	0.07126	0.05786	0.04533	0.05603	0.05696	0.06035	0.05273
14	0.09685	0.0894	0.09885	0.09592	0.09174	0.10914	0.09428	0.07408	0.0631	0.09008	0.09551	0.10179	0.09644	0.08485	0.09998	0.13173	0.16161	0.10472	0.07901	0.06182	0.08069	0.06315	0.06865	0.05914	0.06477	0.07066	0.07234	0.0688	0.04783	0.06693	0.05625
15	0.10028	0.104	0.104	0.10247	0.10319	0.11272	0.10322	0.10737	0.08216	0.10464	0.10834	0.08257	0.10034	0.10082	0.13326	0.19915	0.21172	0.15207	0.1078	0.09588	0.09036	0.07915	0.06467	0.06988	0.05869	0.06443	0.08466	0.06957	0.06852	0.06922	0.07299
16	0.12178	0.12863	0.12487	0.13735	0.11448	0.12624	0.12081	0.10623	0.1163	0.11635	0.13362	0.10212	0.1348	0.13651	0.21221	0.31044	0.41627	0.21687	0.13779	0.11952	0.11735	0.09678	0.09732	0.09574	0.08529	0.10104	0.09671	0.09617	0.08157	0.08443	0.08725
17	0.19394	0.15131	0.17426	0.16896	0.15582	0.17699	0.1645	0.1497	0.14783	0.1651	0.1503	0.14088	0.16616	0.18739	0.24727	0.41437	0.56938	0.32379	0.18825	0.14231	0.1372	0.14623	0.14148	0.13079	0.12648	0.1188	0.10824	0.11058	0.12974	0.11128	0.11732
18	0.12173	0.13719	0.15238	0.16553	0.12767	0.16826	0.14928	0.13832	0.11704	0.12977	0.10998	0.11413	0.15327	0.13825	0.17104	0.29079	0.35865	0.2184	0.14989	0.11407	0.11624	0.10939	0.09415	0.07169	0.11681	0.10033	0.09617	0.08872	0.09633	0.1071	0.08122
19	0.1177	0.12102	0.11777	0.11492	0.1211	0.11277	0.12663	0.09364	0.10839	0.10633	0.08477	0.1057	0.11761	0.08714	0.12096	0.17482	0.21952	0.16713	0.10678	0.07237	0.08421	0.07755	0.08938	0.07932	0.07385	0.07267	0.09096	0.06488	0.09179	0.06423	0.08727
20	0.09882	0.09992	0.08777	0.07936	0.10985	0.1211	0.0869	0.08949	0.0896	0.08522	0.1027	0.10267	0.08963	0.0969	0.09565	0.1346	0.17947	0.1262	0.11629	0.09929	0.0907	0.08469	0.07064	0.07056	0.07632	0.06308	0.06633	0.06636	0.06716	0.05037	0.06708
21	0.10168	0.08423	0.08566	0.09075	0.07092	0.10563	0.08854	0.106	0.08795	0.10918	0.09312	0.08453	0.09093	0.09225	0.09603	0.14076	0.1606	0.13185	0.0952	0.07907	0.08512	0.07468	0.06364	0.07503	0.06321	0.06188	0.05619	0.05978	0.0633	0.05799	0.05702
22	0.11209	0.09741	0.11831	0.09797	0.09695	0.09247	0.09749	0.09399	0.09609	0.09486	0.08231	0.07382	0.09039	0.09089	0.08144	0.14913	0.152	0.13149	0.10345	0.08204	0.06819	0.06583	0.06281	0.07418	0.06215	0.05698	0.06898	0.07443	0.07198	0.06541	0.06076
23	0.09312	0.10314	0.11104	0.11592	0.11731	0.09758	0.08753	0.09916	0.07643	0.09794	0.09245	0.07838	0.0931	0.08235	0.0771	0.12631	0.14674	0.11229	0.08876	0.07787	0.07941	0.06636	0.06096	0.06325	0.05887	0.06124	0.0532	0.07178	0.06562	0.0529	0.06237
24	0.11715	0.11089	0.09326	0.09128	0.09717	0.09748	0.09461	0.0953	0.08011	0.0961	0.09876	0.07501	0.09157	0.10238	0.11316	0.13339	0.14034	0.10705	0.09765	0.07695	0.0922	0.07767	0.07587	0.07338	0.05922	0.07799	0.0671	0.06961	0.06414	0.06624	0.05259
25	0.12022	0.0987	0.10171	0.10423	0.11208	0.10079	0.09721	0.10118	0.07899	0.10126	0.11815	0.09158	0.10935	0.10275	0.11368	0.14605	0.15566	0.12167	0.08833	0.09998	0.08761	0.07855	0.07768	0.06482	0.07856	0.07278	0.06547	0.06824	0.05645	0.07416	0.07522
26	0.12089	0.11156	0.09373	0.10429	0.10572	0.10344	0.12414	0.10343	0.08726	0.08097	0.09174	0.10206	0.10541	0.09982	0.10932	0.1302	0.13826	0.11922	0.09456	0.08401	0.06658	0.06892	0.08034	0.07775	0.0725	0.07581	0.07152	0.07396	0.06424	0.07132	0.05758
27	0.11615	0.10715	0.11464	0.09368	0.08919	0.10009	0.10008	0.09809	0.08101	0.10519	0.11742	0.1066	0.08494	0.10389	0.12356	0.13422	0.17216	0.10336	0.11209	0.07958	0.07332	0.06841	0.06925	0.06497	0.06678	0.07483	0.06087	0.06054	0.06609	0.07104	0.07667
28	0.12079	0.11977	0.09473	0.12247	0.10506	0.09472	0.12175	0.09797	0.10712	0.11392	0.10873	0.10513	0.08435	0.10681	0.13733	0.12354	0.16458	0.12914	0.11288	0.09182	0.08639	0.07946	0.07527	0.07036	0.0753	0.0735	0.06894	0.06662	0.07146	0.06829	0.062
29	0.15048	0.12847	0.10833	0.12197	0.09773	0.11562	0.11545	0.10842	0.09356	0.1076	0.12175	0.10144	0.10879	0.10834	0.11815	0.13871	0.17088	0.12894	0.11252	0.07569	0.09409	0.08498	0.0784	0.06654	0.07243	0.07308	0.0678	0.08499	0.06839	0.06238	0.06355
30	0.13486	0.12722	0.12617	0.11994	0.11502	0.12444	0.1253	0.09804	0.09579	0.10081	0.12992	0.09975	0.09805	0.08702	0.1061	0.13922	0.1634	0.12745	0.10454	0.08893	0.08931	0.08235	0.07643	0.07405	0.07654	0.05835	0.08025	0.0647	0.08273	0.07318	0.07643
31	0.12278	0.13209	0.11617	0.11341	0.1074	0.12849	0.11104	0.12106	0.09087	0.08706	0.09546	0.10949	0.10397	0.10315	0.11147	0.15836	0.15552	0.12349	0.11497	0.1001	0.07972	0.07694	0.08051	0.05292	0.08321	0.07057	0.07452	0.06297	0.06898	0.06611	0.0665
Normalized contact frequency matrix of individual 5kb bins are shown centered at the H3K4me3 ChIPseq sites in VCaP cells.
	VCaP cells AU-15330 2h_H3K4me3 HiCHIP
	V1	V2	V3	V4	V5	V6	V7	V8	V9	V10	V11	V12	V13	V14	V15	V16	V17	V18	V19	V20	V21	V22	V23	V24	V25	V26	V27	V28	V29	V30	V31
1	0.07967	0.08106	0.07006	0.07932	0.07099	0.08481	0.08233	0.07914	0.05892	0.08715	0.07115	0.06741	0.07327	0.0685	0.08052	0.07808	0.08661	0.08596	0.0775	0.05864	0.05786	0.05472	0.06063	0.05351	0.05894	0.04679	0.05724	0.06178	0.05187	0.05487	0.06213
2	0.07683	0.0887	0.09429	0.06752	0.07967	0.07319	0.09665	0.08019	0.0823	0.07755	0.0634	0.06958	0.08379	0.0806	0.09554	0.08623	0.09164	0.08256	0.0721	0.06086	0.06	0.06207	0.05795	0.05465	0.05788	0.05752	0.04141	0.06172	0.05407	0.05361	0.04946
3	0.07334	0.07722	0.0749	0.08583	0.0848	0.07919	0.08071	0.07873	0.08732	0.06117	0.06382	0.08216	0.07156	0.06383	0.07713	0.08325	0.1076	0.08027	0.07477	0.07158	0.06059	0.07058	0.06518	0.06223	0.05651	0.05799	0.05671	0.06126	0.06048	0.06079	0.04318
4	0.07164	0.08785	0.07932	0.07485	0.07563	0.06874	0.08996	0.08369	0.08087	0.07981	0.05914	0.06641	0.06396	0.07591	0.07206	0.10368	0.0806	0.06975	0.08329	0.05951	0.06823	0.06491	0.05834	0.06337	0.06909	0.05604	0.06514	0.06241	0.05719	0.05845	0.06062
5	0.0828	0.07753	0.08675	0.06731	0.07233	0.08932	0.07535	0.086	0.07441	0.06851	0.06728	0.08064	0.06596	0.08082	0.07344	0.08881	0.08732	0.09504	0.07268	0.07188	0.06736	0.06529	0.06989	0.05357	0.0568	0.05741	0.05209	0.06952	0.05978	0.04046	0.04756
6	0.06835	0.06117	0.07561	0.08205	0.08701	0.07416	0.06805	0.08324	0.07757	0.07996	0.07115	0.07982	0.08091	0.07223	0.08401	0.08838	0.102	0.09816	0.09455	0.07279	0.06424	0.06021	0.05676	0.06057	0.06826	0.06464	0.06014	0.05211	0.06484	0.04724	0.06688
7	0.07803	0.06391	0.06186	0.06991	0.07829	0.08596	0.08858	0.08916	0.09331	0.07885	0.08203	0.07529	0.06753	0.07534	0.07833	0.08822	0.09519	0.08956	0.07827	0.06414	0.07117	0.0599	0.06193	0.06493	0.06496	0.06401	0.06149	0.05163	0.06334	0.05462	0.07134
8	0.08188	0.09621	0.1016	0.08419	0.07724	0.10033	0.06924	0.09049	0.08821	0.07833	0.09299	0.07166	0.09906	0.08188	0.08745	0.10495	0.0846	0.09167	0.07142	0.07206	0.07983	0.07052	0.08618	0.07281	0.09413	0.0728	0.06316	0.06112	0.07095	0.05028	0.04668
9	0.08835	0.09107	0.08703	0.08151	0.0893	0.09272	0.10742	0.07615	0.07726	0.0912	0.07678	0.09509	0.08854	0.11434	0.09077	0.11242	0.11926	0.10396	0.09754	0.07451	0.07737	0.05695	0.05881	0.06137	0.07495	0.06995	0.0589	0.07317	0.07181	0.05586	0.06634
10	0.09748	0.10358	0.08251	0.07718	0.09403	0.08455	0.08826	0.07527	0.08066	0.08209	0.0839	0.08905	0.07776	0.08959	0.09546	0.09768	0.11802	0.09537	0.08823	0.08518	0.07523	0.06883	0.06941	0.06446	0.05997	0.06091	0.05631	0.07041	0.0815	0.06683	0.05987
11	0.10895	0.09622	0.09695	0.08237	0.09936	0.07933	0.08412	0.07856	0.0803	0.07527	0.08186	0.08169	0.07579	0.07946	0.09754	0.08724	0.12017	0.09272	0.08808	0.07422	0.0709	0.05441	0.0633	0.06425	0.0646	0.07992	0.05889	0.05477	0.06303	0.0649	0.061
12	0.10142	0.10974	0.09897	0.08243	0.09513	0.11081	0.10009	0.08536	0.1033	0.09959	0.07096	0.08017	0.07413	0.08136	0.08321	0.09345	0.10218	0.09473	0.08706	0.07392	0.0909	0.07632	0.0705	0.0666	0.07377	0.0712	0.06057	0.07129	0.05977	0.07628	0.06402
13	0.10585	0.09628	0.09379	0.08562	0.09974	0.10499	0.09637	0.10181	0.12375	0.09265	0.11647	0.09734	0.09432	0.07899	0.09846	0.09634	0.09265	0.10106	0.09359	0.06858	0.08037	0.07481	0.07307	0.07445	0.0901	0.06711	0.07556	0.06125	0.08507	0.08451	0.07579
14	0.10807	0.10091	0.1114	0.09768	0.08944	0.07776	0.07912	0.09039	0.08537	0.08724	0.08571	0.08573	0.09877	0.06685	0.06362	0.1044	0.12251	0.07397	0.0709	0.06323	0.07812	0.07696	0.07566	0.08869	0.07082	0.05169	0.06492	0.06708	0.06686	0.06478	0.06506
15	0.12382	0.12516	0.12121	0.0937	0.0991	0.11524	0.09079	0.1036	0.08968	0.07598	0.07982	0.10376	0.09503	0.09624	0.11591	0.14664	0.16665	0.11169	0.09933	0.07903	0.06339	0.08326	0.07767	0.0927	0.07085	0.07368	0.0807	0.06286	0.06445	0.07242	0.07632
16	0.13921	0.13609	0.13204	0.12408	0.09715	0.12509	0.09501	0.09999	0.11179	0.12839	0.11448	0.11792	0.11992	0.11893	0.12873	0.18811	0.22213	0.15761	0.12698	0.09441	0.09275	0.07199	0.07808	0.07991	0.09438	0.08111	0.07938	0.08205	0.07059	0.07885	0.07654
17	0.15077	0.16402	0.15152	0.14769	0.12213	0.1227	0.13199	0.12656	0.11493	0.11817	0.12831	0.12503	0.13835	0.14839	0.17965	0.26173	0.27741	0.21514	0.15556	0.11498	0.09818	0.1108	0.11179	0.11888	0.09831	0.1007	0.09662	0.10243	0.09479	0.09544	0.08421
18	0.12011	0.14342	0.14167	0.11647	0.14724	0.14337	0.13327	0.11904	0.12431	0.11627	0.11832	0.11416	0.11213	0.09598	0.13109	0.17842	0.21797	0.17109	0.12184	0.11047	0.09402	0.08373	0.09799	0.08176	0.0907	0.06897	0.07506	0.08932	0.07453	0.0855	0.07995
19	0.12425	0.13161	0.14004	0.1221	0.11359	0.13419	0.12424	0.11844	0.11053	0.12013	0.10797	0.10938	0.1033	0.11591	0.08645	0.1232	0.13319	0.13646	0.09622	0.09956	0.07597	0.09323	0.11786	0.08097	0.08547	0.05663	0.0735	0.08241	0.07264	0.07738	0.07596
20	0.15023	0.15104	0.11316	0.12105	0.12194	0.11774	0.12457	0.10838	0.11735	0.11609	0.11228	0.11642	0.11603	0.10215	0.12462	0.13837	0.13462	0.13249	0.11895	0.11095	0.10488	0.08936	0.08439	0.08902	0.0786	0.07077	0.08095	0.09214	0.07343	0.07671	0.0685
21	0.11781	0.12632	0.14216	0.1356	0.11749	0.11611	0.1279	0.1292	0.10944	0.15198	0.11416	0.10988	0.11617	0.11853	0.10383	0.13421	0.14314	0.13311	0.09649	0.09949	0.09732	0.09377	0.09299	0.09021	0.08693	0.07301	0.0796	0.07158	0.07761	0.08453	0.07241
22	0.14714	0.12976	0.14172	0.13914	0.125	0.11997	0.10759	0.10338	0.11177	0.10898	0.10625	0.11442	0.10986	0.10393	0.09582	0.10688	0.13544	0.12301	0.11668	0.11058	0.09788	0.10194	0.08871	0.08968	0.08565	0.08414	0.08606	0.0921	0.07617	0.07188	0.08001
23	0.13991	0.13033	0.12504	0.12298	0.11923	0.12063	0.09799	0.10849	0.11662	0.09628	0.10274	0.11144	0.10491	0.11511	0.09851	0.11583	0.14117	0.11394	0.08804	0.08606	0.10373	0.08933	0.07538	0.06548	0.08408	0.08097	0.07976	0.0763	0.06017	0.0686	0.0956
24	0.13462	0.13039	0.11172	0.12868	0.1233	0.14022	0.11644	0.1443	0.1289	0.10929	0.08832	0.11266	0.11541	0.11222	0.10232	0.12703	0.11531	0.11257	0.10022	0.07853	0.08305	0.09497	0.10342	0.09242	0.084	0.08115	0.08807	0.06822	0.08339	0.06901	0.07579
25	0.13375	0.12053	0.13369	0.14025	0.14842	0.12556	0.1217	0.13193	0.12625	0.10767	0.11299	0.12396	0.12801	0.10332	0.09648	0.11929	0.14761	0.09543	0.08399	0.08754	0.09004	0.08196	0.08773	0.07794	0.06868	0.07187	0.08143	0.08363	0.08457	0.08076	0.08868
26	0.13945	0.132	0.11617	0.12958	0.11662	0.10711	0.11372	0.10153	0.09936	0.09901	0.12721	0.11912	0.10901	0.09929	0.09558	0.13552	0.13149	0.11286	0.0912	0.10019	0.07997	0.0843	0.11498	0.10173	0.09483	0.08069	0.0824	0.08817	0.06015	0.07104	0.08004
27	0.14176	0.148	0.14435	0.13039	0.13304	0.11821	0.14153	0.12466	0.13137	0.11385	0.13329	0.12785	0.12565	0.12132	0.10802	0.13585	0.14453	0.11989	0.11335	0.11418	0.09608	0.08769	0.07704	0.08822	0.07873	0.07682	0.07848	0.07485	0.06869	0.07223	0.07811
28	0.16441	0.14032	0.15721	0.13834	0.13715	0.12872	0.12203	0.1319	0.13783	0.10967	0.10597	0.10538	0.10764	0.10654	0.11923	0.11784	0.12389	0.10562	0.10751	0.07966	0.09464	0.08525	0.07569	0.10586	0.08037	0.09194	0.07747	0.07256	0.06483	0.08254	0.06402
29	0.1697	0.14001	0.14311	0.11505	0.12367	0.12185	0.12658	0.13439	0.13838	0.12027	0.14971	0.10683	0.12499	0.11699	0.11825	0.12299	0.13144	0.11659	0.10044	0.08607	0.07578	0.10608	0.09097	0.07806	0.09581	0.08671	0.06834	0.08435	0.08414	0.08088	0.08871
30	0.18755	0.16225	0.18093	0.12835	0.12404	0.11726	0.13266	0.13548	0.13051	0.12974	0.10569	0.09175	0.12365	0.11925	0.11226	0.0998	0.14522	0.12316	0.09881	0.11442	0.09159	0.07896	0.0937	0.0837	0.08674	0.08217	0.07225	0.06231	0.08221	0.09257	0.07025
31	0.16803	0.14148	0.13817	0.15348	0.13243	0.11244	0.12689	0.12227	0.11455	0.13053	0.11322	0.10413	0.11422	0.11273	0.13561	0.13634	0.14291	0.12638	0.10113	0.09385	0.09098	0.08563	0.08298	0.11209	0.09943	0.08187	0.08645	0.0764	0.09607	0.07257	0.08514
Normalized contact frequency matrix of individual 5kb bins are shown centered at the H3K4me3 ChIPseq sites in VCaP cells.

## Sheet: Extended Figure 8d
	VCaP cells DMSO_CTCF HiCHIP
	V1	V2	V3	V4	V5	V6	V7	V8	V9	V10	V11	V12	V13	V14	V15	V16	V17	V18	V19	V20	V21	V22	V23	V24	V25	V26	V27	V28	V29	V30	V31
1	0.12245	0.12909	0.12915	0.12902	0.12841	0.12941	0.12892	0.13319	0.13332	0.13466	0.14394	0.15183	0.16252	0.18494	0.22715	0.47532	0.29511	0.18411	0.15133	0.13601	0.1286	0.11787	0.1097	0.10432	0.10284	0.09724	0.0963	0.09459	0.09395	0.09517	0.08562
2	0.12829	0.13022	0.12719	0.13224	0.12548	0.133	0.13736	0.14076	0.14468	0.13895	0.14114	0.16108	0.16642	0.19701	0.24047	0.48736	0.30534	0.1864	0.15357	0.14028	0.12713	0.1167	0.11839	0.11168	0.10603	0.10174	0.10047	0.098	0.09715	0.09818	0.09433
3	0.13232	0.13173	0.13481	0.1346	0.13151	0.13729	0.13758	0.13853	0.14524	0.14231	0.1469	0.16175	0.16938	0.19712	0.24859	0.50267	0.31366	0.19157	0.16157	0.14065	0.13066	0.11969	0.12205	0.11483	0.1075	0.11051	0.10457	0.10195	0.10043	0.0953	0.09557
4	0.13393	0.1391	0.13817	0.13975	0.13611	0.13698	0.13622	0.14571	0.14741	0.14638	0.15599	0.16425	0.17852	0.19989	0.26469	0.5167	0.31206	0.20144	0.165	0.1477	0.13354	0.13003	0.12053	0.11499	0.1073	0.10413	0.10027	0.09985	0.0992	0.10096	0.09337
5	0.13632	0.13908	0.13523	0.14162	0.1404	0.14655	0.14321	0.1423	0.15504	0.14871	0.15488	0.16439	0.18361	0.21068	0.26094	0.54238	0.33251	0.19792	0.16464	0.1499	0.13579	0.13282	0.12384	0.11712	0.11357	0.1084	0.10565	0.10151	0.10413	0.10459	0.09813
6	0.14127	0.1459	0.14725	0.14481	0.1474	0.15701	0.14934	0.14861	0.15401	0.1559	0.16065	0.17018	0.19163	0.21369	0.27307	0.55773	0.33688	0.21185	0.1741	0.15129	0.14084	0.13262	0.12709	0.12074	0.11364	0.11392	0.10875	0.10582	0.10475	0.09819	0.1007
7	0.14397	0.14186	0.14501	0.14422	0.1452	0.15389	0.14898	0.15615	0.15609	0.1584	0.16185	0.17631	0.18813	0.21324	0.27557	0.54831	0.3394	0.21195	0.17446	0.15922	0.14494	0.13838	0.13306	0.12136	0.12213	0.12006	0.11377	0.1088	0.10418	0.10566	0.10188
8	0.14944	0.15313	0.15663	0.1535	0.1514	0.15426	0.15386	0.16415	0.16235	0.16228	0.16876	0.17976	0.19007	0.22372	0.2786	0.56977	0.36423	0.21848	0.18823	0.16217	0.15086	0.13973	0.13141	0.12584	0.12366	0.11544	0.11223	0.11773	0.10969	0.10995	0.10633
9	0.15882	0.15835	0.15761	0.16285	0.16537	0.15724	0.16636	0.16887	0.16555	0.17143	0.1854	0.19206	0.21001	0.23363	0.30705	0.59969	0.36407	0.23664	0.19653	0.17687	0.15633	0.14283	0.14186	0.13146	0.13041	0.12128	0.12058	0.11858	0.11529	0.11487	0.10769
10	0.16287	0.16287	0.16614	0.16769	0.16087	0.1693	0.1731	0.18228	0.17852	0.1776	0.19092	0.19072	0.21932	0.2459	0.31371	0.61914	0.38356	0.24379	0.20138	0.17688	0.16752	0.15495	0.14864	0.13766	0.12716	0.1348	0.12925	0.1213	0.11238	0.11634	0.11536
11	0.16816	0.1817	0.1827	0.1777	0.1802	0.18024	0.18286	0.18507	0.19187	0.19029	0.20431	0.21238	0.22867	0.26262	0.32996	0.65656	0.40073	0.26287	0.21636	0.18733	0.17628	0.16642	0.153	0.14683	0.14163	0.13965	0.13605	0.1263	0.12073	0.12228	0.12276
12	0.18921	0.18933	0.19797	0.196	0.1862	0.20281	0.19486	0.20163	0.21189	0.21526	0.22088	0.23391	0.26052	0.28234	0.35859	0.73086	0.44826	0.28676	0.24177	0.20844	0.19351	0.17532	0.17115	0.16396	0.15184	0.14782	0.14612	0.13824	0.13333	0.13694	0.12904
13	0.20738	0.21736	0.21729	0.21501	0.21852	0.22072	0.22309	0.22425	0.24288	0.22857	0.24514	0.26332	0.28941	0.32244	0.41373	0.81181	0.51187	0.31658	0.26866	0.23075	0.21407	0.20675	0.19248	0.1792	0.17155	0.16327	0.16074	0.15875	0.15064	0.15091	0.15057
14	0.24521	0.24553	0.24723	0.24979	0.25056	0.25716	0.26487	0.26581	0.26723	0.27049	0.28068	0.30316	0.3264	0.37534	0.49406	0.9875	0.6151	0.37942	0.30935	0.26065	0.2408	0.22746	0.21442	0.20166	0.19438	0.19196	0.18575	0.17673	0.16984	0.17369	0.17262
15	0.3096	0.32108	0.32259	0.32052	0.33439	0.33321	0.33453	0.34437	0.36525	0.34989	0.36434	0.38861	0.42574	0.49466	0.64603	1.39375	0.84274	0.49	0.40009	0.34151	0.31145	0.28694	0.27324	0.25932	0.24818	0.23555	0.2294	0.22232	0.21775	0.21992	0.21387
16	0.71316	0.72579	0.73452	0.71689	0.74125	0.75912	0.74051	0.75867	0.79466	0.79586	0.82579	0.85243	0.9423	1.11446	1.53646	3.71213	2.06655	1.08789	0.84049	0.72745	0.67035	0.6266	0.60691	0.56728	0.54128	0.51517	0.50136	0.48163	0.47608	0.48411	0.47134
17	0.49219	0.51827	0.49774	0.5197	0.5146	0.52048	0.52822	0.5309	0.56115	0.55745	0.57789	0.61489	0.68753	0.80478	1.10878	2.46539	1.36632	0.7463	0.60029	0.51674	0.4648	0.43646	0.41715	0.39655	0.37357	0.376	0.35456	0.34121	0.34201	0.3405	0.32686
18	0.30373	0.31889	0.31767	0.31927	0.32282	0.32209	0.32141	0.32781	0.34685	0.34525	0.36038	0.38726	0.43085	0.49141	0.64495	1.31538	0.7829	0.45683	0.37333	0.33044	0.29863	0.2785	0.25925	0.24955	0.23221	0.23009	0.22114	0.21316	0.20976	0.21093	0.20751
19	0.25267	0.26972	0.26986	0.26979	0.26835	0.28029	0.27385	0.28135	0.2924	0.28954	0.30236	0.32797	0.36191	0.41026	0.51276	1.05834	0.64496	0.38622	0.31446	0.27034	0.25648	0.23534	0.23157	0.2069	0.20159	0.19754	0.18869	0.18956	0.18179	0.18604	0.1781
20	0.23267	0.23926	0.24646	0.24471	0.2442	0.25373	0.24416	0.254	0.26048	0.26432	0.27344	0.29223	0.32071	0.36428	0.46966	0.93284	0.56028	0.33855	0.28826	0.25736	0.21871	0.2122	0.19916	0.19166	0.1891	0.18188	0.17045	0.17246	0.16815	0.16212	0.15546
21	0.22228	0.22693	0.2293	0.23211	0.23012	0.23071	0.23136	0.23726	0.24635	0.24064	0.26434	0.26961	0.29746	0.33997	0.43004	0.8677	0.53173	0.31119	0.25953	0.23061	0.21337	0.19827	0.18554	0.169	0.16852	0.16293	0.15917	0.15822	0.15274	0.15051	0.14686
22	0.20435	0.21994	0.22273	0.21978	0.21918	0.21773	0.22275	0.2231	0.23184	0.22868	0.24568	0.25818	0.27766	0.3146	0.40121	0.8331	0.49738	0.31151	0.25842	0.21699	0.19859	0.18911	0.18049	0.16822	0.16006	0.15578	0.15784	0.14699	0.14226	0.14005	0.13973
23	0.20556	0.21507	0.21039	0.21515	0.21774	0.22036	0.21594	0.21681	0.22674	0.22878	0.23927	0.25326	0.27343	0.31585	0.39051	0.81874	0.50585	0.30085	0.24903	0.22219	0.2048	0.19063	0.1796	0.16762	0.16099	0.15471	0.15102	0.14766	0.13889	0.14698	0.13499
24	0.20772	0.20763	0.2134	0.21089	0.20978	0.21471	0.22645	0.21721	0.22696	0.22634	0.23083	0.24798	0.27552	0.30823	0.38367	0.79772	0.49351	0.29479	0.24274	0.21369	0.19973	0.18024	0.17292	0.16807	0.15569	0.14716	0.14959	0.14591	0.13618	0.14063	0.13347
25	0.19456	0.20325	0.20977	0.19735	0.20588	0.2147	0.21386	0.21555	0.21584	0.22524	0.22737	0.24018	0.26728	0.29287	0.37925	0.78392	0.46868	0.28831	0.23561	0.2091	0.1906	0.17696	0.16673	0.16059	0.14957	0.14676	0.14551	0.1361	0.13427	0.13247	0.12816
26	0.20767	0.20386	0.21141	0.20763	0.20568	0.20491	0.20747	0.20127	0.219	0.21635	0.22551	0.23361	0.25569	0.30022	0.37986	0.77149	0.47055	0.28226	0.22726	0.207	0.18296	0.17785	0.16947	0.15764	0.15728	0.14917	0.14582	0.13896	0.13401	0.1363	0.13303
27	0.20266	0.20499	0.21042	0.20398	0.20027	0.21001	0.21227	0.20728	0.22102	0.21273	0.22596	0.23515	0.25722	0.29142	0.37141	0.78333	0.46371	0.28133	0.22776	0.19914	0.1888	0.17444	0.16116	0.15793	0.14829	0.14732	0.13659	0.13331	0.12636	0.13456	0.13009
28	0.2022	0.20874	0.21223	0.20265	0.20367	0.21125	0.2075	0.20652	0.21628	0.21441	0.22833	0.23748	0.26028	0.29122	0.37728	0.7739	0.45967	0.27387	0.234	0.20732	0.18792	0.17229	0.17005	0.15615	0.14855	0.1445	0.13805	0.13455	0.13364	0.13243	0.13119
29	0.20334	0.20331	0.20524	0.19506	0.202	0.20591	0.20028	0.21325	0.21532	0.22307	0.22073	0.23402	0.25154	0.29555	0.37074	0.75282	0.45726	0.26831	0.22448	0.2024	0.18108	0.17456	0.16491	0.1537	0.1457	0.1417	0.13631	0.13641	0.13941	0.13233	0.13151
30	0.20452	0.21332	0.2041	0.21023	0.20231	0.20904	0.21034	0.21263	0.21029	0.2192	0.22507	0.2242	0.25958	0.28732	0.37495	0.76671	0.45174	0.27146	0.23359	0.20325	0.18219	0.16944	0.16647	0.15848	0.14333	0.14628	0.14068	0.13479	0.13272	0.13417	0.12164
31	0.19698	0.21117	0.20706	0.20064	0.20077	0.20508	0.20196	0.20454	0.21468	0.21491	0.21779	0.23027	0.25718	0.28519	0.36201	0.75117	0.44372	0.27016	0.22477	0.19974	0.18026	0.16304	0.16152	0.1524	0.14986	0.14603	0.13881	0.13792	0.1393	0.13224	0.13107
Normalized contact frequency matrix of individual 5kb bins are shown centered at the CTCF ChIPseq sites in VCaP cells.
	VCaP cells AU-15330 4h_CTCF HiCHIP
	V1	V2	V3	V4	V5	V6	V7	V8	V9	V10	V11	V12	V13	V14	V15	V16	V17	V18	V19	V20	V21	V22	V23	V24	V25	V26	V27	V28	V29	V30	V31
1	0.10607	0.10777	0.1098	0.10209	0.10978	0.10614	0.10557	0.11201	0.11639	0.11649	0.12326	0.12691	0.13886	0.15662	0.19734	0.393	0.23975	0.14794	0.12931	0.11964	0.10586	0.1004	0.09467	0.09101	0.08591	0.08449	0.08159	0.08249	0.07651	0.08027	0.08169
2	0.10718	0.11159	0.11912	0.11386	0.11053	0.11673	0.11764	0.11749	0.12008	0.11498	0.12316	0.12977	0.14069	0.16224	0.20729	0.39991	0.2486	0.15744	0.12968	0.11642	0.10598	0.10348	0.09966	0.09709	0.09219	0.08784	0.08861	0.08228	0.08098	0.08232	0.07979
3	0.1138	0.11397	0.11048	0.11128	0.11205	0.12382	0.1156	0.1206	0.12413	0.12034	0.12679	0.13798	0.15016	0.16699	0.21674	0.40493	0.25844	0.16373	0.13262	0.12098	0.10787	0.10392	0.09953	0.09775	0.09176	0.08951	0.08791	0.0873	0.08472	0.08102	0.08321
4	0.11377	0.11595	0.11472	0.11651	0.1176	0.12061	0.12191	0.12088	0.12517	0.12772	0.12813	0.13635	0.15377	0.1742	0.22167	0.42954	0.25886	0.17234	0.13436	0.12607	0.11649	0.10694	0.09971	0.10013	0.09191	0.09419	0.08842	0.08466	0.08739	0.0858	0.08165
5	0.11306	0.12095	0.11679	0.11824	0.12305	0.11624	0.12056	0.12521	0.12791	0.13337	0.13307	0.14186	0.1535	0.17684	0.22876	0.43609	0.27615	0.16703	0.13954	0.12949	0.11693	0.10748	0.10456	0.09752	0.09398	0.09248	0.09073	0.0877	0.08758	0.08476	0.08374
6	0.12426	0.11618	0.12282	0.12468	0.13151	0.13427	0.12425	0.13079	0.13441	0.1277	0.13847	0.14511	0.16603	0.18408	0.23914	0.46308	0.27773	0.17792	0.14435	0.13017	0.12193	0.10967	0.1121	0.10473	0.09975	0.10024	0.0937	0.09464	0.09425	0.0929	0.08555
7	0.11956	0.12503	0.12442	0.11806	0.12855	0.13574	0.12793	0.13164	0.13418	0.13451	0.13973	0.14951	0.16504	0.18636	0.23475	0.45721	0.27777	0.18016	0.15244	0.13237	0.12455	0.11226	0.11246	0.10509	0.10075	0.09843	0.09844	0.09405	0.08729	0.08695	0.08511
8	0.12626	0.13234	0.12668	0.13208	0.12839	0.13304	0.12839	0.13634	0.14319	0.14573	0.14666	0.15518	0.16707	0.18745	0.24791	0.4634	0.29151	0.18442	0.15993	0.13778	0.12818	0.11467	0.10903	0.10799	0.10534	0.09869	0.09775	0.09878	0.09196	0.0921	0.08673
9	0.13577	0.13491	0.1352	0.13363	0.13269	0.13386	0.13799	0.14255	0.1466	0.14935	0.15432	0.16659	0.17644	0.20151	0.25286	0.49286	0.31275	0.18923	0.16837	0.1406	0.13376	0.12187	0.11697	0.11671	0.11218	0.10738	0.10436	0.09725	0.09628	0.09445	0.09194
10	0.14123	0.1436	0.14156	0.13663	0.13998	0.14421	0.14439	0.14856	0.14769	0.15346	0.16237	0.1672	0.18229	0.20277	0.26337	0.49629	0.31008	0.20073	0.16516	0.15195	0.13891	0.12837	0.12873	0.1185	0.11966	0.10823	0.10673	0.10536	0.10458	0.09504	0.0965
11	0.14511	0.14545	0.15206	0.1464	0.15391	0.15412	0.14888	0.15574	0.16146	0.16598	0.16756	0.17715	0.19253	0.22025	0.28638	0.53067	0.32692	0.21178	0.17983	0.15246	0.14619	0.13873	0.1298	0.12461	0.12352	0.11559	0.11497	0.10804	0.10539	0.10572	0.10848
12	0.16592	0.16705	0.1569	0.15933	0.1606	0.16777	0.17006	0.16936	0.17334	0.1788	0.18322	0.19326	0.21484	0.24496	0.31357	0.59215	0.36164	0.22919	0.19162	0.17901	0.15946	0.15021	0.14106	0.13373	0.13118	0.11733	0.12017	0.11887	0.11407	0.11562	0.11182
13	0.17365	0.18094	0.18116	0.1785	0.18192	0.18314	0.18172	0.18426	0.18869	0.19625	0.20354	0.21013	0.23847	0.2722	0.34352	0.65291	0.40363	0.26325	0.2207	0.18791	0.17528	0.16563	0.15488	0.14541	0.14307	0.14177	0.13486	0.13351	0.12622	0.12852	0.12341
14	0.20427	0.20473	0.20832	0.20636	0.21392	0.2093	0.20923	0.21556	0.22194	0.22616	0.2347	0.24567	0.26768	0.31236	0.41243	0.78308	0.48956	0.3058	0.25875	0.22284	0.19985	0.19264	0.18049	0.17154	0.1636	0.15856	0.15125	0.14875	0.14695	0.14592	0.13813
15	0.264	0.25424	0.27538	0.26068	0.27014	0.26514	0.27442	0.28326	0.29217	0.29017	0.30321	0.31849	0.34902	0.40905	0.54838	1.12971	0.66153	0.40378	0.32908	0.28422	0.25522	0.23561	0.23454	0.21553	0.20494	0.20395	0.19017	0.18558	0.18441	0.18667	0.17656
16	0.56186	0.58046	0.56977	0.57169	0.58014	0.59082	0.59868	0.61008	0.62513	0.64326	0.65445	0.69401	0.75861	0.91153	1.30639	2.96783	1.62429	0.87152	0.67853	0.58783	0.5378	0.49377	0.4811	0.44944	0.42821	0.42622	0.41363	0.39151	0.38181	0.39552	0.37266
17	0.42149	0.43123	0.43303	0.43102	0.44685	0.45202	0.43894	0.45044	0.46431	0.46816	0.48882	0.51739	0.57391	0.69269	0.97413	2.09195	1.13191	0.6367	0.49519	0.43905	0.39363	0.36037	0.34768	0.33237	0.31896	0.31251	0.30406	0.28954	0.29	0.28812	0.27999
18	0.26237	0.26716	0.26549	0.26255	0.26679	0.27265	0.27464	0.29035	0.28466	0.28895	0.29843	0.32614	0.35581	0.42557	0.56687	1.12019	0.63664	0.38817	0.31556	0.27699	0.24774	0.23117	0.22341	0.21006	0.20344	0.19597	0.1858	0.18171	0.18102	0.18159	0.17317
19	0.2236	0.22222	0.22662	0.22533	0.22283	0.23637	0.23019	0.23934	0.23709	0.24694	0.26198	0.27202	0.30158	0.34785	0.45213	0.86733	0.52296	0.31686	0.26178	0.23668	0.2113	0.19729	0.19106	0.17613	0.17111	0.16848	0.1629	0.15805	0.15214	0.14987	0.14746
20	0.19441	0.20553	0.19921	0.20495	0.19998	0.20684	0.2118	0.21022	0.21667	0.21745	0.22245	0.24854	0.2725	0.31548	0.39431	0.748	0.45563	0.28141	0.23949	0.2016	0.18802	0.184	0.1708	0.16165	0.15766	0.15123	0.14496	0.1367	0.13379	0.13965	0.13336
21	0.18388	0.18649	0.18804	0.18663	0.19053	0.19274	0.18958	0.19476	0.1995	0.20093	0.21238	0.22351	0.24625	0.28498	0.36052	0.68994	0.42996	0.26898	0.22056	0.18858	0.17622	0.16439	0.15446	0.14701	0.14231	0.1399	0.13556	0.13105	0.12747	0.12511	0.12177
22	0.18038	0.17954	0.18278	0.18731	0.18634	0.18297	0.18135	0.18633	0.19109	0.19704	0.20749	0.21843	0.23671	0.27111	0.35403	0.67487	0.40556	0.25761	0.20805	0.18295	0.17269	0.16324	0.14852	0.14678	0.13512	0.13488	0.12944	0.12686	0.12426	0.1255	0.11817
23	0.18308	0.18272	0.18063	0.17637	0.1783	0.185	0.18279	0.18739	0.19102	0.19764	0.20054	0.21507	0.22919	0.26235	0.34716	0.67469	0.39648	0.24452	0.20468	0.18138	0.16712	0.1582	0.15221	0.14241	0.13792	0.13262	0.12879	0.12591	0.12249	0.11916	0.11901
24	0.17616	0.18025	0.17737	0.17955	0.18062	0.18147	0.18107	0.19001	0.19381	0.19188	0.19306	0.21446	0.23344	0.26534	0.34188	0.66411	0.38307	0.24638	0.20335	0.17943	0.16232	0.14903	0.14718	0.14249	0.1382	0.13324	0.12639	0.12641	0.1227	0.12167	0.11327
25	0.17008	0.17368	0.16611	0.17603	0.17704	0.16972	0.17257	0.17148	0.18009	0.18721	0.19428	0.20507	0.21885	0.24685	0.32395	0.62749	0.37774	0.23302	0.19881	0.17406	0.16423	0.14431	0.14728	0.13319	0.13013	0.1255	0.1245	0.11441	0.11137	0.11967	0.11675
26	0.17203	0.17573	0.16847	0.1793	0.17778	0.17644	0.17642	0.17488	0.18078	0.185	0.18903	0.20208	0.21617	0.25044	0.31667	0.63791	0.39386	0.23728	0.20341	0.17082	0.16057	0.1554	0.14461	0.13183	0.12969	0.1228	0.12629	0.11522	0.11525	0.11512	0.10785
27	0.1726	0.17456	0.17306	0.17567	0.17628	0.17525	0.17461	0.17551	0.18509	0.18511	0.19111	0.20325	0.2231	0.25578	0.32657	0.63586	0.39008	0.23687	0.19634	0.17968	0.15906	0.15259	0.14503	0.1365	0.12919	0.12319	0.12113	0.11962	0.11096	0.11461	0.11336
28	0.17008	0.17111	0.17294	0.16947	0.16702	0.17124	0.17053	0.17159	0.17787	0.18418	0.18357	0.19863	0.21738	0.25288	0.31672	0.62809	0.37113	0.22891	0.19225	0.16612	0.15811	0.14967	0.13563	0.13096	0.12443	0.12369	0.1181	0.11608	0.11206	0.11085	0.1059
29	0.16951	0.17318	0.17716	0.17209	0.16187	0.17788	0.17595	0.176	0.17965	0.17876	0.17761	0.19533	0.21352	0.24462	0.31667	0.61477	0.36614	0.23084	0.19808	0.16998	0.15088	0.14266	0.14089	0.13266	0.12708	0.12314	0.12578	0.1133	0.11465	0.11137	0.10943
30	0.17367	0.17171	0.17917	0.17454	0.1777	0.17792	0.17448	0.18729	0.17755	0.18247	0.18202	0.19875	0.21636	0.24663	0.32061	0.61677	0.37629	0.23473	0.1901	0.17399	0.15445	0.14233	0.14177	0.13242	0.12876	0.12289	0.12011	0.11557	0.10744	0.11504	0.11094
31	0.17845	0.1802	0.1729	0.1696	0.17396	0.17506	0.17147	0.17384	0.17667	0.18372	0.18699	0.18848	0.21043	0.23332	0.3131	0.61664	0.36545	0.22456	0.18475	0.16692	0.15367	0.14586	0.14004	0.12676	0.1257	0.11934	0.1161	0.11412	0.1117	0.11044	0.10649
Normalized contact frequency matrix of individual 5kb bins are shown centered at the CTCF ChIPseq sites in VCaP cells.
