# Supplementary material for: Targeting SWI/SNF ATPases in enhancer-addicted prostate cancer
Source: Nature. 2021 Dec 22;601(7893):434–9. doi: 10.1038/s41586-021-04246-z (PMC8770127; doi:10.1038/s41586-021-04246-z)
Supplement: Supplementary file 18 — Source Data Extended Data Fig. 9 [file 41586_2021_4246_MOESM18_ESM.xlsx]

## Sheet: Extended Data Figure 9c
left	Time (h)	IV-10 mg/kg Day 1		IV-10 mg/kg Day 7
		Mean	SD	Mean	SD
	0.08	5520.4	264.46	5719.64	1124.97
	0.25	1728.05	277.16	2836.56	314.38
	0.5	805.54	122.02	1087.45	390.65
	1	356.54	59.95	475.96	63.37
	3	31.76	6.47	406.95	233.02
	7	6.01	0.74	7.05	1.98
middle	Time (h)	IV-30 mg/kg Day 1		IV-30 mg/kg Day 7
		Mean	SD	Mean	SD
	0.08	26706.2	2823.34	36248.8	8949.61
	0.25	9208.95	1422.52	9046.21	3739.83
	0.5	4902.01	1264.91	5988.6	874.37
	1	2692.94	1135.5	2237.87	560.81
	3	541.3	310.24	242.19	139.93
	7	104.81	54.63	42.15	15.18
	24	12	2.48	12.08	N/A
right	Time (h)	IV-60 mg/kg Day 9		IV-60 mg/kg Day 13
		Mean	SD	Mean	SD
	0.08	87956.5	9519.53	62744.6	5727.15
	0.25	12008	2061	14929.7	4658.33
	0.5	6212.54	886.57	6853.17	1773.08
	1	1121.72	740.2	1050.36	149.61
	3	143.83	93.32	95.87	51.42
	24	7.75	0.41	13.4	7.3

## Sheet: Extended Data Figure 9e
Left	Days of treatment	Vehicle (n=6)						AU-15330 10mg/kg (n=6)						AU-15330 30mg/kg (n=6)
	-7	-5.1	-1.5	-3.9	-0.9	-4.7	-2.5	0.5	0.4	-1.2	-0.9	-3.5	-7.5
	-6	-1.8	-1.7	-4.3	-0.9	-11.6	-9	-0.7	1.6	1.3	-3.1	-3.8	-2.8	-7.51	-5.9	-6.73	-7.77	-5.95	-5.9
	-5	-3	-0.2	-2.5	-1	-9.6	-8.7	0.6	1.5	-0.1	-2.3	0.9	0	-7.29	-6.19	-2.41	-4.79	-2.26	-1.87
	-4	-1	0.9	-2.2	-1.4	-2.5	-1.7	-0.6	-1.2	-1.7	-2.8	-5.6	-4.1	-2.43	-0.78	-0.13	-2.55	-3.11	-3.11
	-3	-2.1	-0.3	-2.9	-0.3	-2.5	-4.1	-0.5	2.3	0.8	-0.3	-4.3	-3	-0.72	-1.33	0.55	-0.6	-2.58	-2.76
	-2	-1.9	-0.7	-1.5	-0.7	-2.7	-2.3	-3	1.9	-1	-2	-2.5	-2.7	-0.22	-1.19	0.03	1.02	-1.74	-2.76
	-1	-1.5	1.1	-0.7	0.4	-2.6	-2.2	-1.7	-6.6	0	-2.8	4.5	-1.1	1.53	1.13	2.41	-1.02	0.7	-0.69
	1	0	0	0	0	0	0	0	0	0	0	0	0	0	0	0	0	0	0
	2	0.2	3.3	1.7	1.8	-9.6	-8.3	1.4	-7.3	-0.5	-2.3	0.3	-0.4	2.03	1.07	-0.26	3.01	-0.81	0.66
	3	-2.4	5.7	0.3	3.4	-1.3	-1.5	-0.1	0.3	2.5	-2.1	1.2	-2.3	3.8	2.02	-1.87	2.55	-0.03	1.78
	4	-0.3	4.9	-1.4	2	-0.3	-2.1	-0.5	2.3	-3	-1.1	4.9	-1.5	6.86	3.3	0.84	1.11	0.64	2.16
	5	-5	5.5	-1.8	1.1	2	-2.8	-1	1.8	1.7	0.1	5.3	-4.2	7.36	4.51	-6.18	2.18	0.78	3.68
	6	2.1	6.5	-2.3	5.9	4.2	0.1	1	0.7	4	1	8.3	-3.1	7.29	3.61	-7.57	2.04	4.09	2.1
	7	4.5	5.2	-1.1	2.5	0.4	-1.9	-0.1	-0.7	-0.1	-1	5.6	-3.8	9.48	5.09	0.8	4.39	0.35	2.73
	8	-3.6	0.3	-3.1	0	-1.1	-1.4	-2.4	-0.7	-1.2	-0.5	-6.3	-13	9.38	3.85	-5.47	2.3	-1.39	0.09
Right	Days of treatment	Vehicle (n=6)						AU-15330 60mg/kg (2 on+5 off) (n=6)						AU-15330 60mg/kg(once/3 days) (n=6)
	-5	-3.49	-3.29	-2.56	-7.24	-7.13	0.37	-4.24	-2.95	-7.99	-3.33	-5.8	-3.17	-6.21	-3	-7.22	-4.12	-10.2	-7.32
	-4	-2.76	-4.92	-2.46	-3.97	-10.39	-14.71	-2	-0.74	-4.62	-0.71	0.38	-1.33	-4.11	-2.2	-3.39	-2	-13.49	-14.34
	-3	-0.5	-0.41	-0.45	-2.99	-1.47	-1.32	-2.61	2.12	-4.06	-1.2	1.93	0.82	-1.33	-1.9	-3.37	-2.15	-3.51	-2.69
	-2	-1.23	-0.88	-0.4	-2.34	-1.47	-3.1	-2.21	0.99	-3.5	0	-1	-3.87	0.05	0.64	-1.04	1.32	-2.81	-0.33
	-1	-0.33	1.52	-0.29	-0.45	-0.65	0.34	-2.05	0.96	-1.66	-0.3	0.38	-2.2	-1.12	-0.08	-0.75	0.17	-10.06	-9.77
	1	0	0	0	0	0	0	0	0	0	0	0	0	0	0	0	0	0	0
	2	-11.86	-2.15	-6.2	-3.07	1.67	0.17	-1.07	2.15	1.15	0.95	0.67	-5.29	-3.9	-3.33	-1.71	0.83	0.73	-0.69
	3	2.2	1.41	0.29	-0.98	-0.17	-0.26	-2.29	-0.47	1.4	-0.82	-2.08	-7.66	-0.88	-2.71	0.72	-0.92	0.22	-0.09
	4	3.04	2.43	1.01	0.8	2.01	-1	-4.48	-1.76	-1.3	-1.8	-0.67	-2.49	-1.12	-2.52	-0.47	3.2	0.57	1.58
	5	4.41	4.75	2.96	1.06	0.54	-0.06	-2.05	2.76	0.61	-1.25	3.08	2.37	-1.51	-0.94	0.7	2.89	-0.32	-4.12
	6	2.29	6.35	4.41	3.39	0.99	1.52	-0.85	3.06	2.07	-1.53	1.11	2.06	-2.89	-3.16	-1.11	2.2	2.19	1.02
	7	3.6	6.71	3.34	3.97	2.75	1.15	-0.13	3.33	4.08	-1.75	-1.23	-5.85	-7.56	-5.36	0.83	-0.06	-2.45	-4.27
	8	4.97	8.12	2.06	5.7	2.52	3.79	-5.65	1.41	-3.5	-1.04	2.08	1.47	-2.29	-1.15	1.66	4.98	-8.96	-7.65
	9	4.27	11.13	3.87	4.02	4.42	-0.57	0.83	4.66	3.44	0.98	0.29	2.74	-2.65	1.05	4.61	5.06	3.56	2.81
	10	3.91	11.71	4.49	7.04	0.28	1.06	-0.03	3.17	3.57	-0.41	3.02	3.9	-3.87	-0.97	5	2.97	1.73	3.05
	11	5.11	13.4	3.87	7.26	5.44	3.53	1.49	10.91	-6.33	0.46	1.61	4.72	-3.59	1.1	6.29	4.58	1.54	1.02
	12	4.46	12.93	1.15	6.93	6.6	2.87	0.83	11.1	-6.05	-0.44	3.25	3.84	-2.24	-1.05	6.86	3.92	0.92	0.93
	13	-4.52	4.48	-5.26	3.64	-2.35	2.95	3.79	15.02	-5.66	0.71	2.05	5.29	-1.85	1.93	7.77	6.49	-3.29	-7.35
	14	6	13.51	2.59	7.36	5.18	4.5	4.27	15.38	-3.34	2.26	4.22	3.56	-0.94	-0.94	5.7	7.32	-7.77	-10.91
	15	7.06	13.59	2.51	8.44	5.61	2.78	1.97	14.44	-4.8	0.95	-6.24	-0.14	-5.64	-5.69	4.4	-1.69	3.67	2.75

## Sheet: Extended Data Figure 9f
Left		Vehicle (n=6)						AU-15330 10mg/kg (n=6)						AU-15330 30mg/kg (n=6)
	Liver	4.64	5.08	5.01	4.86	4.81	4.31	4.09	4.73	3.94	5.08	4.48	4.3	5.51	5.84	5.81	5.38	4.88	4.99
	Kidneys	0.12	1.26	1.38	1.27	1.48	1.32	1.53	1.65	1.2	1.23	1.43	1.23	1.34	1.36	1.12	1.26	1.45	1.35
	Heart	0.44	0.49	0.46	0.38	0.5	0.47	0.5	0.48	0.56	0.58	0.5	0.55	0.45	0.45	0.47	0.37	0.51	0.46
	Spleen	0.42	0.58	0.53	0.32	0.49	0.31	0.4	0.37	0.43	0.54	0.4	0.47	0.63	0.6	0.55	0.61	0.42	0.41
	Thymus	0.11	0.12	0.05	0.1	0.09	0.09	0.06	0.04	0.06	0.06	0.07	0.08	0.06	0.05	0.09	0.05	0.06	0.08
	Testes	0.88	0.62	0.65	0.82	0.76	0.68	0.9	0.85	0.81	0.76	0.92	0.9	0.85	0.76	0.87	0.77	0.84	0.86
	Brain	1.38	1.31	1.17	1.21	1.4	1.45	1.47	1.44	1.48	1.42	1.4	1.51	1.46	1.46	1.65	1.51	1.78	1.52
Right		Vehicle (n=6)						AU-15330 60mg/kg (2 on+5 off) (n=6)						AU-15330 60mg/kg(once/3 days) (n=6)
	Liver	5.35	4.41	4.19	4.63	4.8	5.05	4.32	4.74	5.78	5.47	5.15	4.95	4.69	4.48	4.72	5.07	4.74	5.51
	Kidneys	1.65	1.56	1.34	1.38	1.52	1.75	1.6	1.28	1.83	1.59	2.02	1.63	1.4	1.55	1.4	1.33	1.4	1.51
	Heart	0.54	0.54	0.54	0.41	0.52	0.51	0.48	0.44	0.54	0.55	0.58	0.6	0.53	0.48	0.51	0.52	0.53	0.56
	Spleen	0.4	0.35	0.33	0.28	0.33	0.31	0.3	0.3	0.33	0.27	0.38	0.42	0.32	0.29	0.3	0.43	0.29	0.28
	Thymus	0.06	0.11	0.12	0.15	0.13	0.13	0.08	0.09	0.08	0.08	0.14	0.1	0.09	0.07	0.08	0.06	0.06	0.1
	Testes	0.81	0.83	0.69	0.66	0.77	0.68	0.83	0.67	0.85	0.92	0.9	0.9	0.8	0.82	0.66	0.82	0.71	0.89
	Brain	1.57	1.28	1.48	1.16	1.53	1.52	1.46	1.25	1.47	1.52	1.6	1.54	1.76	1.61	1.48	1.46	1.57	1.72

## Sheet: Extended Data Figure 9g
Left		Vehicle (n=6)						AU-15330 10mg/kg (n=6)						AU-15330 30mg/kg (n=6)
	WBC	3.83	4.41	5.48	3.69	3.71	1.17	7.29	3.49	4.67	5.33	3.35	3.64	2.12	2.21	2.37	3.66	1.92	2.94
	RBC	6.18	5.99	5.12	6.28	6.8	6.53	6.97	6.59	6.85	6.49	5.79	5.87	6.72	6.87	6.95	6.86	6.85	6.66
	PLT	1282	1455	1113	1354	789	788	916	991	827	904	1032	1133	1183	1290	1065	1049	12.17	1258
Right		Vehicle(n=5)						AU-15330 60mg/kg (2 on+5 off) (n=6)						AU-15330 60mg/kg(once/3 days) (n=6)
	WBC	1.37	1.11	1.53	1.46	1.52		0.97	1.64	2.41	0.88	1.95	2.83	1.39	1.87	3.04	1.51	0.69	0.81
	RBC	8.81	8.82	8.86	8.18	8.45		8.3	8.09	10.54	10.26	8.99	9.37	8.61	9	8.12	10.03	8.3	8.58
	PLT	936	1223	1003	1169	1204		1189	1311	1063	986	1239	1235	1398	1357	1082	1198	1432	1359
