# Supplementary material for: Targeting SWI/SNF ATPases in enhancer-addicted prostate cancer
Source: Nature. 2021 Dec 22;601(7893):434–9. doi: 10.1038/s41586-021-04246-z (PMC8770127; doi:10.1038/s41586-021-04246-z)
Supplement: Supplementary file 19 — Source Data Extended Data Fig. 10 [file 41586_2021_4246_MOESM19_ESM.xlsx]

## Sheet: Extended Data Figure 10b
	Vehicle (n=18)	Enzalutamide 10mg/kg (n=20)	AU-15330 60mg/kg (n=18)	AU-15330+Enzalutamide (n=16)
	0.7273	0.5429	0.557	0.2461
	0.8974	0.4569	0.4934	0.0252
	0.9382	0.9165	0.4536	0.1523
	0.694	0.4021	0.1063	0.0951
	0.7214	0.5654	0.5144	0.1366
	0.7451	0.4754	0.3529	0.1042
	0.5539	0.5458	0.272	0.08193
	0.40401	0.2312	0.2332	0.2115
	0.8701	0.5613	0.2395	0.0843
	1.1698	0.4938	0.4937	0.101
	0.9489	0.5005	0.6242	0.2091
	0.453	0.5703	0.7016	0.2049
	0.7147	0.5617	0.1546	0.1202
	0.6337	0.2403	0.6586	0.1745
	0.8729	0.5745	0.4654	0.06128
	0.534	0.6793	0.3262	0.2136
	0.5112	0.5799	0.2968
	0.8507	0.5659	0.2614
		0.4683
		0.7006

## Sheet: Extended Data Figure 10e
	Vehicle	Enzalutamide 10mg/kg	AU-15330 60mg/kg	AU-15330+Enzalutamide
	51	42	16.4	12.6
	38.4	34.6	15.6	14.4
	40.8	40	18.2	9.2
	41.6	35.2	16.8	7.6

## Sheet: Extended Data Figure 10f
	Days of treatment	Vehicle (n=9)									Enzalutamide 10mg/kg (n=10)										AU-15330 60mg/kg (n=9)									AU-15330+Enzalutamide (n=8)
	1	100	100	100	100	100	100	100	100	100	100	100	100	100	100	100	100	100	100	100	100	100	100	100	100	100	100	100	100	100	100	100	100	100	100	100	100
	2	103.1	96.46	98.48	100.81	102.6	95.56	100	101.32	101.36	100.94	101.22	102.7	99.21	100.4	94.49	92.52	101.03	93.59	102.84	103.23	101.51	101.68	102.21	104.52	99.59	100	100.44	103.54	100.85	96.68	102.87	104.66	104.22	101.86	103.26	105.5
	3	105.75	98.03	100.38	100.4	103.03	99.11	100	103.96	100.45	101.42	103.67	101.35	99.21	100.81	104.33	101.18	111.79	103.85	108.53	101.61	101.13	100	101.33	104.07	98.35	100	99.12	101.33	99.57	97.51	103.69	103.39	102.53	94.88	101.4	102.29
	4	106.19	96.85	100	102.02	102.16	95.11	100.47	99.12	100.9	100	101.63	101.8	98.81	100.4	104.33	102.36	112.31	104.27	109.48	102.02	100.75	100.42	99.56	102.26	99.59	100.45	101.32	101.33	98.72	98.76	104.1	105.08	104.64	97.21	102.79	104.13
	5	106.19	100.39	99.62	102.02	102.6	96.89	100.94	102.64	102.26	100.94	100.41	106.31	98.42	100.81	101.57	101.18	112.31	100.85	108.53	102.02	100.38	98.74	98.23	101.81	97.12	100	101.32	101.33	97.02	97.51	100.41	103.81	102.95	97.67	101.4	102.29
	8	106.19	97.64	95.82	98.79	98.7	99.56	100	103.08	100.45	100.47	98.78	105.41	95.26	97.98	98.43	100.79	115.9	99.15	112.32	100	98.49	98.32	97.79	100.45	97.12	99.55	100	98.67	97.02	97.51	100	103.39	98.31	96.74	98.6	98.62
	9	102.21	96.06	94.3	96.77	98.7	98.67	98.58	100	99.55	100	97.14	104.5	92.89	95.97	95.67	98.03	116.41	99.15	112.32	100	96.6	96.64	96.46	98.19	94.65	100.45	100	95.58	94.47	95.44	98.77	101.27	98.73	96.74	98.14	99.08
	10	103.98	94.88	93.54	96.37	96.97	99.11	99.06	100.88	99.55	100.47	97.96	102.7	94.47	93.95	96.46	98.43	117.44	99.15	114.69	99.19	95.85	96.22	94.25	97.29	93	97.77	96.04	92.92	94.47	93.78	97.95	99.15	97.05	93.95	95.35	96.79
	11	102.21	95.67	93.76	96.77	96.1	98.67	95.75	102.2	96.38	98.11	97.96	103.6	93.28	92.74	95.67	95.28	114.36	96.58	114.22	97.58	95.09	95.8	91.59	96.83	93	99.11	96.92	91.59	94.47	95.44	99.18	100	97.47	95.81	94.42	96.79
	12	101.33	97.64	94.68	96.77	96.1	96.89	97.17	102.64	95.48	103.3	99.18	107.21	96.44	92.74	94.09	96.06	116.92	97.44	115.17	95.97	92.45	92.86	90.27	93.21	92.59	95.98	95.59	90.71	92.77	93.36	96.31	98.31	96.62	92.09	94.88	94.95
	15	101.33	92.91	91.63	95.56	95.67	97.33	96.23	102.2	95.93	98.11	94.69	103.15	89.33	89.92	94.49	96.46	118.97	97.01	117.06	95.97	91.7	86.97	91.59	94.57	91.77	95.09	93.83	90.27	91.49	92.12	95.49	95.34	94.94	91.63	93.02	92.66
	16	98.23	92.52	90.11	96.37	94.37	94.22	94.34	100.44	95.02	98.11	93.88	105.86	86.17	90.73	94.88	97.24	117.44	97.86	116.59	91.94	92.08	84.45	87.17	92.31	91.77	94.64	90.31	87.61	88.94	92.53	97.95	95.76	94.94	91.16	90.7	93.12
	17	100	94.09	90.11	94.76	95.67	92.89	94.34	102.2	96.38	97.17	94.69	104.05	87.75	93.15	93.7	95.67	115.9	96.15	116.59	90.32	91.7	84.45	85.4	92.76	92.59	93.3	92.07	87.17	87.66	90.46	97.13	93.22	94.51	90.7	90.7	92.2
	18	98.67	92.91	84.79	93.95	93.07	92.44	94.34	100.88	95.02	94.81	93.47	100.9	85.77	91.94	92.91	94.09	114.87	95.73	113.74	93.55	92.83	86.13	84.96	95.02	93	95.98	93.83	88.05	86.81	89.63	96.31	93.22	93.67	91.16	90.7	91.74
	19	97.79	92.52	81.75	93.55	93.07	89.33	93.87	100	92.76	94.81	93.06	102.25	79.05	91.13	93.7	92.91	114.87	95.3	115.17	92.74	92.45	85.71	84.96	94.57	90.95	93.75	90.75	87.17	86.38	89.21	96.31	92.37	92.41	89.3	91.16	89.91
	22	102.21	95.28	87.45	95.97	96.97	93.78	96.7	103.52	96.83	95.28	96.73	106.31	88.14	94.35	93.7	93.7	113.33	82.48	113.74	96.37	92.45	89.92	91.59	97.74	93	93.75	93.39	91.15	87.23	90.87	96.31	91.1	94.09	89.3	91.16	88.99
	23	99.56	95.28	87.45	95.16	94.81	92.44	96.7	102.64	95.48	95.28	93.06	105.41	89.33	93.95	89.76	92.52	110.26	85.9	110.9	95.16	90.57	88.66	88.94	96.38	90.53	93.75	92.07	91.15	87.23	89.63	95.08	91.1	94.09	86.05	92.09	90.37
	24	100	94.09	87.45	94.76	93.94	92	93.4	100	94.57	93.4	94.29	103.6	86.96	91.94	90.94	92.52	108.72	83.33	109.48	94.35	90.57	89.08	89.38	93.67	88.48	91.52	91.19	86.28	85.96	85.89	92.21	90.25	91.56	84.65	90.7	87.16
	25	99.56	95.67	86.69	93.95	94.81	92.89	94.34	100.88	95.02	93.4	93.47	101.8	87.35	91.53	92.52	90.55	108.21	84.19	108.53	93.55	89.43	85.29	87.61	92.76	88.89	93.75	89.87	87.17	86.81	87.14	95.9	90.25	92.41	84.19	90.7	90.83
	26	101.33	94.88	86.69	93.95	94.81	93.78	94.81	100.44	95.02	94.81	93.88	102.25	89.33	91.53	92.91	92.13	106.67	85.04	108.06	93.95	89.81	84.87	87.61	92.76	88.48	91.07	87.67	87.61	88.09	86.31	94.67	91.1	91.14	83.72	89.77	88.07
	29	101.33	94.88	89.35	94.76	97.4	96	95.28	104.41	97.29	97.17	94.69	103.6	90.12	94.76	94.09	93.7	107.69	87.61	109.95	93.95	90.19	84.03	87.61	94.12	89.71	87.95	85.46	83.63	87.23	85.89	91.8	91.53	91.98	84.65	90.7	88.99
	30	104.42	96.85	92.4	95.56	101.3	95.11	93.87	103.52	99.1	95.75	95.1	102.25	89.72	93.15	94.49	93.31	112.82	91.03	111.37	96.37	90.19	82.35	86.73	92.76	93.42	88.39	87.67	85.84	88.09	88.8	95.08	91.95	89.87	81.4	92.09	89.91
	31	100.44	94.09	91.25	93.55	98.27	93.78	93.4	101.32	97.74	97.17	94.29	101.8	88.93	92.74	94.09	92.13	109.74	89.74	109.48	94.76	91.7	83.19	87.61	94.12	90.95	87.5	88.11	84.96	87.66	85.89	91.39	90.25	90.72	84.65	89.77	88.99
	32	99.56	95.28	90.11	93.55	100	95.56	92.92	101.32	96.38	95.28	94.69	101.35	88.54	93.15	94.49	91.73	109.23	90.6	109	94.76	93.21	82.35	87.61	93.67	89.71	86.16	85.02	85.84	88.09	86.72	92.62	89.83	86.92	84.65	91.63	88.99
