# Supplementary material for: Targeting SWI/SNF ATPases in enhancer-addicted prostate cancer
Source: Nature. 2021 Dec 22;601(7893):434–9. doi: 10.1038/s41586-021-04246-z (PMC8770127; doi:10.1038/s41586-021-04246-z)
Supplement: Supplementary file 20 — Source Data Extended Data Fig. 11 [file 41586_2021_4246_MOESM20_ESM.xlsx]

## Sheet: Extended Data Figure 11b
	Days of treatment	Vehicle (n=10)										Enzalutamide 30mg/kg (n=10)										AU-15330 60mg/kg (n=10)										Enzalutamide+AU-15330 (n=10)
	1	100	100	100	100	100	100	100	100	100	100	100	100	100	100	100	100	100	100	100	100	100	100	100	100	100	100	100	100	100	100	100	100	100	100	100	100	100	100	100	100
	2	95.15	97.46	97.97	96.17	96.77	95.94	96.74	97.25	96.61	96.62	96.22	98.27	97.51	98.9	96.83	95.68	93.56	96.94	97.33	98.93	98.02	104.08	95.63	95.5	97.03	97.45	95.02	95.45	95.79	94.97	98.15	99.51	98.14	99.55	99.07	96.55	97.67	98.1	102.5	102.03
	3	96.12	97.97	97.46	96.72	101.61	96.95	101.09	96.7	98.87	98.55	95.14	101.73	97.51	96.7	96.3	98.38	95.54	94.9	99.47	96.26	95.54	103.57	99.51	95.5	97.03	95.41	91.54	95.45	93.93	95.98	95.83	98.54	93.49	94.09	95.35	97.54	95.35	99.53	98.5	95.43
	4	91.75	94.92	95.43	93.99	98.92	93.91	95.11	91.76	95.48	93.72	94.05	99.42	97.01	96.7	96.3	94.05	92.57	92.86	95.19	92.51	95.05	103.06	96.12	92	94.55	92.35	87.06	91.41	92.06	92.46	93.98	96.1	93.49	93.64	93.95	89.66	93.02	96.68	94.5	96.45
	5	90.78	96.95	95.94	93.44	98.39	93.4	95.11	91.21	96.61	95.65	94.05	100.58	95.52	95.6	95.77	93.51	91.58	92.35	95.19	91.98	92.57	102.04	95.15	92	93.07	91.33	87.56	94.44	88.79	90.95	93.06	96.1	90.7	92.73	92.09	93.6	91.63	94.79	95	94.92
	8	94.17	97.97	96.95	96.17	102.69	99.49	106.52	101.1	101.69	101.93	89.73	99.42	91.54	90.66	94.18	100	85.64	96.43	102.67	93.58	90.59	106.12	90.78	90.5	94.55	91.33	91.54	95.96	92.52	96.98	91.67	91.22	91.16	89.09	91.16	93.6	91.63	95.73	97.5	92.89
	9	91.26	94.42	97.46	92.9	100.54	100	105.43	102.75	97.74	102.42	87.57	99.42	89.55	91.21	92.59	100	87.13	93.37	101.07	90.37	88.61	103.57	92.72	92	93.07	94.9	89.55	97.47	94.86	97.99	90.74	91.71	89.77	90.91	91.63	93.6	90.7	98.1	98.5	90.86
	10	94.17	98.48	100	95.63	102.15	102.03	104.89	103.85	100	103.38	85.41	98.84	88.56	87.91	91.01	100	83.66	94.9	104.28	91.44	88.12	100	90.29	87.5	92.57	91.33	89.05	95.45	90.19	92.46	87.5	90.24	90.7	87.73	86.05	92.12	90.7	97.16	95.5	90.36
	11	92.72	96.45	98.98	95.63	99.46	103.05	104.89	103.3	100	103.38	82.7	95.38	85.07	87.36	88.36	100	81.19	92.86	101.6	89.3	86.63	100	87.38	85.5	91.58	89.8	85.07	91.41	84.58	89.95	87.04	87.8	86.05	85.91	83.72	89.16	86.98	96.68	92	87.31
	12	95.15	97.46	100	95.63	101.61	105.08	104.89	103.85	103.39	105.8	83.78	98.27	87.06	87.91	89.42	96.76	85.15	91.84	103.74	89.3	85.15	98.47	86.89	83.5	88.61	90.82	85.07	91.41	84.58	91.46	87.5	89.27	87.44	87.27	83.72	93.1	92.56	98.1	96	87.31
	15	99.51	97.97	100	97.81	106.45	104.57	112.5	104.4	106.21	112.08	91.89	102.89	92.04	94.51	92.59	99.46	83.17	78.57	102.67	92.51	87.13	103.57	95.15	91.5	95.54	93.88	88.56	97.47	85.51	94.97	86.11	84.88	88.84	89.09	88.84	88.67	92.09	95.73	96	88.32
	16	99.51	95.94	96.45	95.08	103.76	105.58	110.87	101.1	106.21	109.66	90.81	100	89.55	92.86	91.53	94.59	81.19	81.12	100.53	88.77	87.62	102.04	92.72	91.5	93.56	98.47	88.56	99.49	89.72	98.99	85.19	81.95	86.51	88.18	84.65	89.16	89.3	95.73	93	88.83
	17	100	97.46	99.49	95.63	107.53	109.64	113.59	106.04	105.08	110.63	96.22	105.78	93.03	96.15	92.06	96.76	80.69	83.16	101.6	89.84	83.17	100.51	91.26	90.5	90.59	94.39	86.07	99.49	86.92	97.49	85.65	81.46	86.51	86.36	86.51	85.71	86.51	94.31	90.5	88.32
	18	99.03	96.45	95.43	95.08	104.84	104.06	109.24	100.55	103.95	107.25	90.81	100	88.06	95.05	90.48	96.76	77.72	82.14	100	89.3	82.18	96.94	86.89	89	89.11	90.31	82.09	97.98	82.71	93.47	84.26	80.49	88.37	88.18	84.65	83.74	86.98	96.21	90.5	84.26
	19	100.97	100	96.45	97.27	104.84	105.58	111.41	99.45	103.95	106.76	91.35	99.42	91.54	96.7	92.59	97.3	79.21	82.65	101.07	90.37	84.16	96.43	85.92	89.5	90.1	93.37	83.58	98.48	83.64	93.97	85.19	81.46	85.12	86.36	84.65	84.24	87.91	95.73	89.5	84.77
	22	108.25	104.06	102.03	100	109.68	107.61	114.13	98.9	102.82	116.43	90.81	96.53	91.04	96.15	95.77	100	86.14	89.8	104.28	93.58	85.64	104.59	91.26	99	94.06	94.9	88.06	104.55	85.98	95.48	85.19	80.49	84.65	87.73	82.79	86.7	88.84	94.31	91.5	85.79
	23	107.77	103.05	101.02	100.55	106.99	106.6	113.59	97.25	104.52	114.49	88.65	95.38	91.54	94.51	94.71	101.08	86.14	85.71	103.74	93.05	90.59	104.08	94.17	96.5	95.54	94.9	89.05	106.57	88.32	101.01	87.5	80.49	86.05	88.18	81.86	92.12	90.7	97.16	92.5	87.82
	24	109.71		104.06	102.73	108.06	111.17	116.3	99.45	106.78	116.91	90.81	93.64	89.55	93.41	95.24	100.54	88.12	88.27	104.28	93.58	86.14	99.49	88.83	95.5	93.56	92.35	84.58	102.53	84.58	94.97	85.65	77.56	81.86	84.09	80.93	86.7	86.05	92.42	91	83.25

## Sheet: Extended Data Figure 11c
	Vehicle	Enzalutamide 30mg/kg	AU-15330 60mg/kg	Enzalutamide+AU-15330
	2911.09	447.49	121.58	380.91
	858.44	698.47	429.68	340.8
	1635.75	19.74	1157.1	20.32
	1090.26	797.72	380.2	100.92
	2964	709.66	64.36	146.37
	173.94	398.96	507.95	389.58
	1348.26	128.19	274.27	106.75
	616.35	1303.66	1109.39	1024.18
	1356.83	949.01	653.48	303.4
	1036.89	1156.95	1116.57	576.53
	2190.8	1363.8	376.58	81.63
	1181.63	474.02	1281.93	519.79
	1900.16	851.26	322.24	469.48
	427.42	109.35	787.07	272.68
	1271.39	254.74	1402.82	379.27
	329.84	658.45	1067.28	114.16
	828.61	479.07	771.14	816.53
	656.62	206.27	403.76	55.17
	2856.21	822.06	1554.95	61.82
	1069.07	578.53	509.82	176.69

## Sheet: !Extended Data Figure 11e, f, g
	VCaP		DMSO		AU-15330_4.4 nM		AU-15330_13.3 nM		AU-15330_40.0 nM		AU-15330_120.0 nM
		DMSO	96.0687	101.387	96.2707	98.5804	60.971	63.7383	32.4888	34.2146	12.945	12.0126
			98.1254	104.419	101.482	101.282	60.3738	64.6488	30.7491	35.1484	15.3213	12.9286
		Enza-0.37 uM	65.7082	69.4578	64.4384	64.2492	27.1698	28.1268	10.6323	9.65662	6.91376	6.01013
			67.7871	67.5126	62.9564	63.713	28.1152	27.6506	11.1887	10.5685	6.97934	6.09241
		Enza-1.1 uM	48.2654	58.1269	47.5673	47.2015	15.5046	15.9611	6.35329	5.64303	3.85375	3.54241
			42.0564	54.2621	42.5174	42.1442	13.581	13.8201	5.77328	5.20203	3.53308	3.17346
		Enza-3.3 uM	47.1804	48.5803	34.5764	35.7197	10.784	9.41932	5.0368	5.39319	4.16041	4.06541
			47.6619	49.221	37.989	35.4689	11.5755	10.8114	5.62804	6.18978	4.32221	4.23491
		Enza-10 um	51.2966	55.1649	23.5898	25.3718	9.90801	10.0721	6.41983	6.36773	4.49968	4.0912
			49.1641	52.6226	24.2452	26.0483	10.5022	10.7324	6.71686	6.60923	4.48403	4.35158
	LNCaP		DMSO		AU-15330_4.4 nM		AU-15330_13.3 nM		AU-15330_40.0 nM		AU-15330_120.0 nM
		DMSO	98.3393	101.255	100.562	103.414	78.5064	85.1574	22.4882	23.3029	13.1707	13.4232
			100.269	100.136	100.933	101.357	69.5374	77.04	22.1749	22.0373	13.3678	13.7519
		Enza-0.37 uM	96.3225	95.7482	95.9662	93.9127	46.851	50.2966	11.46	10.2371	5.63122	5.34375
			96.6086	94.0701	93.0143	95.4897	54.2841	52.9826	11.6453	12.3	5.53288	5.42667
		Enza-1.1 uM	85.4261	83.0569	84.4448	87.4529	35.6121	29.7279	9.65166	9.29824	5.47536	5.33608
			85.0905	89.2113	84.5882	84.6752	39.5342	38.4389	9.76246	9.75759	5.42529	5.48863
		Enza-3.3 uM	85.7037	87.1494	77.4266	81.0869	28.5772	30.0147	8.66027	9.2088	5.87574	5.65876
			80.6623	83.1114	69.4232	73.0628	24.0093	26.7534	8.58266	8.19637	5.47299	5.42999
		Enza-10 um	61.0173	58.455	35.8096	35.3015	13.1129	13.1838	6.12636	6.58726	4.73862	5.03957
			61.659	58.2558	34.9	35.7336	12.5373	12.0202	6.58249	6.65092	4.70199	4.90486
	C4-2B		DMSO		AU-15330_4.4 nM		AU-15330_13.3 nM		AU-15330_40.0 nM		AU-15330_120.0 nM
		DMSO	98.2836	98.9902	100.278	107.501	97.5109	92.6819	95.6356	91.4144	78.0206	75.0458
			100.794	101.932	105.979	101.944	98.2427	101.077	97.1069	98.7406	79.8477	78.0823
		Enza-0.37 uM	98.3598	98.776	95.9049	99.0862	90.9589	90.7857	78.0691	72.5397	27.0503	24.1332
			98.1158	97.5451	97.7096	97.1091	88.0619	88.4754	75.1437	75.3562	25.6939	24.0484
		Enza-1.1 uM	87.2417	81.4846	53.5644	52.4585	45.3872	40.9368	21.3152	20.5567	11.0528	10.8106
			74.917	80.926	51.2445	53.7228	44.2352	40.8526	23.697	22.4567	11.2256	11.0568
		Enza-3.3 uM	23.7638	24.2456	15.0834	15.3837	12.6915	12.8503	10.9953	11.4469	10.2183	10.5419
			24.3627	22.4977	14.4821	14.6465	13.1569	12.1564	10.5926	11.0942	9.60899	10.0024
		Enza-10 um	10.1007	9.5654	8.38128	8.75555	8.95218	8.61273	8.47233	8.01295	8.97369	9.16674
			9.1883	9.29741	8.36508	8.54916	8.75356	9.11603	8.55051	8.46324	8.72188	9.29416

## Sheet: !Extended Data Figure 11i, j
			DMSO				AU-15330 (10nM)				AU-15330 (30nM)
		30000	57.6477	60.3442	58.9239	59.9757	16.9178	17.7867	18.6026	18.3748	12.6879	13.9749	14.1861	14.3957
		10000	56.5993	58.2115	57.697	57.6523	31.4988	33.3743	34.2465	34.5305	15.3547	16.9716	17.6224	16.7497
		3333.33	54.9242	58.7543	58.834	57.8633	43.7094	45.7055	45.1293	45.3905	19.2582	21.7544	22.5081	21.8339
		1111.11	59.1754	63.351	63.6755	61.8644	50.655	49.9475	53.1236	51.941	26.3908	29.7666	30.3118	30.0888
		370.37	70.6016	73.1399	73.031	72.5178	60.7725	64.9606	66.4836	66.0932	37.0472	43.4625	41.9802	43.0688
		123.457	82.947	86.7593	87.3856	83.9848	76.9035	81.0983	81.9472	80.2547	61.2004	64.7427	67.6784	66.6281
		41.1523	89.5673	93.3803	93.9225	92.6249	87.4118	92.1431	92.5275	92.3473	77.9446	85.7175	84.5883	82.7558
		13.7174	95.9186	99.7132	96.9493	96.9751	93.1243	99.6443	101.747	100.005	91.3997	94.5983	96.0224	94.1242
		4.57247	96.937	100.019	99.7475	98.836	93.855	102.015	101.84	102.072	94.0461	99.6921	98.5056	99.9764
		1.52416	91.2611	92.0294	93.8879	94.4816	103.125	108.495	108.047	107.172	94.1266	97.9815	97.5051	95.4065
		0.508053	94.0759	93.0461	94.6956	93.0679	106.246	109.116	108.031	105.528	99.4663	100.777	102.289	101.031
		0.169351	95.645	97.3397	100.186	98.8585	107.182	109.6	109.856	106.599	98.7059	98.093	100.562	101.163
		0.05645	92.1265	96.421	98.1373	96.4371	102.666	105.515	102.482	102.179	95.6007	97.8389	100.982	97.9366
		0	99.7737	100.334	99.3996	100.493	93.5493	100.543	102.215	103.693	93.8514	102.69	102.12	101.339
			DMSO				AU-15330 (10nM)				AU-15330 (30nM)
		30000	0.087044	0.091655	0.096941	0.08696	0.130809	0.169245	0.151811	0.153223	3.01078	0.819723	0.297092
		10000	23.5152	26.3421	26.1223	26.8518	9.63278	10.722	10.8811	10.3659	10.3641	7.29198	6.71303
		3333.33	19.3415	20.867	20.8211	20.0722	9.70036	10.6263	10.5019	10.4273	11.1418	9.87446	8.41156
		1111.11	18.452	20.8988	20.9665	20.1102	8.85997	9.88205	9.64363	10.0438	11.4248	9.14664	8.32547
		370.37	20.9932	22.343	23.0424	22.8662	10.1357	10.3947	10.6775	10.3187	11.9791	9.50089	8.66345
		123.457	30.4085	31.764	32.8627	32.4061	11.7471	12.4684	12.1692	11.7846	12.5834	10.1927	9.66346
		41.1523	45.5596	48.6152	47.3262	47.6377	18.0735	18.7347	19.2187	18.8611	15.5318	13.3825	13.3852
		13.7174	71.7043	74.9663	72.2647	70.8235	33.6281	37.2488	37.7722	38.2161	28.9486	25.1886	26.9305
		4.57247	99.3527	103.498	102.639	100.811	84.4902	87.6033	86.714	89.3031	78.6264	74.4584	75.6862
		1.52416	93.5755	97.1144	94.8644	95.0863	98.2201	100.178	98.3848	98.1897	93.2788	93.5553	92.4407
		0.508053	92.0807	93.8772	94.273	93.1018	98.238	98.2202	99.969	95.3989	96.4848	97.0857	96
		0.169351	91.7189	93.9327	94.1901	92.1271	98.8722	98.9804	97.7986	94.8191	97.2635	96.5757	93.7151
		0.05645	89.0748	97.872	92.9344	91.5036	94.4822	97.8088	95.4201	91.3718	97.749	96.8871	96.3472
		0	96.6321	101.192	101.365	100.811	95.4447	101.24	102.387	100.929	100.452	100.005	99.5431

## Sheet: Extended Data Figure 11k, l
	AU-15330 (nM)	VCaP_Parental						VCaP_EnzR
	0	97.4929	99.9563	104.018	102.891	101.518	94.1236	94.8467	102.79	103.132	102.787	100.249	96.1959
	9.14495	97.3619	101.088	100.501	106.312	103.545	95.8909	98.2163	100.952	103.832	102.338	102.61	96.5199
	27.4348	96.2734	99.3277	100.502	100.274	101.564	94.0689	100.478	106.169	104.068	105.75	103.169	96.3288
	82.3045	88.4608	91.7776	94.5047	97.1923	94.614	88.2283	100.576	106.036	105.692	106.213	102.804	99.3634
	246.914	82.5127	86.0405	81.2011	85.4122	85.3626	79.4417	100.1	107.058	104.602	103.353	100.454	97.2178
	740.741	73.3206	73.8723	73.4792	71.9197	73.9783	68.7868	98.6096	106.045	102.68	103.408	102.822	96.6252
	2222.22	61.9969	58.208	62.1261	62.022	64.0787	60.2277	101.905	103.097	103.214	103.01	99.9487	97.7263
	6666.67	62.2195	63.2116	62.9033	66.7113	63.6789	60.8706	97.7448	104.622	100.574	100.281	100.067	95.2085
	20000	63.017	61.565	63.9541	64.1786	64.194	60.47	99.7725	102.249	100.804	100.864	96.8032	96.8815
	60000	64.6305	62.0263	64.3108	66.9098	65.2648	64.7281	94.2796	96.2375	95.3957	99.2594	93.9985	91.8591
	AU-15330 (nM)	VCaP_Parental						VCaP_EnzR
	0	98.8658	96.615	103.906	103.071	100.194	97.3477	99.3972	100.247	102.378	102.809	99.4212	95.748
	0.169351	95.5071	99.9935	101.944	101.082	96.5722	93.9775	96.1945	101.353	102.533	98.1101	96.3104	97.3107
	0.508053	92.5147	99.9026	94.8924	97.0431	93.1149	91.616	90.9999	96.0485	93.8305	97.7198	94.5046	88.8864
	1.52416	91.9589	93.6167	96.8383	96.5509	94.4497	89.7442	50.5722	55.2881	61.0919	60.8689	52.7315	50.3139
	4.57247	73.0731	78.6058	76.6632	74.0209	76.0425	71.9068	14.9482	17.1633	16.6866	17.8637	16.7797	15.0949
	13.7174	34.9006	35.9911	36.6918	36.5241	35.7388	33.6861	9.70277	10.7777	11.1592	11.2874	11.1885	8.74518
	41.1523	20.7001	21.8774	22.2668	22.6113	20.2249	20.1917	9.29775	10.2391	11.2489	10.6273	10.0384	9.18909
	123.457	10.8841	11.9002	12.125	11.8414	11.2968	10.0012	9.90014	10.3799	10.3152	10.4446	10.2975	8.89344
	370.37	7.61965	7.82364	8.1876	7.77482	7.25103	6.95139	9.10633	10.3639	10.4343	10.6296	10.2745	9.42292
	1111.11	6.74561	7.11893	7.04495	6.77234	6.46622	6.05843	8.90698	10.4051	10.4264	10.1934	10.0236	9.01584
	3333.33	6.71301	7.10364	6.80755	7.07815	6.49003	5.51023	9.47092	10.5673	10.4729	10.6945	10.4774	9.6743
	10000	7.28648	8.39129	7.78258	7.94126	7.43921	7.05329	14.7839	17.5736	17.2723	17.8385	17.4303	15.407
	30000	0.077789	0.093155	0.070912	0.091039	0.072952	0.0661	0.132143	0.143825	0.146003	0.149725	0.127827	0.118402
	Enzalutamide (nM)	LNCaP_Parental						LNCaP_EnzR
	0	98.0025	100.817	101.284	100.649	100.168	99.0792	100.673	100.796	103.048	99.066	97.8528	98.5638
	9.14495	102.219	101.933	102.828	100.204	99.6118	100.92	100.758	97.9718	101.318	94.7015	99.3918	98.2448
	27.4348	102.444	103.741	104.387	104.958	101.999	100.196	98.7717	97.6517	101.214	96.4488	97.581	96.6442
	82.3045	99.5607	101.494	101.508	100.257	99.5545	97.6304	98.2055	96.6611	101.073	98.7211	97.6585	95.5358
	246.914	91.1209	90.3662	93.3972	91.4715	90.1522	90.7325	98.1796	97.2035	98.0797	98.0808	97.0912	96.0007
	740.741	79.9361	78.1269	80.5464	78.4592	78.5242	77.1065	101.088	98.0123	103.909	97.9134	98.301	98.2336
	2222.22	70.2657	68.1424	68.3644	68.4258	66.748	65.6293	97.5529	97.1159	98.729	97.618	93.9705	95.0237
	6666.67	63.6023	63.4172	64.6855	63.0428	61.155	63.2594	94.4679	95.9434	97.5001	93.0814	95.0406	92.2563
	20000	51.427	50.6603	51.9146	50.4406	48.0913	50.1982	66.4321	67.8746	66.7745	66.431	64.8321	61.861
	60000	17.7519	18.4386	18.2684	18.0998	17.2844	17.0522	24.6062	24.403	24.0686	24.0696	23.9942	24.9803
	AU-15330 (nM)	VCaP_Parental						VCaP_EnzR
	0	99.9823	101.337	100.582	100.081	98.9751	99.0426	98.5967	105.165	102.353	98.7341	101.918	93.2331
	0.169351	101.329	101.074	101.493	97.7169	99.7563	98.0883	110.012	110.035	107.974	108.442	102.885	99.669
	0.508053	100.796	102.138	99.0166	97.2381	97.6831	97.8277	106.641	105.918	104.329	104.667	105.307	101.691
	1.52416	100.483	101.704	99.1533	100.223	97.9432	100.494	100.892	103.426	103.971	98.5571	96.0673	97.0871
	4.57247	97.2598	96.661	96.5802	95.3223	97.4557	97.3443	32.4646	34.7907	33.0893	32.4126	30.6073	29.4244
	13.7174	57.4232	59.2141	58.8725	59.0442	62.0806	66.2856	31.0978	30.7376	33.4995	31.9261	29.3943	27.1604
	41.1523	12.991	13.3788	12.4946	11.3756	13.1544	13.5957	32.8841	32.7025	35.6567	33.2317	32.2096	32.0257
	123.457	5.138	5.49376	5.41747	4.82805	5.12981	5.35737	32.168	31.3621	31.2639	32.3218	28.4549	26.5378
	370.37	3.90467	4.3059	4.31272	4.06427	4.00932	4.28375	32.9647	29.0677	33.7161	31.9611	28.0495	29.2532
	1111.11	4.75202	4.64476	4.96572	4.39488	4.47674	4.57664	28.4431	29.3719	30.5802	29.3103	28.548	27.3343
	3333.33	5.38165	5.17893	4.74714	4.77233	5.07288	4.77491	35.3267	33.0547	34.8715	34.2994	32.1039	29.7336
	10000	6.16746	6.11758	6.69784	6.42231	6.78117	6.11149	33.1231	31.4528	31.7689	33.8462	30.729	32.029
	30000	0.032043	0.031575	0.023393	0.021212	0.029001	0.034692	0.070407	0.055057	0.051869	0.053441	0.058244	0.043765
