# Supplementary material for: Targeting SWI/SNF ATPases in enhancer-addicted prostate cancer
Source: Nature. 2021 Dec 22;601(7893):434–9. doi: 10.1038/s41586-021-04246-z (PMC8770127; doi:10.1038/s41586-021-04246-z)
Supplement: Supplementary file 21 — Source Data Extended Data Fig. 12 [file 41586_2021_4246_MOESM21_ESM.xlsx]

## Sheet: Extended Data Figure 12b
	Days of treatment	Vehicle (n=18)																		Enzalutamide 10mg/kg (n=18)																		AU-15330+Enzalutamide (n=16)
	1	171.81	245.14	250.09	231.83	425.68	273.48	94.3	107.89	256.56	402.18	433.15	247.26	240.65	190.16	109.45	272.3	141.36	240.18	378.97	254.72	343.44	288.75	288.75	424.15	423	127.35	373.79	219.64	83.65	446.23	206.9	149.59	145.04	231.48	131.26	281.38	462.45	142.09	335.9	320.97	376.28	190.15	143.15	163.6	192.87	161.91	170.93	276.46
	4	192.36	406.91	284.1	251.43	550.36	386.77	105.78	119.06	268.95	530.71	454.47	266.36	243.09	203.58	125.35	308.76	146.07	253.01	393.86	260.85	370.14	305.66	305.66	471.84	430.46	131.89	374.65	248.23	78.73	480.93	222.94	165.51	159.45	252.95	133.96	307.94	464.79	139.78	365	323.83	402.21	203.66	165.47	173.58	195.42	160.01	159.86	262.94
	8	221.57	434.54	295.35	317.02	546.57	392.91	123.76	133.25	303.79	619.09	551.87	303.56	356.69	259.32	188.85	379.59	199.62	262.46	450.96	316.13	463.22	372.18	372.18	539.62	440.73	155.79	446.13	259.57	82.6	516.95	270.08	212.69	239.29	293.36	141.55	371.19	490.81	147.79	391.97	339.77	362.48	202.44	173.11	197.54	193.81	170.76	165.3	267.65
	11	336.4	487.95	338.7	383.5	573.85	451.35	152.54	147.22	321.31	813.34	593.73	317	440.45	304.03	212.51	418.93	259.17	289.16	507.83	348.35	562.78	533.92	432.23	639.41	573.95	165.8	469.03	286.51	94.67	530.09	285.76	226.75	243.42	370.23	154.68	399.18	580.63	156.51	413.01	354.99	434.1	212.41	163.51	199.69	207.58	211.28	171.23	271.68
	15	519.16	616.95	380.39	426.82	678.66	580.05	182.33	177.34	363.14	1042.63	666.77	394.91	545.67	348.3	293.1	568.49	407.3	349.68	705.87	447.38	719.75	505.72	505.72	804.75	648.17	232.49	539.14	360.75	110.78	580.46	389.21	246.1	258.69	401.39	184.32	465.32	656.02	168.29	487.75	381.67	492.43	243.8	185.12	274.7	267.4	245.75	259.09	318.33
	18	637.41	687.28	423.48	471.42	704.85	638.56	187.15	190.24	400.9	1143.82	742.41	489.94	649.13	409.25	301.01	580.32	505.99	388.09	793.92	509.87	760.37	540.41	540.41	885.73	786.73	252.65	620.86	372.18	141.25	594.72	405.97	268.28	297.71	562.67	241.99	561.77	692.81	208.75	534.35	432.73	611.5	287.24	235.46	281.82	285.83	268.09	267.01	351.15
	22	823.15	763.79	532.43	620.83	890.19	693.66	188.8	198.4	440.9	1321.3	816.03	557.6	790.2	461.4	375.42	621.39	645.64	484.48	878.79	607.04	909.51	639.74	639.74	1006.38	987.93	286.95	722.61	541.53	190.48	645.66	501.66	291.54	334.84	591.08	271.51	700.82							359.8	296.91	320.35	367.54
[truncated: 4 more columns]

## Sheet: Extended Data Figure 12c
	Vehicle (n=18)	Enzalutamide 10mg/kg (n=18)	AU-15330+Enzalutamide (n=8)
	0.9712	0.8248	0.4209
	0.7567	1.1137	0.4716
	0.7972	1.0969	0.3102
	0.2707	0.3518	0.7042
	1.2847	0.6695	0.4857
	0.9991	0.736	0.2863
	0.5254	0.4553	0.4662
	0.7718	0.5107	0.4888
	0.6226	0.7366
	0.7678	1.1267
	0.7534	1.4321
	1.1574	0.9729
	0.2153	1.1051
	0.4841	0.8572
	0.7511	0.203
	0.8158	0.5624
	0.5762	0.6293
	0.9017	0.3577

## Sheet: Extended Data Figure 12e
	Days of treatment	Vehicle (n=9)									AU-15330 60mg/kg (n=9)									AU-15330+Enzalutamide (n=8)
	1	100	100	100	100	100	100	100	100	100	100	100	100	100	100	100	100	100	100	100	100	100	100	100	100	100	100
	2	96.59	94.94	96.32	96.97	94.12	97.16	96.36	95.14	94.88	97.14	100	98.38	97.13	99.46	95.29	94.29	96.17	96.28	96.34	99.34	97.56	100.59	96.11	95.12	96.05	96.3
	3	92.68	89.89	91.58	95.15	90	96.45	95.76	94.59	93.02	91.43	93.61	94.05	92.82	93.01	92.15	91.43	93.44	90.7	92.07	93.42	93.29	94.12	92.78	89.63	92.76	92.06
	4	89.27	88.76	90	92.73	90	96.45	95.76	95.68	93.02	90.86	93.61	96.76	91.87	93.55	90.05	90.29	91.8	88.37	91.46	98.03	94.51	92.35	90.56	89.63	96.05	91.01
	5	92.2	90.45	93.16	92.73	90.59	102.84	99.39	98.38	96.28	90.29	94.06	92.43	89.47	89.78	91.1	89.71	92.9	88.84	89.02	97.37	95.12	94.12	92.78	89.02	98.03	91.01
	8	93.66	93.26	88.95	90.3	92.94	99.29	95.76	94.59	93.02	90.29	89.5	86.49	86.6	92.47	87.96	93.14	89.62	81.4	93.9	89.47	92.68	91.76	86.67	84.15	90.79	83.07
	9	90.24	93.26	90	89.7	94.12	106.38	100	97.3	100.47	89.71	89.5	88.65	88.04	93.01	92.67	92.57	91.8	87.44	95.73	98.68	97.56	92.35	89.44	82.93	90.79	85.71
	10	90.73	92.13	88.95	89.7	94.12	104.26	99.39	96.22	97.67	91.43	90.87	88.65	89.47	94.09	92.15	92	90.71	86.05	94.51	98.03	101.22	91.76	91.11	81.1	92.76	84.66
	11	92.2	94.38	88.95	89.7	97.65	105.67	102.42	96.22	99.07	90.86	90.87	90.27	88.04	94.62	96.34	96	96.17	88.84	95.73	101.32	103.05	92.35	91.67	80.49	94.08	87.83
	12	94.15	95.51	90	90.3	97.65	108.51	102.42	97.84	99.53	86.86	89.95	90.27	86.6	96.24	95.29	94.29	93.99	88.37	89.63	102.63	102.44	92.94	92.22	79.88	95.39	88.36
	15	92.2	95.51	93.68	89.7	95.88	102.13	98.79	99.46	99.07	88	84.47	81.62	86.12	93.01	84.82	91.43	86.89	83.26	85.98	97.37	93.9	86.47	84.44	79.88	90.79	83.6
	16	91.71	94.38	93.16	87.27	93.53	107.8	101.82	96.76	102.79	88.57	82.65	80	87.56	90.86	90.58	88	91.8	89.3	87.8	102.63	98.78	90.59	87.22	79.88	91.45	86.77
	17	92.2	94.38	92.63	89.7	95.88	112.77	101.82	97.84	104.65	90.29	88.58	84.32	91.87	94.62	86.91	88	88.52	86.51	84.76	101.32	96.34	92.94	90	81.71	92.76	89.95
	18	93.66	95.51	92.63	89.09	95.29	117.02	101.21	95.14	101.86	88	89.5	86.49	90.91	93.55	90.05	89.14	91.8	91.16	84.15	100.66	97.56	95.88	91.67	82.93	96.71	89.95
	19	92.2	93.82	91.58	88.48	94.71	120.57	104.24	98.38	103.26	86.29	90.41	85.41	89	91.94	88.48	86.86	89.07	89.77	78.05	95.39	96.95	94.71	93.33	84.76	98.03	93.12

## Sheet: Extended Data Figure 12f
	Days of treatment	Vehicle (n=7)							Enzalutamide 30mg/kg (n=8)								AU-15330+Enzalutamide (n=8)
	1	100	100	100	100	100	100	100	100	100	100	100	100	100	100	100	100	100	100	100	100	100	100	100
	2	105.52	99.01	105.29	104.02	98.52	101.52	102.27	103.23	104.79	105.66	103.17	107.51	103.3	96.43	101.59	98.11	100	100.52	100.42	98.89	105.98	103.77	100.97
	3	96.93	96.06	100	98.66	92.61	98.98	99.43	100	99.4	101.26	99.47	98.84	99.45	92.35	95.77	97.17	100.47	99.48	98.31	95.56	101.63	98.11	100.97
	4	101.84	96.55	100.48	101.34	95.07	96.95	101.14	100.92	103.59	101.26	97.88	106.36	100.55	98.98	100	99.06	98.11	100	99.58	98.33	106.52	98.11	100.49
	5	101.84	97.04	100	101.79	95.57	97.46	102.27	102.76	105.99	104.4	98.94	106.36	103.3	98.47	101.59	102.83	101.89	103.65	102.11	96.67	107.61	99.06	101.94
	8	96.93	95.07	97.6	97.77	89.66	96.95	101.14	100	102.4	96.86	97.88	101.73	100.55	94.39	97.88	98.58	95.75	96.88	98.31	95.56	97.83	94.34	98.54
	9	100	94.09	96.63	100	90.64	96.45	103.41	98.62	104.19	99.37	97.35	101.73	100.55	95.41	97.88	98.58	94.34	94.27	99.16	96.11	101.63	97.17	99.51
	10	103.07	96.06	97.12	100.89	90.64	97.46	103.41	101.84	107.19	102.52	97.35	101.73	98.9	94.9	97.88	99.06	97.17	97.4	97.47	93.89	100.54	94.34	95.63
	11	100.61	95.57	96.15	101.79	90.15	94.92	101.14	100.46	106.59	103.77	96.83	101.73	97.8	94.39	96.3	98.11	97.64	97.4	96.2	95	102.72	96.23	97.09
	12	102.45	94.09	96.15	101.34	87.19	93.91	98.86	97.7	105.39	103.77	97.35	98.84	94.51	92.35	95.24	96.23	96.7	96.35	97.47	91.67	101.63	94.34	95.63
	15	94.48	93.1	93.27	95.54	84.73	95.94	97.73	93.55	102.99	95.6	96.3	95.38	97.25	88.27	95.77	96.23	95.75	95.83	97.05	91.67	98.37	93.4	96.6
	16	94.48	90.15	92.31	95.98	83.74	94.42	97.73	93.09	101.2	98.74	95.77	97.69	96.7	90.31	94.71	94.34	95.28	95.83	94.94	91.11	100.54	92.45	92.72
	17	93.87	89.66	91.35	94.64	84.73	93.91	96.59	91.71	100	98.74	95.24	97.69	98.35	89.8	94.18	94.34	94.34	93.23	94.09	88.89	98.37	93.87	95.15
	18	96.93	90.15	90.87	93.75	83.74	93.91	94.89	92.17	98.2	96.86	94.18	95.95	95.6	90.31	92.59	93.87	94.81	93.75	92.83	91.67	101.63	91.98	93.69
	19	96.32	92.12	91.83	93.75	85.22	96.45	97.16	89.86	98.2	99.37	95.24	96.53	96.7	91.84	92.06	94.34	95.75	92.71	95.36	95	103.26	92.45	93.69
	22	91.41	92.12	92.79	92.41	86.7	93.91	97.73	89.4	97.6	89.31	91.01	91.91	91.76	86.73	87.3	90.57	92.45	90.1	92.41	91.11	98.37	86.79	89.81
	23	90.8	92.12	93.27	91.96	86.7	93.4	96.59	88.02	96.41	91.82	93.12	94.22	91.21	87.76	86.24	93.87	95.75	95.31	93.67	97.22	104.89	90.57	90.78
	24	93.25	92.12	96.15	92.41	88.18	90.86	97.16	90.78	98.8	93.08	92.59	94.8	91.76	88.27	87.3	89.15	91.98	90.63	90.3	94.44	100	86.79	88.35
	25	95.71	91.63	94.71	90.63	89.16	91.37	96.59	94.01	100	91.82	94.18	94.22	93.96	88.78	87.83	92.92	94.34	93.75	91.98	97.22	104.35	88.68	87.86
	26	95.09	91.63	95.19	91.07	87.19	90.86	98.86	93.55	100.6	93.08	94.71	95.95	96.7	91.33	89.95	92.45	92.92	93.75	91.56	95	100.54	86.32	83.98
	29	94.48	90.15	95.67	89.73	89.16	92.39	96.02	96.77	101.2	83.65	94.18	100	95.05	93.88	91.53	88.68	91.51	92.19	87.76	90.56	97.83	87.26	84.47
	30	95.09	90.15	94.71	89.29	90.15	92.89	98.86	96.77	103.59	86.16	94.18	98.84	93.96	92.35	92.06	90.09	92.45	92.71	89.45	93.33	101.63	90.57	85.92
	31	95.71	91.63	93.75	90.18	87.68	93.91	98.3	96.31	100	89.94	94.18	98.84	96.15	92.86	92.59	88.68	89.62	91.67	89.45	93.33	99.46	89.62	87.38
	32	95.71	92.12	95.19	89.29	86.7	88.32	97.16	97.7	101.2	90.57	96.3	98.27	96.7	92.86	93.12	89.62	91.98	92.19	88.61	92.22	103.8	88.68	84.95
	33	98.16	94.09	96.15	90.63	88.67	91.37	99.43	98.16	99.4	93.08	96.83	98.84	96.7	94.39	94.18	90.57	94.34	92.71	91.05	95	105.98	90.09	87.86
	36	92.64	91.63	100.96	90.18	90.64	91.88	101.7	98.62	101.2	88.68	95.77	95.38	98.35	93.37	92.06	86.32	90.57	91.15	89.87	91.11	102.72	88.21	88.83
	37	95.71	94.58	100	91.52	89.66	95.43	99.43	98.16	102.4	88.68	92.59	98.27	95.05	94.9	95.24	90.57	93.87	92.19	91.14	92.78	105.98	91.51	87.86
	38	100	99.51	102.4	92.86	90.64	92.39	101.7	100.92	106.59	96.23	95.24	97.11	94.51	92.35	92.06	95.28	88.21	92.19	89.45	95	100.54	91.51	83.5
	39	98.16	97.04	99.52	91.52	93.6	91.88	102.27	100.46	104.19	98.11	92.59	95.95	93.41	90.31	93.65	94.81	89.62	94.79	91.56	96.67	100.54	93.87	83.98
	40	98.16	97.04	100.48	92.41	94.09	89.34	103.41	99.08	105.39	98.11	92.06	99.42	93.96	93.88	94.18	93.4	90.09	93.75	89.87	96.11	101.09	93.4	81.07

## Sheet: Extended Data Figure 12g
	Vehicle (n=6)	Enzalutamide 30mg/kg (n=6)	AU-15330 60mg/kg (n=6)	Enzalutamide+AU-15330 (n=6)
	0.326733	0.429612	0.394886	0.506173
	0.344978	0.342183	0.369838	0.455172
	0.428835	0.46732	0.380471	0.574219
	0.336066	0.475862	0.410619	0.327526
	0.362283	0.419444	0.362162	0.419075
	0.387195	0.38964	0.407547	0.290419

## Sheet: Extended Data Figure 12h
	Vehicle (n=6)	AU-15330 60mg/kg (n=6)
	9.41	9.61
	9.46	9.51
	9.55	9.5
	9.48	9.46
	9.6	9.59
	9.44	9.42

## Sheet: Extended Data Figure 12i
	Vehicle (n=9)	Enzalutamide 30mg/kg (n=10)	AU-15330 60mg/kg (n=10)	Enzalutamide+AU-15330 (n=10)
	128.54	111.71	128.92	151.56
	142.16	127.57	157.5	109.48
	114.3	122.04	138.22	150.32
	142.55	133.23	170.33	133.31
	116.8	116.44	116.12	151.16
	116.85	114.76	134.94	134.37
	149.08	103.24	135.7	146.03
	107.08	135.41	133.23	155.67
	146.44	122.54	147.03	130.56
		117.29	140.54	151.25
